# Supplementary material for: Dissecting the Genetic Basis of Variation in Drosophila Sleep Using a Multiparental QTL Mapping Resource
Source: Genes (Basel). 2020 Mar 11;11(3):294. doi: 10.3390/genes11030294 (PMC7140804; doi:10.3390/genes11030294)
Supplement: Supplementary file 1 [file genes-11-00294-s001.zip]

Archive with 10 entries (9 files):
- supplementary/
- supplementary/Supplementary.docx
- supplementary/SuppTabS10_QTLeQTLcor.txt
- supplementary/SuppTabS11_ExpPhenoCor.txt
- supplementary/SuppTabS1_GenoMeans.txt
- supplementary/SuppTabS3_LODscores.txt
- supplementary/SuppTabS6_StrainEffects.txt
- supplementary/SuppTabS7_GenesUnderQTL.txt
- supplementary/SuppTabS8_FBsleepgenes.txt
- supplementary/SuppTabS9_cis-eQTL.txt
