# Supplementary material for: Dissecting the Genetic Basis of Variation in Drosophila Sleep Using a Multiparental QTL Mapping Resource
Source: Genes (Basel). 2020 Mar 11;11(3):294. doi: 10.3390/genes11030294 (PMC7140804; doi:10.3390/genes11030294)
Supplement: Supplementary file 1 [file genes-11-00294-s001.zip › supplementary/SuppTabS10_QTLeQTLcor.txt]

QTLgroup	Pheno	QTLpheno	eQTL.ID	eQTL.Symbol	eQTL.FBgn	Pearson.r	Nfounder	Pval
QG1	DarkBoutNumber	Q1	CG32626	AMPdeam	FBgn0052626	-0.182299903532605	10	0.614209583870432
QG1	DarkBoutTimeLOG10	Q1	CG32626	AMPdeam	FBgn0052626	0.104925833216622	10	0.772985033869884
QG1	DarkBoutNumber	Q1	CG32601	betaNACtes3	FBgn0052601	0.452021071117483	9	0.221884271356645
QG1	DarkBoutTimeLOG10	Q1	CG32601	betaNACtes3	FBgn0052601	-0.368794138249947	9	0.328725750284036
QG1	DarkBoutNumber	Q1	CG10993	CG10993	FBgn0030524	-0.223276278805765	10	0.535212183742257
QG1	DarkBoutTimeLOG10	Q1	CG10993	CG10993	FBgn0030524	0.335374919039182	10	0.343464125905985
QG1	DarkBoutNumber	Q1	CG11590	CG11590	FBgn0030545	-0.569414186546734	10	0.08576653126428
QG1	DarkBoutTimeLOG10	Q1	CG11590	CG11590	FBgn0030545	0.592286547967394	10	0.0712076676448667
QG1	DarkBoutNumber	Q1	CG1434	CG1434	FBgn0030554	-0.659516311843755	9	0.0532904850255988
QG1	DarkBoutTimeLOG10	Q1	CG1434	CG1434	FBgn0030554	0.571789512055402	9	0.107712171145109
QG1	DarkBoutNumber	Q1	CG9400	CG9400	FBgn0030562	0.451904557422424	9	0.222018338044433
QG1	DarkBoutTimeLOG10	Q1	CG9400	CG9400	FBgn0030562	-0.323481319495074	9	0.395801535878225
QG1	DarkBoutNumber	Q1	CG10997	Clic	FBgn0030529	-0.527989821529853	10	0.116718647570241
QG1	DarkBoutTimeLOG10	Q1	CG10997	Clic	FBgn0030529	0.56067720021344	10	0.0917953517958923
QG1	DarkBoutNumber	Q1	CG1839	Fbxl4	FBgn0030555	-0.631253142531832	9	0.0682685109182514
QG1	DarkBoutTimeLOG10	Q1	CG1839	Fbxl4	FBgn0030555	0.67965300008929	9	0.0440160939097873
QG1	DarkBoutNumber	Q1	CG33174-PD	inaE	FBgn0261244	-0.632629453582919	10	0.0496534303773738
QG1	DarkBoutTimeLOG10	Q1	CG33174-PD	inaE	FBgn0261244	0.499648401852471	10	0.141437982335758
QG1	DarkBoutNumber	Q1	CG33174-PA	inaE	FBgn0261244	-0.650996022849601	10	0.0414802784857967
QG1	DarkBoutTimeLOG10	Q1	CG33174-PA	inaE	FBgn0261244	0.518579632296477	10	0.124601322370699
QG1	DarkBoutNumber	Q1	CG33174-PE	inaE	FBgn0261244	-0.47868337227989	10	0.161627625716975
QG1	DarkBoutTimeLOG10	Q1	CG33174-PE	inaE	FBgn0261244	0.32877143007842	10	0.353638079219238
QG1	DarkBoutNumber	Q1	CG33174-PF	inaE	FBgn0261244	-0.323636015838572	10	0.361653723097353
QG1	DarkBoutTimeLOG10	Q1	CG33174-PF	inaE	FBgn0261244	0.234830370276552	10	0.513711258361937
QG1	DarkBoutNumber	Q1	CG11063	jub	FBgn0030530	-0.503341624779455	10	0.138050052020894
QG1	DarkBoutTimeLOG10	Q1	CG11063	jub	FBgn0030530	0.421640667991254	10	0.224884729029863
QG1	DarkBoutNumber	Q1	CG32597	l(1)G0469	FBgn0040153	0.672124489453321	9	0.0473511396256616
QG1	DarkBoutTimeLOG10	Q1	CG32597	l(1)G0469	FBgn0040153	-0.591582158947628	9	0.093353323660749
QG1	DarkBoutNumber	Q1	CG44132-PC	mamo	FBgn0267033	0.0102871117723951	10	0.977499324225235
QG1	DarkBoutTimeLOG10	Q1	CG44132-PC	mamo	FBgn0267033	0.0206185141064049	10	0.954916169829957
QG1	DarkBoutNumber	Q1	CG44132-PH	mamo	FBgn0267033	0.413610460068366	10	0.234769464584422
QG1	DarkBoutTimeLOG10	Q1	CG44132-PH	mamo	FBgn0267033	-0.353971133900221	10	0.315630024947
QG1	DarkBoutNumber	Q1	CG44132-PI	mamo	FBgn0267033	0.413610460068366	10	0.234769464584422
QG1	DarkBoutTimeLOG10	Q1	CG44132-PI	mamo	FBgn0267033	-0.353971133900221	10	0.315630024947
QG1	DarkBoutNumber	Q1	CG1810	mRNA-cap	FBgn0030556	0.962452050696544	9	3.25557220919315e-05
QG1	DarkBoutTimeLOG10	Q1	CG1810	mRNA-cap	FBgn0030556	-0.919197950997594	9	0.000455926973421657
QG1	DarkBoutNumber	Q1	CG33236	Ste:CG33236	FBgn0053236	0.287923808581151	10	0.419834097673267
QG1	DarkBoutTimeLOG10	Q1	CG33236	Ste:CG33236	FBgn0053236	-0.203335920264227	10	0.573141316441597
QG1	DarkBoutNumber	Q1	CG33237	Ste:CG33237	FBgn0053237	0.289379666077886	10	0.417380969244969
QG1	DarkBoutTimeLOG10	Q1	CG33237	Ste:CG33237	FBgn0053237	-0.205120147056189	10	0.569706607612699
QG1	DarkBoutNumber	Q1	CG33238	Ste:CG33238	FBgn0053238	0.289091526154631	10	0.417865950959252
QG1	DarkBoutTimeLOG10	Q1	CG33238	Ste:CG33238	FBgn0053238	-0.204161931132569	10	0.571550238001245
QG1	DarkBoutNumber	Q1	CG33239	Ste:CG33239	FBgn0053239	0.283506425903785	10	0.42731855343763
QG1	DarkBoutTimeLOG10	Q1	CG33239	Ste:CG33239	FBgn0053239	-0.199931423217674	10	0.579716726449377
QG1	DarkBoutNumber	Q1	CG33240	Ste:CG33240	FBgn0053240	0.286764918044439	10	0.421791651701319
QG1	DarkBoutTimeLOG10	Q1	CG33240	Ste:CG33240	FBgn0053240	-0.202254108101304	10	0.575227654536264
QG1	DarkBoutNumber	Q1	CG33241	Ste:CG33241	FBgn0053241	0.283506425903785	10	0.42731855343763
QG1	DarkBoutTimeLOG10	Q1	CG33241	Ste:CG33241	FBgn0053241	-0.199931423217674	10	0.579716726449377
QG1	DarkBoutNumber	Q1	CG33242	Ste:CG33242	FBgn0053242	0.287248409249173	10	0.420974438409825
QG1	DarkBoutTimeLOG10	Q1	CG33242	Ste:CG33242	FBgn0053242	-0.204571398738986	10	0.570762135534142
QG1	DarkBoutNumber	Q1	CG33243	Ste:CG33243	FBgn0053243	0.288515032729661	10	0.418837067896456
QG1	DarkBoutTimeLOG10	Q1	CG33243	Ste:CG33243	FBgn0053243	-0.203535092577971	10	0.572757513480307
QG1	DarkBoutNumber	Q1	CG33244	Ste:CG33244	FBgn0053244	0.287923808581151	10	0.419834097673267
QG1	DarkBoutTimeLOG10	Q1	CG33244	Ste:CG33244	FBgn0053244	-0.203335920264227	10	0.573141316441597
QG1	DarkBoutNumber	Q1	CG33245	Ste:CG33245	FBgn0053245	0.287923808581151	10	0.419834097673267
QG1	DarkBoutTimeLOG10	Q1	CG33245	Ste:CG33245	FBgn0053245	-0.203335920264227	10	0.573141316441597
QG1	DarkBoutNumber	Q1	CG33246	Ste:CG33246	FBgn0053246	0.295596669644024	10	0.406981596232175
QG1	DarkBoutTimeLOG10	Q1	CG33246	Ste:CG33246	FBgn0053246	-0.210305242385935	10	0.559769927870491
QG1	DarkBoutNumber	Q1	CG33247	Ste:CG33247	FBgn0053247	0.286275574926977	10	0.422619510682248
QG1	DarkBoutTimeLOG10	Q1	CG33247	Ste:CG33247	FBgn0053247	-0.202845716771774	10	0.574086347690031
QG1	DarkBoutNumber	Q1	CG32616	Ste12DOR	FBgn0044817	0.287667320960092	10	0.420266979409644
QG1	DarkBoutTimeLOG10	Q1	CG32616	Ste12DOR	FBgn0044817	-0.203753447827768	10	0.572336857099542
QG2	DarkSleepTime	Q1	CG2969	Atet	FBgn0020762	0.296225733111962	13	0.325738209634222
QG2	DarkSleepTime	Q1	CG18642	Bem46	FBgn0025109	-0.29317779219519	11	0.381590701080525
QG2	DarkSleepTime	Q1	CG10021	bowl	FBgn0004893	0.437642229591917	11	0.17824703486896
QG2	DarkSleepTime	Q1	CG10019	CG10019	FBgn0031568	-0.167345837867389	12	0.603167357828933
QG2	DarkSleepTime	Q1	CG10031	CG10031	FBgn0031563	0.111993580138077	12	0.728948206955689
QG2	DarkSleepTime	Q1	CG12795	CG12795	FBgn0031535	-0.225646433070996	11	0.504684849785886
QG2	DarkSleepTime	Q1	CG15403	CG15403	FBgn0031504	-0.785242957788983	11	0.00418802699453296
QG2	DarkSleepTime	Q1	CG15404	CG15404	FBgn0031512	-0.198928240203203	11	0.557610191419992
QG2	DarkSleepTime	Q1	CG15414	CG15414	FBgn0031542	0.167248223370997	11	0.623054477796415
QG2	DarkSleepTime	Q1	CG15418	CG15418	FBgn0031554	-0.474864544700284	11	0.139954653085721
QG2	DarkSleepTime	Q1	CG15432	CG15432	FBgn0031603	0.301928465658557	13	0.316061359392773
QG2	DarkSleepTime	Q1	CG15439	CG15439	FBgn0031606	0.609835958804624	13	0.0268951092536827
QG2	DarkSleepTime	Q1	CG17224	CG17224	FBgn0031489	0.0123998215002837	11	0.971135796400568
QG2	DarkSleepTime	Q1	CG17593	CG17593	FBgn0031544	0.586771483526376	11	0.0577462783034584
QG2	DarkSleepTime	Q1	CG17612	CG17612	FBgn0031597	-0.179037729910921	13	0.558381246674975
QG2	DarkSleepTime	Q1	CG18558	CG18558	FBgn0031469	0.367325254116496	11	0.266437896836292
QG2	DarkSleepTime	Q1	CG2818	CG2818	FBgn0031566	0.319957607831459	12	0.310652244088179
QG2	DarkSleepTime	Q1	CG2862	CG2862	FBgn0031459	-0.34745753506589	11	0.29510840602251
QG2	DarkSleepTime	Q1	CG3165	CG3165	FBgn0031484	-0.427723365763653	11	0.189426017926132
QG2	DarkSleepTime	Q1	CG31778	CG31778	FBgn0051778	-0.164307163489125	11	0.629265546541452
QG2	DarkSleepTime	Q1	CG3246	CG3246	FBgn0031538	-0.322877435262542	11	0.332817146489839
QG2	DarkSleepTime	Q1	CG34394-PD	CG34394	FBgn0085423	-0.0835231153208326	11	0.807115097943562
QG2	DarkSleepTime	Q1	CG34394-PA	CG34394	FBgn0085423	-0.0835231153208326	11	0.807115097943562
QG2	DarkSleepTime	Q1	CG34394-PC	CG34394	FBgn0085423	-0.269622589265499	11	0.422674157988289
QG2	DarkSleepTime	Q1	CG34394-PH	CG34394	FBgn0085423	-0.163191610441683	11	0.631627100297148
QG2	DarkSleepTime	Q1	CG34394-PE	CG34394	FBgn0085423	-0.269622589265499	11	0.422674157988289
QG2	DarkSleepTime	Q1	CG34394-PG	CG34394	FBgn0085423	-0.33797186046734	11	0.309369990319394
QG2	DarkSleepTime	Q1	CG3542	CG3542	FBgn0031492	-0.240589489814931	11	0.476075608358711
QG2	DarkSleepTime	Q1	CG3558	CG3558	FBgn0025681	0.644538883575803	11	0.0322872499219109
QG2	DarkSleepTime	Q1	CG3605	CG3605	FBgn0031493	-0.566836609959368	11	0.0690147608464203
QG2	DarkSleepTime	Q1	CG3652	CG3652	FBgn0031600	0.132689149511027	13	0.665645873727629
QG2	DarkSleepTime	Q1	CG3702	CG3702	FBgn0031590	-0.277072899023917	13	0.359422160466308
QG2	DarkSleepTime	Q1	CG3714-PC	CG3714	FBgn0031589	-0.0679437667755303	13	0.825447509283384
QG2	DarkSleepTime	Q1	CG3714-PD	CG3714	FBgn0031589	-0.0679437667755303	13	0.825447509283384
QG2	DarkSleepTime	Q1	CG3714-PA	CG3714	FBgn0031589	-0.0335080510608914	13	0.91346385945731
QG2	DarkSleepTime	Q1	CG3714-PB	CG3714	FBgn0031589	-0.0679437667755303	13	0.825447509283384
QG2	DarkSleepTime	Q1	CG3714-PE	CG3714	FBgn0031589	-0.0679437667755303	13	0.825447509283384
QG2	DarkSleepTime	Q1	CG3714-PF	CG3714	FBgn0031589	-0.0679437667755303	13	0.825447509283384
QG2	DarkSleepTime	Q1	CG3714-PG	CG3714	FBgn0031589	-0.0335080510608914	13	0.91346385945731
QG2	DarkSleepTime	Q1	CG3714-PH	CG3714	FBgn0031589	-0.0679437667755303	13	0.825447509283384
QG2	DarkSleepTime	Q1	CG43707	CG43707	FBgn0263846	-0.0235086949173202	12	0.942189180840402
QG2	DarkSleepTime	Q1	CG43773	CG43773	FBgn0264295	0.149392681446848	13	0.626174730654761
QG2	DarkSleepTime	Q1	CG8814	CG8814	FBgn0031478	0.403303106937307	11	0.218713795961436
QG2	DarkSleepTime	Q1	CG8837	CG8837	FBgn0031520	-0.0302214379182333	11	0.929713085816643
QG2	DarkSleepTime	Q1	CG8852	CG8852	FBgn0031548	0.732018812665828	11	0.0104322823792815
QG2	DarkSleepTime	Q1	CG9641	CG9641	FBgn0031483	-0.38459789094953	11	0.242847532960336
QG2	DarkSleepTime	Q1	CG9643	CG9643	FBgn0031485	0.557739044633372	11	0.0746160913284291
QG2	DarkSleepTime	Q1	CG9663	CG9663	FBgn0031516	0.514503020699686	11	0.105384905514828
QG2	DarkSleepTime	Q1	CG9664	CG9664	FBgn0031515	-0.102434362166196	11	0.764407942783605
QG2	DarkSleepTime	Q1	CG3733	Chd1	FBgn0250786	0.25414721423799	11	0.45077025983841
QG2	DarkSleepTime	Q1	CG17262	cnir	FBgn0243513	0.280566552343292	11	0.403329097378005
QG2	DarkSleepTime	Q1	CG3248	Cog3	FBgn0031536	-0.687822439788314	11	0.0193173891023447
QG2	DarkSleepTime	Q1	CG3058	Dim1	FBgn0031601	-0.497596371403136	13	0.0835803589460255
QG2	DarkSleepTime	Q1	CG34340	Drgx	FBgn0085369	0.291921483496298	12	0.35721646064669
QG2	DarkSleepTime	Q1	CG3210	Drp1	FBgn0026479	-0.072598000790751	11	0.832011852318269
QG2	DarkSleepTime	Q1	CG12676	ed	FBgn0000547	0.085665338181877	13	0.780813091612617
QG2	DarkSleepTime	Q1	CG15433	Elp3	FBgn0031604	0.555655980191967	13	0.0486544956654789
QG2	DarkSleepTime	Q1	CG31774	fred	FBgn0051774	0.0283564948201031	12	0.93029120083232
QG2	DarkSleepTime	Q1	CG3352	ft	FBgn0001075	0.621851602477585	13	0.023258193336285
QG2	DarkSleepTime	Q1	CG15400	G6P	FBgn0031463	-0.357438028149377	11	0.280501662235909
QG2	DarkSleepTime	Q1	CG17257	GABPI	FBgn0031495	0.258743863760924	11	0.442335763259855
QG2	DarkSleepTime	Q1	CG3157	gammaTub23C	FBgn0260639	0.291258237230775	11	0.384860686858568
QG2	DarkSleepTime	Q1	CG3488	Hydr2	FBgn0014906	-0.0719965835965126	11	0.833386628378699
QG2	DarkSleepTime	Q1	CG3227	insv	FBgn0031434	-0.0368419536242046	11	0.914359907430264
QG2	DarkSleepTime	Q1	CG2958	lectin-24Db	FBgn0040102	-0.383394875483238	13	0.195952978451364
QG2	DarkSleepTime	Q1	CG12399	Mad	FBgn0011648	0.234887025402839	11	0.486906067224439
QG2	DarkSleepTime	Q1	CG15438	MFS18	FBgn0025684	0.20415088916132	13	0.50348878187042
QG2	DarkSleepTime	Q1	CG15437	morgue	FBgn0027609	0.228600055257957	13	0.452524358489703
QG2	DarkSleepTime	Q1	CG3214	ND-B17.2	FBgn0031436	0.115182035643917	11	0.735941707493942
QG2	DarkSleepTime	Q1	CG3059	NTPase	FBgn0024947	0.0155596199499746	11	0.96378417601001
QG2	DarkSleepTime	Q1	CG3127	Pgk	FBgn0250906	-0.0089433833092482	11	0.979179873326027
QG2	DarkSleepTime	Q1	CG3240	Rad1	FBgn0026778	0.325133183945903	11	0.329254866893751
QG2	DarkSleepTime	Q1	CG2960	RpL40	FBgn0003941	0.0480203459865666	13	0.876204838697843
QG2	DarkSleepTime	Q1	CG3178-PA	Rrp1	FBgn0004584	-0.330989914521731	11	0.320101259112804
QG2	DarkSleepTime	Q1	CG3178-PB	Rrp1	FBgn0004584	-0.192048490168181	11	0.571585506332588
QG2	DarkSleepTime	Q1	CG2822	Shaw	FBgn0003386	0.297169813117528	12	0.348232559728757
QG2	DarkSleepTime	Q1	CG16738	slp1	FBgn0003430	0.273202699664837	12	0.39023840694889
QG2	DarkSleepTime	Q1	CG2774	Snx1	FBgn0031534	-0.179561093341606	11	0.597293800549032
QG2	DarkSleepTime	Q1	CG4099	Sr-CI	FBgn0014033	0.167992654365301	13	0.58328061655527
QG2	DarkSleepTime	Q1	CG3139-PA	Syt1	FBgn0004242	0.0594191484554248	11	0.862228103531198
QG2	DarkSleepTime	Q1	CG3139-PB	Syt1	FBgn0004242	0.101615897074307	11	0.766244976012666
QG2	DarkSleepTime	Q1	CG3139-PC	Syt1	FBgn0004242	0.101615897074307	11	0.766244976012666
QG2	DarkSleepTime	Q1	CG3139-PE	Syt1	FBgn0004242	0.182096172087028	11	0.592039940010809
QG2	DarkSleepTime	Q1	CG31961	TBCC	FBgn0051961	-0.0599846162125452	13	0.845660186231851
QG2	DarkSleepTime	Q1	CG8846	Thor	FBgn0261560	-0.00299192417857026	11	0.993034246591538
QG2	DarkSleepTime	Q1	CG3234	tim	FBgn0014396	-0.339514785703751	11	0.307025207251924
QG2	DarkSleepTime	Q1	CG9660	toc	FBgn0015600	-0.77441972486011	11	0.00513776788564294
QG2	DarkSleepTime	Q1	CG3048	Traf4	FBgn0026319	0.615514434818408	13	0.0251276953722184
QG2	DarkSleepTime	Q1	CG15427-PE	tutl	FBgn0010473	-0.323997518254282	13	0.280161817760201
QG2	DarkSleepTime	Q1	CG15427-PC	tutl	FBgn0010473	-0.323997518254282	13	0.280161817760201
QG2	DarkSleepTime	Q1	CG15427-PD	tutl	FBgn0010473	-0.040904016219847	13	0.894450522879363
QG2	DarkSleepTime	Q1	CG15427-PF	tutl	FBgn0010473	-0.323997518254282	13	0.280161817760201
QG2	DarkSleepTime	Q1	CG15427-PG	tutl	FBgn0010473	-0.040904016219847	13	0.894450522879363
QG2	DarkSleepTime	Q1	CG15427-PH	tutl	FBgn0010473	-0.040904016219847	13	0.894450522879363
QG2	DarkSleepTime	Q1	CG15427-PI	tutl	FBgn0010473	-0.323997518254282	13	0.280161817760201
QG2	DarkSleepTime	Q1	CG3338	Vps53	FBgn0031598	-0.053401820099277	13	0.862444031567462
QG3	DarkBoutNumber	Q2	CG3752	Aldh	FBgn0012036	-0.391426735733015	11	0.233866123241201
QG3	DarkBoutNumber	Q2	CG15828	Apoltp	FBgn0032136	0.0987370849084873	10	0.786106001949276
QG3	DarkBoutNumber	Q2	CG31709	CG31709	FBgn0051709	0.448183374985	10	0.193931141561398
QG3	DarkBoutNumber	Q2	CG33298	CG33298	FBgn0032120	0.244265703702017	11	0.469151642912576
QG3	DarkBoutNumber	Q2	CG3838	CG3838	FBgn0032130	-0.0133361287671308	11	0.968957140631207
QG3	DarkBoutNumber	Q2	CG4422	Gdi	FBgn0004868	0.209365548942892	11	0.536674242079578
QG3	DarkBoutNumber	Q2	CG3881	GlcAT-S	FBgn0032135	0.314916363573633	10	0.375469083115738
QG3	DarkBoutNumber	Q2	CG4026	IP3K1	FBgn0032147	0.132594020249165	10	0.714996423084866
QG3	DarkBoutNumber	Q2	CG4405-PB	jp	FBgn0032129	0.246324000809705	10	0.492687221872374
QG3	DarkBoutNumber	Q2	CG4405-PA	jp	FBgn0032129	0.246324000809705	10	0.492687221872374
QG3	DarkBoutNumber	Q2	CG4405-PD	jp	FBgn0032129	0.246324000809705	10	0.492687221872374
QG3	DarkBoutNumber	Q2	CG4405-PE	jp	FBgn0032129	0.246324000809705	10	0.492687221872374
QG3	DarkBoutNumber	Q2	CG4128	nAChRalpha6	FBgn0032151	-0.0386786921150963	10	0.915516826925673
QG3	DarkBoutNumber	Q2	CG18660-PB	Nckx30C	FBgn0028704	-0.159225100254099	10	0.660392025307373
QG3	DarkBoutNumber	Q2	CG18660-PA	Nckx30C	FBgn0028704	-0.159225100254099	10	0.660392025307373
QG3	DarkBoutNumber	Q2	CG18660-PD	Nckx30C	FBgn0028704	-0.159225100254099	10	0.660392025307373
QG3	DarkBoutNumber	Q2	CG18660-PE	Nckx30C	FBgn0028704	-0.113720583567656	10	0.754428442909981
QG3	DarkBoutNumber	Q2	CG18660-PF	Nckx30C	FBgn0028704	-0.113720583567656	10	0.754428442909981
QG3	DarkBoutNumber	Q2	CG3779	numb	FBgn0002973	-0.0441699199282677	11	0.897396904184222
QG3	DarkBoutNumber	Q2	CG3811	Oatp30B	FBgn0032123	0.126673023780363	10	0.727306434045656
QG3	DarkBoutNumber	Q2	CG4379	Pka-C1	FBgn0000273	-0.496645913594344	10	0.144229384331809
QG3	DarkBoutNumber	Q2	CG3766	scat	FBgn0011232	0.575884536259151	11	0.0637317572963512
QG3	DarkBoutNumber	Q2	CG4079	Taf11	FBgn0011291	0.380049620024366	10	0.278672451723463
QG3	DarkBoutNumber	Q2	CG13109	tai	FBgn0041092	0.662059498906782	11	0.0264685208290349
QG3	DarkBoutNumber	Q2	CG3998	zf30C	FBgn0270924	-0.214024149485754	10	0.552684708136406
QG4	LightBoutNumber	Q1	CG3481	Adh	FBgn0000055	-0.406764552771405	13	0.167782087843237
QG4	LightBoutNumber	Q1	CG3484	Adhr	FBgn0000056	-0.351489325121002	11	0.289158336159055
QG4	LightBoutNumber	Q1	CG4846	beat-Ia	FBgn0013433	0.323890730008558	12	0.304403733822127
QG4	LightBoutNumber	Q1	CG7644	beat-Ib	FBgn0028645	0.0862762885344937	12	0.789772617714174
QG4	LightBoutNumber	Q1	CG4838	beat-Ic	FBgn0028644	-0.150015745066045	12	0.641676357082565
QG4	LightBoutNumber	Q1	CG4894-PB	Ca-alpha1D	FBgn0001991	-0.205264602881946	12	0.522179938203145
QG4	LightBoutNumber	Q1	CG4894-PA	Ca-alpha1D	FBgn0001991	-0.205264602881946	12	0.522179938203145
QG4	LightBoutNumber	Q1	CG4894-PC	Ca-alpha1D	FBgn0001991	-0.205264602881946	12	0.522179938203145
QG4	LightBoutNumber	Q1	CG4894-PD	Ca-alpha1D	FBgn0001991	-0.0691701803166399	12	0.830857759530753
QG4	LightBoutNumber	Q1	CG4894-PE	Ca-alpha1D	FBgn0001991	-0.205264602881946	12	0.522179938203145
QG4	LightBoutNumber	Q1	CG4894-PF	Ca-alpha1D	FBgn0001991	-0.205264602881946	12	0.522179938203145
QG4	LightBoutNumber	Q1	CG4894-PG	Ca-alpha1D	FBgn0001991	0.0651569915409451	12	0.840556913389725
QG4	LightBoutNumber	Q1	CG4894-PH	Ca-alpha1D	FBgn0001991	-0.205264602881946	12	0.522179938203145
QG4	LightBoutNumber	Q1	CG4894-PI	Ca-alpha1D	FBgn0001991	-0.205264602881946	12	0.522179938203145
QG4	LightBoutNumber	Q1	CG4894-PJ	Ca-alpha1D	FBgn0001991	-0.205264602881946	12	0.522179938203145
QG4	LightBoutNumber	Q1	CG12448	CG12448	FBgn0028857	-0.43534533847376	12	0.157209638688113
QG4	LightBoutNumber	Q1	CG13244	CG13244	FBgn0032577	-0.385006207174805	12	0.216513612218436
QG4	LightBoutNumber	Q1	CG15270-PA	CG15270	FBgn0028879	-0.161871830337287	13	0.597266345407461
QG4	LightBoutNumber	Q1	CG15270-PB	CG15270	FBgn0028879	-0.199481384895421	13	0.513506806579957
QG4	LightBoutNumber	Q1	CG15270-PC	CG15270	FBgn0028879	-0.199481384895421	13	0.513506806579957
QG4	LightBoutNumber	Q1	CG15270-PD	CG15270	FBgn0028879	-0.199481384895421	13	0.513506806579957
QG4	LightBoutNumber	Q1	CG15279	CG15279	FBgn0028886	0.0751871704211612	13	0.80713790646083
QG4	LightBoutNumber	Q1	CG18477	CG18477	FBgn0028864	0.184701230566619	15	0.509900509663676
QG4	LightBoutNumber	Q1	CG18478	CG18478	FBgn0028517	-0.423970558298456	14	0.130843519651023
QG4	LightBoutNumber	Q1	CG31775	CG31775	FBgn0028537	-0.273721813969316	13	0.365500970439105
QG4	LightBoutNumber	Q1	CG31780	CG31780	FBgn0051780	0.184701230566619	15	0.509900509663676
QG4	LightBoutNumber	Q1	CG31827	CG31827	FBgn0051827	-0.423970558298456	14	0.130843519651023
QG4	LightBoutNumber	Q1	CG31832	CG31832	FBgn0051832	0.133083308158534	13	0.664704783441348
QG4	LightBoutNumber	Q1	CG33090	CG33090	FBgn0028916	-0.512576137854768	11	0.106921369520214
QG4	LightBoutNumber	Q1	CG15274	CG33310	FBgn0053310	0.121028365040551	13	0.693686022741876
QG4	LightBoutNumber	Q1	CG34165	CG34165	FBgn0085194	0.218529311946343	12	0.495017173977518
QG4	LightBoutNumber	Q1	CG34166	CG34166	FBgn0085195	-0.394566308480652	14	0.162680903753636
QG4	LightBoutNumber	Q1	CG3793	CG3793	FBgn0028507	0.39879127748974	14	0.157821932373954
QG4	LightBoutNumber	Q1	CG4168	CG4168	FBgn0028888	-0.38922214114812	13	0.1886686285794
QG4	LightBoutNumber	Q1	CG42586	CG42586	FBgn0260954	-0.273721813969316	13	0.365500970439105
QG4	LightBoutNumber	Q1	CG4587	CG4587	FBgn0028863	-0.0317259705610125	14	0.914260706743766
QG4	LightBoutNumber	Q1	CG4892	CG4892	FBgn0028884	-0.0540527277041824	12	0.867496448449543
QG4	LightBoutNumber	Q1	CG7653	CG7653	FBgn0028935	-0.577129552948304	12	0.0494395703122989
QG4	LightBoutNumber	Q1	CG7595	ck	FBgn0000317	0.319352360930639	13	0.287512210462006
QG4	LightBoutNumber	Q1	CG15267	dao	FBgn0028862	-0.565436716430696	14	0.0350923397081566
QG4	LightBoutNumber	Q1	CG10846	DCTN5-p25	FBgn0040228	-0.369973881655377	14	0.192901263861747
QG4	LightBoutNumber	Q1	CG4220	elB	FBgn0004858	0.163615814687251	11	0.630728721769972
QG4	LightBoutNumber	Q1	CG4192	kek3	FBgn0028370	-0.345923950447882	14	0.225702730374657
QG4	LightBoutNumber	Q1	CG7532	l(2)34Fc	FBgn0261534	-0.0704617405615871	11	0.836897007926523
QG4	LightBoutNumber	Q1	CG7516	l(2)34Fd	FBgn0261535	-0.47635778340198	11	0.138537749669817
QG4	LightBoutNumber	Q1	CG3688	l(2)35Bd	FBgn0001974	-0.126782738205673	13	0.679801337684507
QG4	LightBoutNumber	Q1	CG4162	lace	FBgn0002524	0.614185014731543	15	0.0148549538271809
QG4	LightBoutNumber	Q1	CG4482	mol	FBgn0086711	-0.212904952013421	13	0.484949385213439
QG4	LightBoutNumber	Q1	CG13240	ND-B17	FBgn0001989	0.23225413240885	14	0.424283965497705
QG4	LightBoutNumber	Q1	CG4491	noc	FBgn0005771	0.346723402035358	12	0.269534231015552
QG4	LightBoutNumber	Q1	CG3479-PC	osp	FBgn0003016	0.245412241009033	11	0.467001611889417
QG4	LightBoutNumber	Q1	CG3479-PE	osp	FBgn0003016	0.245412241009033	11	0.467001611889417
QG4	LightBoutNumber	Q1	CG7480	Pgant35A	FBgn0001970	-0.536399707024166	11	0.0889278036795545
QG4	LightBoutNumber	Q1	CG3478	ppk	FBgn0020258	-0.0094952149866893	11	0.97789547587308
QG4	LightBoutNumber	Q1	CG4212-PA	Rab14	FBgn0015791	-0.390306766410968	11	0.235325678577778
QG4	LightBoutNumber	Q1	CG4212-PB	Rab14	FBgn0015791	-0.264210138355234	11	0.432403169206527
QG4	LightBoutNumber	Q1	CG4212-PC	Rab14	FBgn0015791	-0.390306766410968	11	0.235325678577778
QG4	LightBoutNumber	Q1	CG4215	spel1	FBgn0015546	-0.294197566285347	12	0.353305407283347
QG4	LightBoutNumber	Q1	CG3647	stc	FBgn0001978	0.0364056929639446	15	0.897509706594592
QG4	LightBoutNumber	Q1	CG3497	Su(H)	FBgn0004837	0.149701497754393	13	0.625453164054954
QG4	LightBoutNumber	Q1	CG3710	TfIIS	FBgn0010422	-0.722037468655625	13	0.00532076914757761
QG4	LightBoutNumber	Q1	CG4170	vig	FBgn0024183	0.0490804508500588	13	0.873491424286764
QG4	LightBoutNumber	Q1	CG42677-PB	wb	FBgn0261563	-0.376940992258429	11	0.253150944401044
QG4	LightBoutNumber	Q1	CG42677-PC	wb	FBgn0261563	-0.259557084587733	11	0.440851341795698
QG4	LightBoutNumber	Q1	CG42677-PD	wb	FBgn0261563	-0.259557084587733	11	0.440851341795698
QG4	LightBoutNumber	Q1	CG42677-PE	wb	FBgn0261563	-0.259557084587733	11	0.440851341795698
QG4	LightBoutNumber	Q1	CG42677-PF	wb	FBgn0261563	-0.259557084587733	11	0.440851341795698
QG4	LightBoutNumber	Q1	CG4182	yellow-c	FBgn0041713	-0.0740028352711259	13	0.81012568837165
QG4	LightBoutNumber	Q1	CG31732-PB	yuri	FBgn0045842	-0.0522155995775741	15	0.853377673908781
QG4	LightBoutNumber	Q1	CG31732-PC	yuri	FBgn0045842	-0.0621336511060026	15	0.82588896411436
QG4	LightBoutNumber	Q1	CG31732-PD	yuri	FBgn0045842	-0.0621336511060026	15	0.82588896411436
QG4	LightBoutNumber	Q1	CG31732-PO	yuri	FBgn0045842	-0.0621336511060026	15	0.82588896411436
QG4	LightBoutNumber	Q1	CG31732-PP	yuri	FBgn0045842	-0.22757187508395	15	0.414668873154859
QG4	LightBoutNumber	Q1	CG31732-PN	yuri	FBgn0045842	-0.22757187508395	15	0.414668873154859
QG5	LightWakingActivity	Q1	CG6582	Aac11	FBgn0027885	-0.0346321671317172	11	0.919481785300275
QG5	LightBoutNumber	Q2	CG6582	Aac11	FBgn0027885	0.275258091103375	11	0.412657492242828
QG5	LightWakingActivity	Q1	CG33179-PC	beat-IIIb	FBgn0053179	-0.552899368599983	11	0.0777162311914902
QG5	LightBoutNumber	Q2	CG33179-PC	beat-IIIb	FBgn0053179	0.402109175234467	11	0.22021018026274
QG5	LightWakingActivity	Q1	CG33179-PD	beat-IIIb	FBgn0053179	-0.511686847919939	11	0.10763535393343
QG5	LightBoutNumber	Q2	CG33179-PD	beat-IIIb	FBgn0053179	0.270778401939321	11	0.420610323636871
QG5	LightWakingActivity	Q1	CG15138-PA	beat-IIIc	FBgn0032629	0.56638329212308	11	0.0692869458943401
QG5	LightBoutNumber	Q2	CG15138-PA	beat-IIIc	FBgn0032629	-0.0911241314571745	11	0.789886444790353
QG5	LightWakingActivity	Q1	CG15138-PB	beat-IIIc	FBgn0032629	0.505527137252281	11	0.112665782650785
QG5	LightBoutNumber	Q2	CG15138-PB	beat-IIIc	FBgn0032629	-0.00727657599588577	11	0.983059653463731
QG5	LightWakingActivity	Q1	CG7100	CadN	FBgn0015609	0.0275293947533634	11	0.935962441423278
QG5	LightBoutNumber	Q2	CG7100	CadN	FBgn0015609	0.165266445588577	11	0.627237296247705
QG5	LightWakingActivity	Q1	CG42829	CadN2	FBgn0262018	0.104832576093796	11	0.759031487919298
QG5	LightBoutNumber	Q2	CG42829	CadN2	FBgn0262018	0.0182094280993775	11	0.957621033808219
QG5	LightWakingActivity	Q1	CG15141	CG15141	FBgn0032635	-0.0777069312893849	11	0.820350752678429
QG5	LightBoutNumber	Q2	CG15141	CG15141	FBgn0032635	0.175669906291255	11	0.605391786184765
QG5	LightWakingActivity	Q1	CG18563	CG18563	FBgn0032639	0.531582991122811	11	0.0923914718675731
QG5	LightBoutNumber	Q2	CG18563	CG18563	FBgn0032639	-0.362445759095317	11	0.273327829537139
QG5	LightWakingActivity	Q1	CG5110	CG5110	FBgn0032642	-0.0134100200221245	11	0.968785213971654
QG5	LightBoutNumber	Q2	CG5110	CG5110	FBgn0032642	-0.148679681121348	11	0.662623091293277
QG5	LightWakingActivity	Q1	CG5674-PA	CG5674	FBgn0032656	-0.413019705791177	11	0.206759298281293
QG5	LightBoutNumber	Q2	CG5674-PA	CG5674	FBgn0032656	0.540990131167443	11	0.0857076882349792
QG5	LightWakingActivity	Q1	CG5674-PB	CG5674	FBgn0032656	0.0381304851766098	11	0.91137466626185
QG5	LightBoutNumber	Q2	CG5674-PB	CG5674	FBgn0032656	0.109913447599673	11	0.747672726853443
QG5	LightWakingActivity	Q1	CG5674-PD	CG5674	FBgn0032656	-0.413019705791177	11	0.206759298281293
QG5	LightBoutNumber	Q2	CG5674-PD	CG5674	FBgn0032656	0.540990131167443	11	0.0857076882349792
QG5	LightWakingActivity	Q1	CG5681	CG5681	FBgn0032658	0.00361123426387473	11	0.991592418166994
QG5	LightBoutNumber	Q2	CG5681	CG5681	FBgn0032658	-0.266830951308156	11	0.42767896701684
QG5	LightWakingActivity	Q1	CG5020-PA	CLIP-190	FBgn0020503	-0.520740593995976	11	0.100509928377882
QG5	LightBoutNumber	Q2	CG5020-PA	CLIP-190	FBgn0020503	0.0788498538630591	11	0.817746422483655
QG5	LightWakingActivity	Q1	CG5020-PN	CLIP-190	FBgn0020503	-0.520740593995976	11	0.100509928377882
QG5	LightBoutNumber	Q2	CG5020-PN	CLIP-190	FBgn0020503	0.0788498538630591	11	0.817746422483655
QG5	LightWakingActivity	Q1	CG5020-PO	CLIP-190	FBgn0020503	-0.383367391593167	11	0.244486748208191
QG5	LightBoutNumber	Q2	CG5020-PO	CLIP-190	FBgn0020503	0.23235890525271	11	0.491742291099383
QG5	LightWakingActivity	Q1	CG5020-PI	CLIP-190	FBgn0020503	-0.407990269726683	11	0.212897385497805
QG5	LightBoutNumber	Q2	CG5020-PI	CLIP-190	FBgn0020503	0.263606551957801	11	0.433494678971063
QG5	LightWakingActivity	Q1	CG5020-PJ	CLIP-190	FBgn0020503	-0.407990269726683	11	0.212897385497805
QG5	LightBoutNumber	Q2	CG5020-PJ	CLIP-190	FBgn0020503	0.263606551957801	11	0.433494678971063
QG5	LightWakingActivity	Q1	CG5020-PP	CLIP-190	FBgn0020503	-0.520740593995976	11	0.100509928377882
QG5	LightBoutNumber	Q2	CG5020-PP	CLIP-190	FBgn0020503	0.0788498538630591	11	0.817746422483655
QG5	LightWakingActivity	Q1	CG5020-PS	CLIP-190	FBgn0020503	-0.520740593995976	11	0.100509928377882
QG5	LightBoutNumber	Q2	CG5020-PS	CLIP-190	FBgn0020503	0.0788498538630591	11	0.817746422483655
QG5	LightWakingActivity	Q1	CG5020-PT	CLIP-190	FBgn0020503	-0.383367391593167	11	0.244486748208191
QG5	LightBoutNumber	Q2	CG5020-PT	CLIP-190	FBgn0020503	0.23235890525271	11	0.491742291099383
QG5	LightWakingActivity	Q1	CG5020-PU	CLIP-190	FBgn0020503	-0.520740593995976	11	0.100509928377882
QG5	LightBoutNumber	Q2	CG5020-PU	CLIP-190	FBgn0020503	0.0788498538630591	11	0.817746422483655
QG5	LightWakingActivity	Q1	CG6794	Dif	FBgn0011274	0.333942635314511	11	0.315538820937922
QG5	LightBoutNumber	Q2	CG6794	Dif	FBgn0011274	0.0616407568235907	11	0.857121766160488
QG5	LightWakingActivity	Q1	CG6667-PD	dl	FBgn0260632	-0.224323684577195	11	0.50725253740198
QG5	LightBoutNumber	Q2	CG6667-PD	dl	FBgn0260632	0.0498919362384041	11	0.884177827042552
QG5	LightWakingActivity	Q1	CG6667-PE	dl	FBgn0260632	-0.224323684577195	11	0.50725253740198
QG5	LightBoutNumber	Q2	CG6667-PE	dl	FBgn0260632	0.0498919362384041	11	0.884177827042552
QG5	LightWakingActivity	Q1	CG6667-PA	dl	FBgn0260632	-0.224323684577195	11	0.50725253740198
QG5	LightBoutNumber	Q2	CG6667-PA	dl	FBgn0260632	0.0498919362384041	11	0.884177827042552
QG5	LightWakingActivity	Q1	CG6667-PB	dl	FBgn0260632	-0.224323684577195	11	0.50725253740198
QG5	LightBoutNumber	Q2	CG6667-PB	dl	FBgn0260632	0.0498919362384041	11	0.884177827042552
QG5	LightWakingActivity	Q1	CG6667-PC	dl	FBgn0260632	-0.132166550350686	11	0.698477896370852
QG5	LightBoutNumber	Q2	CG6667-PC	dl	FBgn0260632	0.0568454780100153	11	0.86814956240325
QG5	LightWakingActivity	Q1	CG31744	Gr36b	FBgn0045486	-0.626311415815245	11	0.0392355340527551
QG5	LightBoutNumber	Q2	CG31744	Gr36b	FBgn0045486	0.241220426081306	11	0.474884012832615
QG5	LightWakingActivity	Q1	CG6860	Lrch	FBgn0032633	0.308311945334898	11	0.356305793154089
QG5	LightBoutNumber	Q2	CG6860	Lrch	FBgn0032633	-0.515867764827497	11	0.104305415346892
QG5	LightWakingActivity	Q1	CG31783	ninaD	FBgn0002939	-0.0537361366154255	11	0.875311578365944
QG5	LightBoutNumber	Q2	CG31783	ninaD	FBgn0002939	0.112059796225764	11	0.742887729530457
QG6	LightSleepTime	Q1	CG10501	amd	FBgn0000075	-0.378220157630453	11	0.251412546372616
QG6	LightSleepTime	Q1	CG10687	AsnRS	FBgn0086443	0.344373429728933	11	0.29970495208653
QG6	LightSleepTime	Q1	CG10719	brat	FBgn0010300	-0.318984418600985	11	0.339012792695735
QG6	LightSleepTime	Q1	CG10449	Catsup	FBgn0002022	0.613697444995231	11	0.0446117278685403
QG6	LightSleepTime	Q1	CG10026	CG10026	FBgn0032785	-0.0839494884798983	11	0.806146560893763
QG6	LightSleepTime	Q1	CG10132	CG10132	FBgn0032798	0.245768501863504	11	0.466334453779363
QG6	LightSleepTime	Q1	CG10137	CG10137	FBgn0032800	-0.710289720108134	11	0.0143116152940156
QG6	LightSleepTime	Q1	CG10165	CG10165	FBgn0032801	-0.534990701106937	11	0.0899319891052809
QG6	LightSleepTime	Q1	CG10166	CG10166	FBgn0032799	0.257907238864407	11	0.443865352910617
QG6	LightSleepTime	Q1	CG10188	CG10188	FBgn0032796	0.469574388166064	11	0.145047765811386
QG6	LightSleepTime	Q1	CG10189	CG10189	FBgn0032793	-0.0679191392944679	11	0.842718109286001
QG6	LightSleepTime	Q1	CG10195	CG10195	FBgn0032787	-0.650634555652147	11	0.0301702700380303
QG6	LightSleepTime	Q1	CG10237-PA	CG10237	FBgn0032783	-0.355048463660661	11	0.283961441822399
QG6	LightSleepTime	Q1	CG10237-PB	CG10237	FBgn0032783	-0.191009283047554	11	0.57370833936475
QG6	LightSleepTime	Q1	CG10237-PC	CG10237	FBgn0032783	-0.375280731503941	11	0.255417473216861
QG6	LightSleepTime	Q1	CG10237-PD	CG10237	FBgn0032783	-0.355048463660661	11	0.283961441822399
QG6	LightSleepTime	Q1	CG10237-PE	CG10237	FBgn0032783	-0.375280731503941	11	0.255417473216861
QG6	LightSleepTime	Q1	CG10268	CG10268	FBgn0032811	-0.111052598486385	11	0.745132136052113
QG6	LightSleepTime	Q1	CG10337	CG10337	FBgn0032805	-0.429782916352285	11	0.187070815843446
QG6	LightSleepTime	Q1	CG10462	CG10462	FBgn0032815	-0.0898597666005439	11	0.792746640878597
QG6	LightSleepTime	Q1	CG10492	CG10492	FBgn0032748	0.0880858558369734	11	0.79676337184014
QG6	LightSleepTime	Q1	CG10561	CG10561	FBgn0002036	0.298335471438639	11	0.37287432064717
QG6	LightSleepTime	Q1	CG10631	CG10631	FBgn0032817	-0.217560158999	11	0.520469072078424
QG6	LightSleepTime	Q1	CG10702	CG10702	FBgn0032752	0.788437989407578	11	0.00393434581283714
QG6	LightSleepTime	Q1	CG13077	CG13077	FBgn0032810	-0.193323942806921	11	0.568984291636583
QG6	LightSleepTime	Q1	CG13083	CG13083	FBgn0032789	-0.879077157286745	11	0.000364553978947923
QG6	LightSleepTime	Q1	CG13085	CG13085	FBgn0032780	0.0523335961101594	11	0.878544951344733
QG6	LightSleepTime	Q1	CG16771	CG16771	FBgn0032779	0.178031900589103	11	0.600471389585597
QG6	LightSleepTime	Q1	CG17343	CG17343	FBgn0032751	0.171486282334869	11	0.614143056736815
QG6	LightSleepTime	Q1	CG17350	CG17350	FBgn0032772	-0.517753996905695	11	0.102825326742503
QG6	LightSleepTime	Q1	CG17544	CG17544	FBgn0032775	0.102955231141428	11	0.763239426428202
QG6	LightSleepTime	Q1	CG17549	CG17549	FBgn0032774	-0.151645393473774	11	0.656248051798178
QG6	LightSleepTime	Q1	CG17568	CG17568	FBgn0032763	-0.63893123901163	11	0.0343247390393537
QG6	LightSleepTime	Q1	CG17572	CG17572	FBgn0032753	-0.258916854825462	11	0.442019795608568
QG6	LightSleepTime	Q1	CG18094	CG18094	FBgn0032791	0.595398377752022	11	0.0532841340324177
QG6	LightSleepTime	Q1	CG33116	CG33116	FBgn0053116	0.00804224526013925	11	0.981277381356978
QG6	LightSleepTime	Q1	CG17347	DCTN6-p27	FBgn0086446	-0.0461594594887275	11	0.892797830898414
QG6	LightSleepTime	Q1	CG10697	Ddc	FBgn0000422	-0.145005182294773	11	0.670549639553784
QG6	LightSleepTime	Q1	CG17559	dnt	FBgn0024245	0.583091389461567	11	0.0597248020483625
QG6	LightSleepTime	Q1	CG15825	fon	FBgn0032773	-0.705341289953967	11	0.015322863802771
QG6	LightSleepTime	Q1	CG10186-PA	Hasp	FBgn0032797	0.284114231760482	11	0.397153317267495
QG6	LightSleepTime	Q1	CG10186-PC	Hasp	FBgn0032797	0.293335046282639	11	0.381323439339767
QG6	LightSleepTime	Q1	CG10186-PD	Hasp	FBgn0032797	0.355870142955876	11	0.28276909318692
QG6	LightSleepTime	Q1	CG10186-PE	Hasp	FBgn0032797	0.284114231760482	11	0.397153317267495
QG6	LightSleepTime	Q1	CG10186-PG	Hasp	FBgn0032797	0.284114231760482	11	0.397153317267495
QG6	LightSleepTime	Q1	CG10186-PH	Hasp	FBgn0032797	0.284114231760482	11	0.397153317267495
QG6	LightSleepTime	Q1	CG10655	l(2)37Bb	FBgn0002021	0.262406435024458	11	0.435668820668993
QG6	LightSleepTime	Q1	CG10691	l(2)37Cc	FBgn0002031	-0.104563407811823	11	0.759634452571398
QG6	LightSleepTime	Q1	CG10443	Lar	FBgn0000464	-0.474036395202977	11	0.140744393353393
QG6	LightSleepTime	Q1	CG10699-PB	Lim3	FBgn0002023	-0.473756312545079	11	0.141012120352214
QG6	LightSleepTime	Q1	CG10699-PC	Lim3	FBgn0002023	-0.473756312545079	11	0.141012120352214
QG6	LightSleepTime	Q1	CG10699-PD	Lim3	FBgn0002023	-0.473756312545079	11	0.141012120352214
QG6	LightSleepTime	Q1	CG10699-PF	Lim3	FBgn0002023	-0.473756312545079	11	0.141012120352214
QG6	LightSleepTime	Q1	CG10699-PG	Lim3	FBgn0002023	-0.473756312545079	11	0.141012120352214
QG6	LightSleepTime	Q1	CG17492	mib2	FBgn0086442	0.632538049539457	11	0.0367553638422793
QG6	LightSleepTime	Q1	CG10447	Nf-YB	FBgn0032816	-0.266188057856468	11	0.428835535409402
QG6	LightSleepTime	Q1	CG31794-PA	Pax	FBgn0041789	-0.206481805640217	11	0.542426000462928
QG6	LightSleepTime	Q1	CG31794-PB	Pax	FBgn0041789	-0.206481805640217	11	0.542426000462928
QG6	LightSleepTime	Q1	CG31794-PC	Pax	FBgn0041789	-0.206481805640217	11	0.542426000462928
QG6	LightSleepTime	Q1	CG31794-PF	Pax	FBgn0041789	-0.206481805640217	11	0.542426000462928
QG6	LightSleepTime	Q1	CG31794-PD	Pax	FBgn0041789	-0.0838203483469655	11	0.806439886175837
QG6	LightSleepTime	Q1	CG31794-PG	Pax	FBgn0041789	-0.206481805640217	11	0.542426000462928
QG6	LightSleepTime	Q1	CG31794-PH	Pax	FBgn0041789	-0.206481805640217	11	0.542426000462928
QG6	LightSleepTime	Q1	CG31794-PJ	Pax	FBgn0041789	-0.206481805640217	11	0.542426000462928
QG6	LightSleepTime	Q1	CG31794-PK	Pax	FBgn0041789	-0.206481805640217	11	0.542426000462928
QG6	LightSleepTime	Q1	CG10739	pigeon	FBgn0010309	0.255446527612961	11	0.448378573917636
QG6	LightSleepTime	Q1	CG9994	Rab9	FBgn0032782	-0.436408107923618	11	0.179615446661178
QG6	LightSleepTime	Q1	CG10360	ref(2)P	FBgn0003231	-0.254741031165282	11	0.449676467422407
QG6	LightSleepTime	Q1	CG9987	RtcB	FBgn0032781	-0.00395394854248312	11	0.99079454752816
QG6	LightSleepTime	Q1	CG10334	spi	FBgn0005672	-0.091630008377435	11	0.788742719580494
QG6	LightSleepTime	Q1	CG10363	Tep4	FBgn0041180	-0.260670345000984	11	0.43882305103934
QG6	LightSleepTime	Q1	CG10123	Top3alpha	FBgn0040268	-0.023833241431383	11	0.944547978414182
QG6	LightSleepTime	Q1	CG15173	Ttc19	FBgn0032744	0.0814536511824176	11	0.811819465885987
QG7	DarkSleepTime	Q2	CG8376-PA	ap	FBgn0267978	-0.33907451945608	11	0.307693291571907
QG7	DarkBoutNumber	Q3	CG8376-PA	ap	FBgn0267978	0.371037674004082	11	0.261262331297865
QG7	LightBoutTimeLOG10	Q1	CG8376-PA	ap	FBgn0267978	-0.379094063984183	11	0.250228841273008
QG7	DarkBoutTimeLOG10	Q2	CG8376-PA	ap	FBgn0267978	-0.388306286847322	11	0.237945856871051
QG7	DarkSleepTime	Q2	CG8376-PB	ap	FBgn0267978	-0.275690332144878	11	0.411894030305136
QG7	DarkBoutNumber	Q3	CG8376-PB	ap	FBgn0267978	0.330606745812981	11	0.320695899629239
QG7	LightBoutTimeLOG10	Q1	CG8376-PB	ap	FBgn0267978	-0.214295775048892	11	0.526899584044263
QG7	DarkBoutTimeLOG10	Q2	CG8376-PB	ap	FBgn0267978	-0.342337087784142	11	0.302761261252171
QG7	DarkSleepTime	Q2	CG8376-PC	ap	FBgn0267978	-0.358454878715277	11	0.279036560531348
QG7	DarkBoutNumber	Q3	CG8376-PC	ap	FBgn0267978	0.403148835750798	11	0.218906809698033
QG7	LightBoutTimeLOG10	Q1	CG8376-PC	ap	FBgn0267978	-0.376050242877588	11	0.254365528969174
QG7	DarkBoutTimeLOG10	Q2	CG8376-PC	ap	FBgn0267978	-0.420191472179936	11	0.198191133104269
QG7	DarkSleepTime	Q2	CG8376-PE	ap	FBgn0267978	-0.275690332144878	11	0.411894030305136
QG7	DarkBoutNumber	Q3	CG8376-PE	ap	FBgn0267978	0.330606745812981	11	0.320695899629239
QG7	LightBoutTimeLOG10	Q1	CG8376-PE	ap	FBgn0267978	-0.214295775048892	11	0.526899584044263
QG7	DarkBoutTimeLOG10	Q2	CG8376-PE	ap	FBgn0267978	-0.342337087784142	11	0.302761261252171
QG7	DarkSleepTime	Q2	CG7843	Ars2	FBgn0033062	-0.279214649482867	11	0.405694837542586
QG7	DarkBoutNumber	Q3	CG7843	Ars2	FBgn0033062	0.385298786237872	11	0.241916675308936
QG7	LightBoutTimeLOG10	Q1	CG7843	Ars2	FBgn0033062	-0.0826506459664523	11	0.809097730908604
QG7	DarkBoutTimeLOG10	Q2	CG7843	Ars2	FBgn0033062	-0.369684606053764	11	0.263142014045034
QG7	DarkSleepTime	Q2	CG3136	Atf6	FBgn0033010	-0.138077200744955	11	0.685576279154373
QG7	DarkBoutNumber	Q3	CG3136	Atf6	FBgn0033010	-0.122596359758614	11	0.719518851606961
QG7	LightBoutTimeLOG10	Q1	CG3136	Atf6	FBgn0033010	0.311850170455902	11	0.350522922008008
QG7	DarkBoutTimeLOG10	Q2	CG3136	Atf6	FBgn0033010	0.0137840698372229	11	0.967914911080485
QG7	DarkSleepTime	Q2	CG9242	bur	FBgn0000239	0.399321591903818	11	0.223727326725383
QG7	DarkBoutNumber	Q3	CG9242	bur	FBgn0000239	-0.457176370656612	11	0.157435035132895
QG7	LightBoutTimeLOG10	Q1	CG9242	bur	FBgn0000239	0.511938392685425	11	0.10743308315682
QG7	DarkBoutTimeLOG10	Q2	CG9242	bur	FBgn0000239	0.410677765166125	11	0.209604205854272
QG7	DarkSleepTime	Q2	CG11211	CG11211	FBgn0033067	0.328005541359223	11	0.324748360693912
QG7	DarkBoutNumber	Q3	CG11211	CG11211	FBgn0033067	-0.347770403031563	11	0.294644287722323
QG7	LightBoutTimeLOG10	Q1	CG11211	CG11211	FBgn0033067	-0.123938769877463	11	0.716556524077744
QG7	DarkBoutTimeLOG10	Q2	CG11211	CG11211	FBgn0033067	0.39098252166492	11	0.234444395820054
QG7	DarkSleepTime	Q2	CG1344	CG1344	FBgn0027507	-0.502745239215686	11	0.114986582527328
QG7	DarkBoutNumber	Q3	CG1344	CG1344	FBgn0027507	0.284381504168106	11	0.396689959517054
QG7	LightBoutTimeLOG10	Q1	CG1344	CG1344	FBgn0027507	-0.293941831967305	11	0.380293059767391
QG7	DarkBoutTimeLOG10	Q2	CG1344	CG1344	FBgn0027507	-0.341893040763678	11	0.303429974496394
QG7	DarkSleepTime	Q2	CG14464	CG14464	FBgn0033000	0.523884452482062	11	0.0981096953320542
QG7	DarkBoutNumber	Q3	CG14464	CG14464	FBgn0033000	-0.439636446471111	11	0.176049310467574
QG7	LightBoutTimeLOG10	Q1	CG14464	CG14464	FBgn0033000	0.387678234497356	11	0.238771936175473
QG7	DarkBoutTimeLOG10	Q2	CG14464	CG14464	FBgn0033000	0.497837044284539	11	0.119155954581443
QG7	DarkSleepTime	Q2	CG14591	CG14591	FBgn0033054	-0.0705379193899398	11	0.836722713859851
QG7	DarkBoutNumber	Q3	CG14591	CG14591	FBgn0033054	0.176825730289125	11	0.602982171842504
QG7	LightBoutTimeLOG10	Q1	CG14591	CG14591	FBgn0033054	0.202582075948287	11	0.550244055350538
QG7	DarkBoutTimeLOG10	Q2	CG14591	CG14591	FBgn0033054	-0.19600738811997	11	0.563526799393859
QG7	DarkSleepTime	Q2	CG17337	CG17337	FBgn0259979	-0.249373196635718	11	0.459608602296552
QG7	DarkBoutNumber	Q3	CG17337	CG17337	FBgn0259979	0.220287938024473	11	0.515121271730985
QG7	LightBoutTimeLOG10	Q1	CG17337	CG17337	FBgn0259979	0.0719541792680359	11	0.833483576036079
QG7	DarkBoutTimeLOG10	Q2	CG17337	CG17337	FBgn0259979	-0.243088965369807	11	0.471362973862148
QG7	DarkSleepTime	Q2	CG17486	CG17486	FBgn0032997	0.152534138735021	11	0.65434159950651
QG7	DarkBoutNumber	Q3	CG17486	CG17486	FBgn0032997	-0.0658400791108821	11	0.84748323544107
QG7	LightBoutTimeLOG10	Q1	CG17486	CG17486	FBgn0032997	-0.142620328492437	11	0.675710428063429
QG7	DarkBoutTimeLOG10	Q2	CG17486	CG17486	FBgn0032997	0.112638861089321	11	0.741598172029901
QG7	DarkSleepTime	Q2	CG17508-PA	CG17508	FBgn0039970	0.210447678380616	11	0.534522416279133
QG7	DarkBoutNumber	Q3	CG17508-PA	CG17508	FBgn0039970	0.078646834899441	11	0.818208913319822
QG7	LightBoutTimeLOG10	Q1	CG17508-PA	CG17508	FBgn0039970	0.0917908880891832	11	0.788379068759221
QG7	DarkBoutTimeLOG10	Q2	CG17508-PA	CG17508	FBgn0039970	0.00452242930226319	11	0.989471088580399
QG7	DarkSleepTime	Q2	CG17528	CG17528	FBgn0261387	-0.710706671918432	11	0.0142286652298999
QG7	DarkBoutNumber	Q3	CG17528	CG17528	FBgn0261387	0.390220040466994	11	0.235438920913762
QG7	LightBoutTimeLOG10	Q1	CG17528	CG17528	FBgn0261387	-0.272719557847571	11	0.417155141823978
QG7	DarkBoutTimeLOG10	Q2	CG17528	CG17528	FBgn0261387	-0.523728710113014	11	0.0982277070539274
QG7	DarkSleepTime	Q2	CG2201-PB	CG2201	FBgn0032955	0.46618700852232	11	0.148369278159954
QG7	DarkBoutNumber	Q3	CG2201-PB	CG2201	FBgn0032955	-0.224457188420716	11	0.506993127463841
QG7	LightBoutTimeLOG10	Q1	CG2201-PB	CG2201	FBgn0032955	0.302253460452415	11	0.366321417265352
QG7	DarkBoutTimeLOG10	Q2	CG2201-PB	CG2201	FBgn0032955	0.338891543264515	11	0.307971181953997
QG7	DarkSleepTime	Q2	CG2201-PC	CG2201	FBgn0032955	0.538891762715268	11	0.0871699206180616
QG7	DarkBoutNumber	Q3	CG2201-PC	CG2201	FBgn0032955	-0.340012951445496	11	0.306270215312651
QG7	LightBoutTimeLOG10	Q1	CG2201-PC	CG2201	FBgn0032955	0.435335209575817	11	0.18081028198594
QG7	DarkBoutTimeLOG10	Q2	CG2201-PC	CG2201	FBgn0032955	0.440948058508761	11	0.174612930639266
QG7	DarkSleepTime	Q2	CG2201-PA	CG2201	FBgn0032955	0.460053410747542	11	0.154503921030767
QG7	DarkBoutNumber	Q3	CG2201-PA	CG2201	FBgn0032955	-0.230019015243616	11	0.496237212460165
QG7	LightBoutTimeLOG10	Q1	CG2201-PA	CG2201	FBgn0032955	0.343452362804223	11	0.301085264439508
QG7	DarkBoutTimeLOG10	Q2	CG2201-PA	CG2201	FBgn0032955	0.33941570799851	11	0.307175484389999
QG7	DarkSleepTime	Q2	CG2201-PE	CG2201	FBgn0032955	0.359270566843822	11	0.277864394013674
QG7	DarkBoutNumber	Q3	CG2201-PE	CG2201	FBgn0032955	-0.0740953262118915	11	0.82859096685225
QG7	LightBoutTimeLOG10	Q1	CG2201-PE	CG2201	FBgn0032955	0.146500818574043	11	0.667319595765617
QG7	DarkBoutTimeLOG10	Q2	CG2201-PE	CG2201	FBgn0032955	0.201513622625312	11	0.552393976848618
QG7	DarkSleepTime	Q2	CG2201-PF	CG2201	FBgn0032955	0.46618700852232	11	0.148369278159954
QG7	DarkBoutNumber	Q3	CG2201-PF	CG2201	FBgn0032955	-0.224457188420716	11	0.506993127463841
QG7	LightBoutTimeLOG10	Q1	CG2201-PF	CG2201	FBgn0032955	0.302253460452415	11	0.366321417265352
QG7	DarkBoutTimeLOG10	Q2	CG2201-PF	CG2201	FBgn0032955	0.338891543264515	11	0.307971181953997
QG7	DarkSleepTime	Q2	CG30438	CG30438	FBgn0050438	-0.310803546188197	11	0.352228403988545
QG7	DarkBoutNumber	Q3	CG30438	CG30438	FBgn0050438	0.17650126811194	11	0.603658239084036
QG7	LightBoutTimeLOG10	Q1	CG30438	CG30438	FBgn0050438	-0.461958201038363	11	0.15258217708288
QG7	DarkBoutTimeLOG10	Q2	CG30438	CG30438	FBgn0050438	-0.251273853947134	11	0.456080326362407
QG7	DarkSleepTime	Q2	CG30440	CG30440	FBgn0050440	-0.28524946348044	11	0.39518706885697
QG7	DarkBoutNumber	Q3	CG30440	CG30440	FBgn0050440	0.300611400636095	11	0.369060568366681
QG7	LightBoutTimeLOG10	Q1	CG30440	CG30440	FBgn0050440	-0.208507282943797	11	0.538383453807183
QG7	DarkBoutTimeLOG10	Q2	CG30440	CG30440	FBgn0050440	-0.312998365744924	11	0.348656888249057
QG7	DarkSleepTime	Q2	CG30441	CG30441	FBgn0050441	0.118501470083016	11	0.728576407798289
QG7	DarkBoutNumber	Q3	CG30441	CG30441	FBgn0050441	-0.189772949602322	11	0.576237840044287
QG7	LightBoutTimeLOG10	Q1	CG30441	CG30441	FBgn0050441	-0.0246224641476597	11	0.942714275211038
QG7	DarkBoutTimeLOG10	Q2	CG30441	CG30441	FBgn0050441	0.165036626807703	11	0.627723001482819
QG7	DarkSleepTime	Q2	CG3107	CG3107	FBgn0033005	0.16075918548008	11	0.636787089453998
QG7	DarkBoutNumber	Q3	CG3107	CG3107	FBgn0033005	-0.158148341432299	11	0.64234171590554
QG7	LightBoutTimeLOG10	Q1	CG3107	CG3107	FBgn0033005	0.363812229778965	11	0.271388365115642
QG7	DarkBoutTimeLOG10	Q2	CG3107	CG3107	FBgn0033005	0.130294432829976	11	0.702579461366904
QG7	DarkSleepTime	Q2	CG31612	CG31612	FBgn0051612	-0.0810034531821891	11	0.81284361471084
QG7	DarkBoutNumber	Q3	CG31612	CG31612	FBgn0051612	0.25724335937101	11	0.445080877371124
QG7	LightBoutTimeLOG10	Q1	CG31612	CG31612	FBgn0051612	-0.151606196010891	11	0.656332176965875
QG7	DarkBoutTimeLOG10	Q2	CG31612	CG31612	FBgn0051612	-0.208172152820875	11	0.539051464138786
QG7	DarkSleepTime	Q2	CG31626	CG31626	FBgn0051626	0.385702203435504	11	0.241381833642943
QG7	DarkBoutNumber	Q3	CG31626	CG31626	FBgn0051626	-0.401399414379627	11	0.221102589970047
QG7	LightBoutTimeLOG10	Q1	CG31626	CG31626	FBgn0051626	0.468452191303437	11	0.146142916799338
QG7	DarkBoutTimeLOG10	Q2	CG31626	CG31626	FBgn0051626	0.414545645322541	11	0.204918085632154
QG7	DarkSleepTime	Q2	CG31627	CG31627	FBgn0051627	-0.0844449864337429	11	0.805021309024332
QG7	DarkBoutNumber	Q3	CG31627	CG31627	FBgn0051627	0.0200310126292891	11	0.953385431667154
QG7	LightBoutTimeLOG10	Q1	CG31627	CG31627	FBgn0051627	0.229531739688555	11	0.497175525647567
QG7	DarkBoutTimeLOG10	Q2	CG31627	CG31627	FBgn0051627	-0.0466193085745095	11	0.891735248160176
QG7	DarkSleepTime	Q2	CG31702	CG31702	FBgn0051702	-0.557088922817978	11	0.0750276417374528
QG7	DarkBoutNumber	Q3	CG31702	CG31702	FBgn0051702	0.657819066394721	11	0.0278026997568692
QG7	LightBoutTimeLOG10	Q1	CG31702	CG31702	FBgn0051702	-0.45758628357066	11	0.157015323088398
QG7	DarkBoutTimeLOG10	Q2	CG31702	CG31702	FBgn0051702	-0.669570432474559	11	0.0242173814321475
QG7	DarkSleepTime	Q2	CG31703	CG31703	FBgn0051703	-0.572394369722802	11	0.0657360386953129
QG7	DarkBoutNumber	Q3	CG31703	CG31703	FBgn0051703	0.677729808337496	11	0.0219294334904894
QG7	LightBoutTimeLOG10	Q1	CG31703	CG31703	FBgn0051703	-0.474451062490564	11	0.140348607776118
QG7	DarkBoutTimeLOG10	Q2	CG31703	CG31703	FBgn0051703	-0.688860943667183	11	0.019061873296955
QG7	DarkSleepTime	Q2	CG3262	CG3262	FBgn0032986	-0.0815709852483976	11	0.811552587753516
QG7	DarkBoutNumber	Q3	CG3262	CG3262	FBgn0032986	0.267882585313724	11	0.425790294838841
QG7	LightBoutTimeLOG10	Q1	CG3262	CG3262	FBgn0032986	-0.0753393087269286	11	0.825750913384766
QG7	DarkBoutTimeLOG10	Q2	CG3262	CG3262	FBgn0032986	-0.199771615273301	11	0.55590645249872
QG7	DarkSleepTime	Q2	CG33509	CG33509	FBgn0053509	0.0681691671984251	11	0.842145370723289
QG7	DarkBoutNumber	Q3	CG33509	CG33509	FBgn0053509	0.109111228811265	11	0.749463229424316
QG7	LightBoutTimeLOG10	Q1	CG33509	CG33509	FBgn0053509	-0.213345188435886	11	0.528778382975073
QG7	DarkBoutTimeLOG10	Q2	CG33509	CG33509	FBgn0053509	-0.0472320373497365	11	0.89031965175633
QG7	DarkSleepTime	Q2	CG34136	CG34136	FBgn0083972	-0.493167936145038	11	0.123211225395636
QG7	DarkBoutNumber	Q3	CG34136	CG34136	FBgn0083972	0.383960448443114	11	0.243695910995088
QG7	LightBoutTimeLOG10	Q1	CG34136	CG34136	FBgn0083972	0.056461166043545	11	0.869034310021827
QG7	DarkBoutTimeLOG10	Q2	CG34136	CG34136	FBgn0083972	-0.441969083177431	11	0.173499765066391
QG7	DarkSleepTime	Q2	CG34211	CG34211	FBgn0085240	-0.204418889824197	11	0.546555994311125
QG7	DarkBoutNumber	Q3	CG34211	CG34211	FBgn0085240	0.172966762102593	11	0.611040962694481
QG7	LightBoutTimeLOG10	Q1	CG34211	CG34211	FBgn0085240	-0.460500914912755	11	0.154051085548129
QG7	DarkBoutTimeLOG10	Q2	CG34211	CG34211	FBgn0085240	-0.154824160793404	11	0.64943781462274
QG7	DarkSleepTime	Q2	CG3651	CG3651	FBgn0032974	0.243620900391933	11	0.470362775242754
QG7	DarkBoutNumber	Q3	CG3651	CG3651	FBgn0032974	-0.0667894942573418	11	0.845306634632022
QG7	LightBoutTimeLOG10	Q1	CG3651	CG3651	FBgn0032974	0.290952543289235	11	0.385382735130207
QG7	DarkBoutTimeLOG10	Q2	CG3651	CG3651	FBgn0032974	0.0883405769280353	11	0.796186323152285
QG7	DarkSleepTime	Q2	CG40006	CG40006	FBgn0058006	0.194741816448857	11	0.566098087778135
QG7	DarkBoutNumber	Q3	CG40006	CG40006	FBgn0058006	-0.206720563036609	11	0.541948831256022
QG7	LightBoutTimeLOG10	Q1	CG40006	CG40006	FBgn0058006	0.0372885643916806	11	0.913325095307533
QG7	DarkBoutTimeLOG10	Q2	CG40006	CG40006	FBgn0058006	0.164667947047907	11	0.628502456153719
QG7	DarkSleepTime	Q2	CG42748-PJ	CG42748	FBgn0261802	0.121013961631048	11	0.723015215372125
QG7	DarkBoutNumber	Q3	CG42748-PJ	CG42748	FBgn0261802	-0.392734866967897	11	0.232168038337517
QG7	LightBoutTimeLOG10	Q1	CG42748-PJ	CG42748	FBgn0261802	0.311730597522168	11	0.350717548995473
QG7	DarkBoutTimeLOG10	Q2	CG42748-PJ	CG42748	FBgn0261802	0.298102551929867	11	0.373265748190764
QG7	DarkSleepTime	Q2	CG42748-PK	CG42748	FBgn0261802	0.263614937123545	11	0.433479506499368
QG7	DarkBoutNumber	Q3	CG42748-PK	CG42748	FBgn0261802	-0.415978642001481	11	0.203197958287145
QG7	LightBoutTimeLOG10	Q1	CG42748-PK	CG42748	FBgn0261802	0.32711948603706	11	0.32613497916484
QG7	DarkBoutTimeLOG10	Q2	CG42748-PK	CG42748	FBgn0261802	0.360621457704808	11	0.27592919243968
QG7	DarkSleepTime	Q2	CG42748-PM	CG42748	FBgn0261802	0.0990510025831954	11	0.772008808708176
QG7	DarkBoutNumber	Q3	CG42748-PM	CG42748	FBgn0261802	-0.374266789887957	11	0.256807344161236
QG7	LightBoutTimeLOG10	Q1	CG42748-PM	CG42748	FBgn0261802	0.293195400558321	11	0.381560770031831
QG7	DarkBoutTimeLOG10	Q2	CG42748-PM	CG42748	FBgn0261802	0.279195331119815	11	0.405728692640831
QG7	DarkSleepTime	Q2	CG42748-PB	CG42748	FBgn0261802	0.121013961631048	11	0.723015215372125
QG7	DarkBoutNumber	Q3	CG42748-PB	CG42748	FBgn0261802	-0.392734866967897	11	0.232168038337517
QG7	LightBoutTimeLOG10	Q1	CG42748-PB	CG42748	FBgn0261802	0.311730597522168	11	0.350717548995473
QG7	DarkBoutTimeLOG10	Q2	CG42748-PB	CG42748	FBgn0261802	0.298102551929867	11	0.373265748190764
QG7	DarkSleepTime	Q2	CG42748-PC	CG42748	FBgn0261802	0.121013961631048	11	0.723015215372125
QG7	DarkBoutNumber	Q3	CG42748-PC	CG42748	FBgn0261802	-0.392734866967897	11	0.232168038337517
QG7	LightBoutTimeLOG10	Q1	CG42748-PC	CG42748	FBgn0261802	0.311730597522168	11	0.350717548995473
QG7	DarkBoutTimeLOG10	Q2	CG42748-PC	CG42748	FBgn0261802	0.298102551929867	11	0.373265748190764
QG7	DarkSleepTime	Q2	CG42748-PD	CG42748	FBgn0261802	0.0990510025831954	11	0.772008808708176
QG7	DarkBoutNumber	Q3	CG42748-PD	CG42748	FBgn0261802	-0.374266789887957	11	0.256807344161236
QG7	LightBoutTimeLOG10	Q1	CG42748-PD	CG42748	FBgn0261802	0.293195400558321	11	0.381560770031831
QG7	DarkBoutTimeLOG10	Q2	CG42748-PD	CG42748	FBgn0261802	0.279195331119815	11	0.405728692640831
QG7	DarkSleepTime	Q2	CG42748-PG	CG42748	FBgn0261802	0.263614937123545	11	0.433479506499368
QG7	DarkBoutNumber	Q3	CG42748-PG	CG42748	FBgn0261802	-0.415978642001481	11	0.203197958287145
QG7	LightBoutTimeLOG10	Q1	CG42748-PG	CG42748	FBgn0261802	0.32711948603706	11	0.32613497916484
QG7	DarkBoutTimeLOG10	Q2	CG42748-PG	CG42748	FBgn0261802	0.360621457704808	11	0.27592919243968
QG7	DarkSleepTime	Q2	CG7845	CG7845	FBgn0033059	0.493753923472991	11	0.122697496305884
QG7	DarkBoutNumber	Q3	CG7845	CG7845	FBgn0033059	-0.555270416386251	11	0.0761868778322633
QG7	LightBoutTimeLOG10	Q1	CG7845	CG7845	FBgn0033059	-0.0156198132849455	11	0.963644152493063
QG7	DarkBoutTimeLOG10	Q2	CG7845	CG7845	FBgn0033059	0.561972122722302	11	0.0719733106130667
QG7	DarkSleepTime	Q2	CG7849	CG7849	FBgn0033060	0.235402803088844	11	0.485922000993413
QG7	DarkBoutNumber	Q3	CG7849	CG7849	FBgn0033060	-0.184376809190401	11	0.587328374276572
QG7	LightBoutTimeLOG10	Q1	CG7849	CG7849	FBgn0033060	-0.305883704047691	11	0.360302879686823
QG7	DarkBoutTimeLOG10	Q2	CG7849	CG7849	FBgn0033060	0.235713508677174	11	0.485329624447274
QG7	DarkSleepTime	Q2	CG8671-PA	CG8671	FBgn0032938	0.457864672269507	11	0.15673067651522
QG7	DarkBoutNumber	Q3	CG8671-PA	CG8671	FBgn0032938	-0.367781105916526	11	0.265799288556485
QG7	LightBoutTimeLOG10	Q1	CG8671-PA	CG8671	FBgn0032938	0.4057931458378	11	0.215612311012346
QG7	DarkBoutTimeLOG10	Q2	CG8671-PA	CG8671	FBgn0032938	0.415853394196966	11	0.203347956795052
QG7	DarkSleepTime	Q2	CG8671-PB	CG8671	FBgn0032938	0.535959528722656	11	0.0892407156024206
QG7	DarkBoutNumber	Q3	CG8671-PB	CG8671	FBgn0032938	-0.412270166488104	11	0.207667295527504
QG7	LightBoutTimeLOG10	Q1	CG8671-PB	CG8671	FBgn0032938	0.538106881319551	11	0.0877210708338705
QG7	DarkBoutTimeLOG10	Q2	CG8671-PB	CG8671	FBgn0032938	0.464146668791048	11	0.150392733940407
QG7	DarkSleepTime	Q2	CG8671-PC	CG8671	FBgn0032938	0.463948547335349	11	0.150590130012268
QG7	DarkBoutNumber	Q3	CG8671-PC	CG8671	FBgn0032938	-0.361639407284336	11	0.274475943261449
QG7	LightBoutTimeLOG10	Q1	CG8671-PC	CG8671	FBgn0032938	0.500069667472916	11	0.117247551981258
QG7	DarkBoutTimeLOG10	Q2	CG8671-PC	CG8671	FBgn0032938	0.410291093348673	11	0.210076146178754
QG7	DarkSleepTime	Q2	CG8671-PD	CG8671	FBgn0032938	0.458357497933127	11	0.156227560141302
QG7	DarkBoutNumber	Q3	CG8671-PD	CG8671	FBgn0032938	-0.335726493148673	11	0.312799568655827
QG7	LightBoutTimeLOG10	Q1	CG8671-PD	CG8671	FBgn0032938	0.357579957296891	11	0.28029691038715
QG7	DarkBoutTimeLOG10	Q2	CG8671-PD	CG8671	FBgn0032938	0.394102382230033	11	0.230400570191085
QG7	DarkSleepTime	Q2	CG8671-PE	CG8671	FBgn0032938	0.483093725374392	11	0.132259023522333
QG7	DarkBoutNumber	Q3	CG8671-PE	CG8671	FBgn0032938	-0.377046847218985	11	0.253006826363433
QG7	LightBoutTimeLOG10	Q1	CG8671-PE	CG8671	FBgn0032938	0.451128597623523	11	0.163708446783007
QG7	DarkBoutTimeLOG10	Q2	CG8671-PE	CG8671	FBgn0032938	0.43160322645157	11	0.185004042746406
QG7	DarkSleepTime	Q2	CG8671-PF	CG8671	FBgn0032938	0.483093725374392	11	0.132259023522333
QG7	DarkBoutNumber	Q3	CG8671-PF	CG8671	FBgn0032938	-0.377046847218985	11	0.253006826363433
QG7	LightBoutTimeLOG10	Q1	CG8671-PF	CG8671	FBgn0032938	0.451128597623523	11	0.163708446783007
QG7	DarkBoutTimeLOG10	Q2	CG8671-PF	CG8671	FBgn0032938	0.43160322645157	11	0.185004042746406
QG7	DarkSleepTime	Q2	CG8679	CG8679	FBgn0032934	0.411906401918737	11	0.208108816483495
QG7	DarkBoutNumber	Q3	CG8679	CG8679	FBgn0032934	-0.413827469533913	11	0.205783419982072
QG7	LightBoutTimeLOG10	Q1	CG8679	CG8679	FBgn0032934	0.158314412151449	11	0.641987903285763
QG7	DarkBoutTimeLOG10	Q2	CG8679	CG8679	FBgn0032934	0.466994813126829	11	0.147572896377366
QG7	DarkSleepTime	Q2	CG9248	CG9248	FBgn0032923	-0.320650735527077	11	0.336353494247733
QG7	DarkBoutNumber	Q3	CG9248	CG9248	FBgn0032923	0.385469324472335	11	0.241690496018571
QG7	LightBoutTimeLOG10	Q1	CG9248	CG9248	FBgn0032923	-0.0878278920518724	11	0.797347859670587
QG7	DarkBoutTimeLOG10	Q2	CG9248	CG9248	FBgn0032923	-0.357107671322599	11	0.280978569191561
QG7	DarkSleepTime	Q2	CG9249-PB	CG9249	FBgn0032922	-0.559224471695722	11	0.0736814387533828
QG7	DarkBoutNumber	Q3	CG9249-PB	CG9249	FBgn0032922	0.430540368098491	11	0.186209116323598
QG7	LightBoutTimeLOG10	Q1	CG9249-PB	CG9249	FBgn0032922	-0.418270567761942	11	0.200464793593031
QG7	DarkBoutTimeLOG10	Q2	CG9249-PB	CG9249	FBgn0032922	-0.475978876881728	11	0.138896424466756
QG7	DarkSleepTime	Q2	CG9253	CG9253	FBgn0032919	0.233290852402643	11	0.489957041674178
QG7	DarkBoutNumber	Q3	CG9253	CG9253	FBgn0032919	-0.430143590169283	11	0.186660201872157
QG7	LightBoutTimeLOG10	Q1	CG9253	CG9253	FBgn0032919	0.307533330952326	11	0.357584947294104
QG7	DarkBoutTimeLOG10	Q2	CG9253	CG9253	FBgn0032919	0.370089994518101	11	0.262578046408524
QG7	DarkSleepTime	Q2	CG9257	CG9257	FBgn0032916	0.0452981171379419	11	0.894788576929732
QG7	DarkBoutNumber	Q3	CG9257	CG9257	FBgn0032916	-0.0400430338658093	11	0.906945621722965
QG7	LightBoutTimeLOG10	Q1	CG9257	CG9257	FBgn0032916	0.046089331323209	11	0.892959891436651
QG7	DarkBoutTimeLOG10	Q2	CG9257	CG9257	FBgn0032916	0.0832312874865963	11	0.807778145936075
QG7	DarkSleepTime	Q2	CG9265	CG9265	FBgn0032910	0.605563496315994	11	0.0483361329969934
QG7	DarkBoutNumber	Q3	CG9265	CG9265	FBgn0032910	-0.430920470626159	11	0.185777609101432
QG7	LightBoutTimeLOG10	Q1	CG9265	CG9265	FBgn0032910	0.110860064784397	11	0.745561374970133
QG7	DarkBoutTimeLOG10	Q2	CG9265	CG9265	FBgn0032910	0.526341960344162	11	0.0962598282361609
QG7	DarkSleepTime	Q2	CG8681-PB	clumsy	FBgn0026255	-0.447334120263772	11	0.167722183351755
QG7	DarkBoutNumber	Q3	CG8681-PB	clumsy	FBgn0026255	0.354268382779422	11	0.285096007716738
QG7	LightBoutTimeLOG10	Q1	CG8681-PB	clumsy	FBgn0026255	-0.192745808572168	11	0.570162788329118
QG7	DarkBoutTimeLOG10	Q2	CG8681-PB	clumsy	FBgn0026255	-0.362327818918535	11	0.273495588556512
QG7	DarkSleepTime	Q2	CG17082	conu	FBgn0039994	-0.231362529153636	11	0.49365412778405
QG7	DarkBoutNumber	Q3	CG17082	conu	FBgn0039994	0.244799146412267	11	0.468150751496211
QG7	LightBoutTimeLOG10	Q1	CG17082	conu	FBgn0039994	-0.546575292611388	11	0.0818951286685771
QG7	DarkBoutTimeLOG10	Q2	CG17082	conu	FBgn0039994	-0.24237734325988	11	0.472702543614213
QG7	DarkSleepTime	Q2	CG15218	CycK	FBgn0025674	0.162531709334086	11	0.633025525854257
QG7	DarkBoutNumber	Q3	CG15218	CycK	FBgn0025674	0.0417674975042418	11	0.902954176183682
QG7	LightBoutTimeLOG10	Q1	CG15218	CycK	FBgn0025674	0.325213869296793	11	0.329127825935796
QG7	DarkBoutTimeLOG10	Q2	CG15218	CycK	FBgn0025674	-0.0136828996727687	11	0.968150300959138
QG7	DarkSleepTime	Q2	CG8345	Cyp6w1	FBgn0033065	0.312584271881101	11	0.349329270125285
QG7	DarkBoutNumber	Q3	CG8345	Cyp6w1	FBgn0033065	-0.0717174360488754	11	0.834024872687366
QG7	LightBoutTimeLOG10	Q1	CG8345	Cyp6w1	FBgn0033065	0.268345825404005	11	0.424959614240775
QG7	DarkBoutTimeLOG10	Q2	CG8345	Cyp6w1	FBgn0033065	0.161566083159353	11	0.635073770141839
QG7	DarkSleepTime	Q2	CG2682	d4	FBgn0033015	-0.303858826118745	11	0.363653581629186
QG7	DarkBoutNumber	Q3	CG2682	d4	FBgn0033015	0.118843006404301	11	0.727819749116841
QG7	LightBoutTimeLOG10	Q1	CG2682	d4	FBgn0033015	-0.12684262022935	11	0.710160556869682
QG7	DarkBoutTimeLOG10	Q2	CG2682	d4	FBgn0033015	-0.181839652142918	11	0.592570774667464
QG7	DarkSleepTime	Q2	CG1099-PA	Dap160	FBgn0023388	0.0152396159685816	11	0.964528594071496
QG7	DarkBoutNumber	Q3	CG1099-PA	Dap160	FBgn0023388	-0.114414958403696	11	0.737646595615576
QG7	LightBoutTimeLOG10	Q1	CG1099-PA	Dap160	FBgn0023388	-0.445997610789784	11	0.169150219157711
QG7	DarkBoutTimeLOG10	Q2	CG1099-PA	Dap160	FBgn0023388	0.101944862896664	11	0.765506486528693
QG7	DarkSleepTime	Q2	CG1099-PD	Dap160	FBgn0023388	0.0152396159685816	11	0.964528594071496
QG7	DarkBoutNumber	Q3	CG1099-PD	Dap160	FBgn0023388	-0.114414958403696	11	0.737646595615576
QG7	LightBoutTimeLOG10	Q1	CG1099-PD	Dap160	FBgn0023388	-0.445997610789784	11	0.169150219157711
QG7	DarkBoutTimeLOG10	Q2	CG1099-PD	Dap160	FBgn0023388	0.101944862896664	11	0.765506486528693
QG7	DarkSleepTime	Q2	CG1099-PG	Dap160	FBgn0023388	0.0152396159685816	11	0.964528594071496
QG7	DarkBoutNumber	Q3	CG1099-PG	Dap160	FBgn0023388	-0.114414958403696	11	0.737646595615576
QG7	LightBoutTimeLOG10	Q1	CG1099-PG	Dap160	FBgn0023388	-0.445997610789784	11	0.169150219157711
QG7	DarkBoutTimeLOG10	Q2	CG1099-PG	Dap160	FBgn0023388	0.101944862896664	11	0.765506486528693
QG7	DarkSleepTime	Q2	CG9252	del	FBgn0086251	-0.133834219360567	11	0.694830332145349
QG7	DarkBoutNumber	Q3	CG9252	del	FBgn0086251	0.107444635102126	11	0.75318650474983
QG7	LightBoutTimeLOG10	Q1	CG9252	del	FBgn0086251	0.0815480904917182	11	0.81160466081607
QG7	DarkBoutTimeLOG10	Q2	CG9252	del	FBgn0086251	-0.0999737894021993	11	0.769933914932508
QG7	DarkSleepTime	Q2	CG34385	dpr12	FBgn0085414	-0.234092487888264	11	0.488423715509551
QG7	DarkBoutNumber	Q3	CG34385	dpr12	FBgn0085414	0.104460081694229	11	0.759865945629516
QG7	LightBoutTimeLOG10	Q1	CG34385	dpr12	FBgn0085414	0.368288756736648	11	0.265089133728638
QG7	DarkBoutTimeLOG10	Q2	CG34385	dpr12	FBgn0085414	-0.152374841351907	11	0.654683173288119
QG7	DarkSleepTime	Q2	CG31623	dtr	FBgn0023090	-0.32101412994085	11	0.335775016566637
QG7	DarkBoutNumber	Q3	CG31623	dtr	FBgn0023090	0.286702935606171	11	0.392676695823158
QG7	LightBoutTimeLOG10	Q1	CG31623	dtr	FBgn0023090	-0.341923964103979	11	0.303383379359338
QG7	DarkBoutTimeLOG10	Q2	CG31623	dtr	FBgn0023090	-0.278973149617182	11	0.406118161537681
QG7	DarkSleepTime	Q2	CG1765	EcR	FBgn0000546	-0.620645655544169	11	0.041591243680868
QG7	DarkBoutNumber	Q3	CG1765	EcR	FBgn0000546	0.640085503833393	11	0.0338981997027821
QG7	LightBoutTimeLOG10	Q1	CG1765	EcR	FBgn0000546	-0.361753457581077	11	0.274313390269585
QG7	DarkBoutTimeLOG10	Q2	CG1765	EcR	FBgn0000546	-0.658149426971356	11	0.0276970902250239
QG7	DarkSleepTime	Q2	CG17510	Fis1	FBgn0039969	0.443101746257135	11	0.172269989046826
QG7	DarkBoutNumber	Q3	CG17510	Fis1	FBgn0039969	-0.289239915464756	11	0.38831403592274
QG7	LightBoutTimeLOG10	Q1	CG17510	Fis1	FBgn0039969	0.345011638079065	11	0.298750568647095
QG7	DarkBoutTimeLOG10	Q2	CG17510	Fis1	FBgn0039969	0.386528417536197	11	0.240288591895562
QG7	DarkSleepTime	Q2	CG31622-PA	Gr39a	FBgn0264556	0.262839404293798	11	0.434883854995591
QG7	DarkBoutNumber	Q3	CG31622-PA	Gr39a	FBgn0264556	-0.123952592802554	11	0.71652603886325
QG7	LightBoutTimeLOG10	Q1	CG31622-PA	Gr39a	FBgn0264556	0.0391414027707663	11	0.909033312838056
QG7	DarkBoutTimeLOG10	Q2	CG31622-PA	Gr39a	FBgn0264556	0.211456285577834	11	0.532520018972655
QG7	DarkSleepTime	Q2	CG31622-PC	Gr39a	FBgn0264556	0.213913714872679	11	0.527654374997214
QG7	DarkBoutNumber	Q3	CG31622-PC	Gr39a	FBgn0264556	-0.0333676062444455	11	0.922414051751165
QG7	LightBoutTimeLOG10	Q1	CG31622-PC	Gr39a	FBgn0264556	-0.170563433852282	11	0.616079608157865
QG7	DarkBoutTimeLOG10	Q2	CG31622-PC	Gr39a	FBgn0264556	0.142826900519875	11	0.675262909787423
QG7	DarkSleepTime	Q2	CG31622-PB	Gr39a	FBgn0264556	-0.0611346046654258	11	0.858284724435745
QG7	DarkBoutNumber	Q3	CG31622-PB	Gr39a	FBgn0264556	0.0806257684038203	11	0.813703007352412
QG7	LightBoutTimeLOG10	Q1	CG31622-PB	Gr39a	FBgn0264556	-0.192032819771634	11	0.571617494108908
QG7	DarkBoutTimeLOG10	Q2	CG31622-PB	Gr39a	FBgn0264556	-0.0823554745674114	11	0.809768718457489
QG7	DarkSleepTime	Q2	CG31617	His1:CG31617	FBgn0051617	0.0386081714570958	11	0.910268232698392
QG7	DarkBoutNumber	Q3	CG31617	His1:CG31617	FBgn0051617	-0.197365961162352	11	0.560771721776646
QG7	LightBoutTimeLOG10	Q1	CG31617	His1:CG31617	FBgn0051617	-0.203532511288635	11	0.548334459472613
QG7	DarkBoutTimeLOG10	Q2	CG31617	His1:CG31617	FBgn0051617	0.175421391153054	11	0.605910342926431
QG7	DarkSleepTime	Q2	CG33801	His1:CG33801	FBgn0053801	0.0386081714570958	11	0.910268232698392
QG7	DarkBoutNumber	Q3	CG33801	His1:CG33801	FBgn0053801	-0.197365961162352	11	0.560771721776646
QG7	LightBoutTimeLOG10	Q1	CG33801	His1:CG33801	FBgn0053801	-0.203532511288635	11	0.548334459472613
QG7	DarkBoutTimeLOG10	Q2	CG33801	His1:CG33801	FBgn0053801	0.175421391153054	11	0.605910342926431
QG7	DarkSleepTime	Q2	CG33804	His1:CG33804	FBgn0053804	0.0386081714570958	11	0.910268232698392
QG7	DarkBoutNumber	Q3	CG33804	His1:CG33804	FBgn0053804	-0.197365961162352	11	0.560771721776646
QG7	LightBoutTimeLOG10	Q1	CG33804	His1:CG33804	FBgn0053804	-0.203532511288635	11	0.548334459472613
QG7	DarkBoutTimeLOG10	Q2	CG33804	His1:CG33804	FBgn0053804	0.175421391153054	11	0.605910342926431
QG7	DarkSleepTime	Q2	CG33807	His1:CG33807	FBgn0053807	0.0386081714570958	11	0.910268232698392
QG7	DarkBoutNumber	Q3	CG33807	His1:CG33807	FBgn0053807	-0.197365961162352	11	0.560771721776646
QG7	LightBoutTimeLOG10	Q1	CG33807	His1:CG33807	FBgn0053807	-0.203532511288635	11	0.548334459472613
QG7	DarkBoutTimeLOG10	Q2	CG33807	His1:CG33807	FBgn0053807	0.175421391153054	11	0.605910342926431
QG7	DarkSleepTime	Q2	CG33810	His1:CG33810	FBgn0053810	0.0386081714570958	11	0.910268232698392
QG7	DarkBoutNumber	Q3	CG33810	His1:CG33810	FBgn0053810	-0.197365961162352	11	0.560771721776646
QG7	LightBoutTimeLOG10	Q1	CG33810	His1:CG33810	FBgn0053810	-0.203532511288635	11	0.548334459472613
QG7	DarkBoutTimeLOG10	Q2	CG33810	His1:CG33810	FBgn0053810	0.175421391153054	11	0.605910342926431
QG7	DarkSleepTime	Q2	CG33813	His1:CG33813	FBgn0053813	0.0386081714570958	11	0.910268232698392
QG7	DarkBoutNumber	Q3	CG33813	His1:CG33813	FBgn0053813	-0.197365961162352	11	0.560771721776646
QG7	LightBoutTimeLOG10	Q1	CG33813	His1:CG33813	FBgn0053813	-0.203532511288635	11	0.548334459472613
QG7	DarkBoutTimeLOG10	Q2	CG33813	His1:CG33813	FBgn0053813	0.175421391153054	11	0.605910342926431
QG7	DarkSleepTime	Q2	CG33816	His1:CG33816	FBgn0053816	0.0386081714570958	11	0.910268232698392
QG7	DarkBoutNumber	Q3	CG33816	His1:CG33816	FBgn0053816	-0.197365961162352	11	0.560771721776646
QG7	LightBoutTimeLOG10	Q1	CG33816	His1:CG33816	FBgn0053816	-0.203532511288635	11	0.548334459472613
QG7	DarkBoutTimeLOG10	Q2	CG33816	His1:CG33816	FBgn0053816	0.175421391153054	11	0.605910342926431
QG7	DarkSleepTime	Q2	CG33819	His1:CG33819	FBgn0053819	0.0386081714570958	11	0.910268232698392
QG7	DarkBoutNumber	Q3	CG33819	His1:CG33819	FBgn0053819	-0.197365961162352	11	0.560771721776646
QG7	LightBoutTimeLOG10	Q1	CG33819	His1:CG33819	FBgn0053819	-0.203532511288635	11	0.548334459472613
QG7	DarkBoutTimeLOG10	Q2	CG33819	His1:CG33819	FBgn0053819	0.175421391153054	11	0.605910342926431
QG7	DarkSleepTime	Q2	CG33822	His1:CG33822	FBgn0053822	0.0386081714570958	11	0.910268232698392
QG7	DarkBoutNumber	Q3	CG33822	His1:CG33822	FBgn0053822	-0.197365961162352	11	0.560771721776646
QG7	LightBoutTimeLOG10	Q1	CG33822	His1:CG33822	FBgn0053822	-0.203532511288635	11	0.548334459472613
QG7	DarkBoutTimeLOG10	Q2	CG33822	His1:CG33822	FBgn0053822	0.175421391153054	11	0.605910342926431
QG7	DarkSleepTime	Q2	CG33825	His1:CG33825	FBgn0053825	0.0386081714570958	11	0.910268232698392
QG7	DarkBoutNumber	Q3	CG33825	His1:CG33825	FBgn0053825	-0.197365961162352	11	0.560771721776646
QG7	LightBoutTimeLOG10	Q1	CG33825	His1:CG33825	FBgn0053825	-0.203532511288635	11	0.548334459472613
QG7	DarkBoutTimeLOG10	Q2	CG33825	His1:CG33825	FBgn0053825	0.175421391153054	11	0.605910342926431
QG7	DarkSleepTime	Q2	CG33828	His1:CG33828	FBgn0053828	0.0386081714570958	11	0.910268232698392
QG7	DarkBoutNumber	Q3	CG33828	His1:CG33828	FBgn0053828	-0.197365961162352	11	0.560771721776646
QG7	LightBoutTimeLOG10	Q1	CG33828	His1:CG33828	FBgn0053828	-0.203532511288635	11	0.548334459472613
QG7	DarkBoutTimeLOG10	Q2	CG33828	His1:CG33828	FBgn0053828	0.175421391153054	11	0.605910342926431
QG7	DarkSleepTime	Q2	CG33831	His1:CG33831	FBgn0053831	0.0386081714570958	11	0.910268232698392
QG7	DarkBoutNumber	Q3	CG33831	His1:CG33831	FBgn0053831	-0.197365961162352	11	0.560771721776646
QG7	LightBoutTimeLOG10	Q1	CG33831	His1:CG33831	FBgn0053831	-0.203532511288635	11	0.548334459472613
QG7	DarkBoutTimeLOG10	Q2	CG33831	His1:CG33831	FBgn0053831	0.175421391153054	11	0.605910342926431
QG7	DarkSleepTime	Q2	CG33834	His1:CG33834	FBgn0053834	0.0523141123763497	11	0.878589880371412
QG7	DarkBoutNumber	Q3	CG33834	His1:CG33834	FBgn0053834	-0.196469614028416	11	0.562588840676838
QG7	LightBoutTimeLOG10	Q1	CG33834	His1:CG33834	FBgn0053834	-0.204884377088831	11	0.545622963758879
QG7	DarkBoutTimeLOG10	Q2	CG33834	His1:CG33834	FBgn0053834	0.179192656488653	11	0.598058819783309
QG7	DarkSleepTime	Q2	CG33837	His1:CG33837	FBgn0053837	0.0386081714570958	11	0.910268232698392
QG7	DarkBoutNumber	Q3	CG33837	His1:CG33837	FBgn0053837	-0.197365961162352	11	0.560771721776646
QG7	LightBoutTimeLOG10	Q1	CG33837	His1:CG33837	FBgn0053837	-0.203532511288635	11	0.548334459472613
QG7	DarkBoutTimeLOG10	Q2	CG33837	His1:CG33837	FBgn0053837	0.175421391153054	11	0.605910342926431
QG7	DarkSleepTime	Q2	CG33840	His1:CG33840	FBgn0053840	0.0386081714570958	11	0.910268232698392
QG7	DarkBoutNumber	Q3	CG33840	His1:CG33840	FBgn0053840	-0.197365961162352	11	0.560771721776646
QG7	LightBoutTimeLOG10	Q1	CG33840	His1:CG33840	FBgn0053840	-0.203532511288635	11	0.548334459472613
QG7	DarkBoutTimeLOG10	Q2	CG33840	His1:CG33840	FBgn0053840	0.175421391153054	11	0.605910342926431
QG7	DarkSleepTime	Q2	CG33843	His1:CG33843	FBgn0053843	0.0386081714570958	11	0.910268232698392
QG7	DarkBoutNumber	Q3	CG33843	His1:CG33843	FBgn0053843	-0.197365961162352	11	0.560771721776646
QG7	LightBoutTimeLOG10	Q1	CG33843	His1:CG33843	FBgn0053843	-0.203532511288635	11	0.548334459472613
QG7	DarkBoutTimeLOG10	Q2	CG33843	His1:CG33843	FBgn0053843	0.175421391153054	11	0.605910342926431
QG7	DarkSleepTime	Q2	CG33846	His1:CG33846	FBgn0053846	0.0386081714570958	11	0.910268232698392
QG7	DarkBoutNumber	Q3	CG33846	His1:CG33846	FBgn0053846	-0.197365961162352	11	0.560771721776646
QG7	LightBoutTimeLOG10	Q1	CG33846	His1:CG33846	FBgn0053846	-0.203532511288635	11	0.548334459472613
QG7	DarkBoutTimeLOG10	Q2	CG33846	His1:CG33846	FBgn0053846	0.175421391153054	11	0.605910342926431
QG7	DarkSleepTime	Q2	CG33849	His1:CG33849	FBgn0053849	0.0386081714570958	11	0.910268232698392
QG7	DarkBoutNumber	Q3	CG33849	His1:CG33849	FBgn0053849	-0.197365961162352	11	0.560771721776646
QG7	LightBoutTimeLOG10	Q1	CG33849	His1:CG33849	FBgn0053849	-0.203532511288635	11	0.548334459472613
QG7	DarkBoutTimeLOG10	Q2	CG33849	His1:CG33849	FBgn0053849	0.175421391153054	11	0.605910342926431
QG7	DarkSleepTime	Q2	CG33852	His1:CG33852	FBgn0053852	0.0386081714570958	11	0.910268232698392
QG7	DarkBoutNumber	Q3	CG33852	His1:CG33852	FBgn0053852	-0.197365961162352	11	0.560771721776646
QG7	LightBoutTimeLOG10	Q1	CG33852	His1:CG33852	FBgn0053852	-0.203532511288635	11	0.548334459472613
QG7	DarkBoutTimeLOG10	Q2	CG33852	His1:CG33852	FBgn0053852	0.175421391153054	11	0.605910342926431
QG7	DarkSleepTime	Q2	CG33855	His1:CG33855	FBgn0053855	0.0606519731688227	11	0.859393876116675
QG7	DarkBoutNumber	Q3	CG33855	His1:CG33855	FBgn0053855	-0.200185332734396	11	0.555071447972786
QG7	LightBoutTimeLOG10	Q1	CG33855	His1:CG33855	FBgn0053855	-0.1959451931556	11	0.563653054008694
QG7	DarkBoutTimeLOG10	Q2	CG33855	His1:CG33855	FBgn0053855	0.185293537919676	11	0.585438536196237
QG7	DarkSleepTime	Q2	CG33858	His1:CG33858	FBgn0053858	0.0606519731688227	11	0.859393876116675
QG7	DarkBoutNumber	Q3	CG33858	His1:CG33858	FBgn0053858	-0.200185332734396	11	0.555071447972786
QG7	LightBoutTimeLOG10	Q1	CG33858	His1:CG33858	FBgn0053858	-0.1959451931556	11	0.563653054008694
QG7	DarkBoutTimeLOG10	Q2	CG33858	His1:CG33858	FBgn0053858	0.185293537919676	11	0.585438536196237
QG7	DarkSleepTime	Q2	CG33861	His1:CG33861	FBgn0053861	0.0606519731688227	11	0.859393876116675
QG7	DarkBoutNumber	Q3	CG33861	His1:CG33861	FBgn0053861	-0.200185332734396	11	0.555071447972786
QG7	LightBoutTimeLOG10	Q1	CG33861	His1:CG33861	FBgn0053861	-0.1959451931556	11	0.563653054008694
QG7	DarkBoutTimeLOG10	Q2	CG33861	His1:CG33861	FBgn0053861	0.185293537919676	11	0.585438536196237
QG7	DarkSleepTime	Q2	CG33864	His1:CG33864	FBgn0053864	0.0386081714570958	11	0.910268232698392
QG7	DarkBoutNumber	Q3	CG33864	His1:CG33864	FBgn0053864	-0.197365961162352	11	0.560771721776646
QG7	LightBoutTimeLOG10	Q1	CG33864	His1:CG33864	FBgn0053864	-0.203532511288635	11	0.548334459472613
QG7	DarkBoutTimeLOG10	Q2	CG33864	His1:CG33864	FBgn0053864	0.175421391153054	11	0.605910342926431
QG7	DarkSleepTime	Q2	CG31618	His2A:CG31618	FBgn0051618	0.0293278781504487	11	0.931787031620209
QG7	DarkBoutNumber	Q3	CG31618	His2A:CG31618	FBgn0051618	-0.136303847301714	11	0.689439374862264
QG7	LightBoutTimeLOG10	Q1	CG31618	His2A:CG31618	FBgn0051618	-0.137628456409931	11	0.686553195233693
QG7	DarkBoutTimeLOG10	Q2	CG31618	His2A:CG31618	FBgn0051618	0.124646130916688	11	0.714996980612103
QG7	DarkSleepTime	Q2	CG33808	His2A:CG33808	FBgn0053808	0.0293278781504487	11	0.931787031620209
QG7	DarkBoutNumber	Q3	CG33808	His2A:CG33808	FBgn0053808	-0.136303847301714	11	0.689439374862264
QG7	LightBoutTimeLOG10	Q1	CG33808	His2A:CG33808	FBgn0053808	-0.137628456409931	11	0.686553195233693
QG7	DarkBoutTimeLOG10	Q2	CG33808	His2A:CG33808	FBgn0053808	0.124646130916688	11	0.714996980612103
QG7	DarkSleepTime	Q2	CG33814	His2A:CG33814	FBgn0053814	0.0293278781504487	11	0.931787031620209
QG7	DarkBoutNumber	Q3	CG33814	His2A:CG33814	FBgn0053814	-0.136303847301714	11	0.689439374862264
QG7	LightBoutTimeLOG10	Q1	CG33814	His2A:CG33814	FBgn0053814	-0.137628456409931	11	0.686553195233693
QG7	DarkBoutTimeLOG10	Q2	CG33814	His2A:CG33814	FBgn0053814	0.124646130916688	11	0.714996980612103
QG7	DarkSleepTime	Q2	CG33817	His2A:CG33817	FBgn0053817	0.0293278781504487	11	0.931787031620209
QG7	DarkBoutNumber	Q3	CG33817	His2A:CG33817	FBgn0053817	-0.136303847301714	11	0.689439374862264
QG7	LightBoutTimeLOG10	Q1	CG33817	His2A:CG33817	FBgn0053817	-0.137628456409931	11	0.686553195233693
QG7	DarkBoutTimeLOG10	Q2	CG33817	His2A:CG33817	FBgn0053817	0.124646130916688	11	0.714996980612103
QG7	DarkSleepTime	Q2	CG33820	His2A:CG33820	FBgn0053820	0.0293278781504487	11	0.931787031620209
QG7	DarkBoutNumber	Q3	CG33820	His2A:CG33820	FBgn0053820	-0.136303847301714	11	0.689439374862264
QG7	LightBoutTimeLOG10	Q1	CG33820	His2A:CG33820	FBgn0053820	-0.137628456409931	11	0.686553195233693
QG7	DarkBoutTimeLOG10	Q2	CG33820	His2A:CG33820	FBgn0053820	0.124646130916688	11	0.714996980612103
QG7	DarkSleepTime	Q2	CG33823	His2A:CG33823	FBgn0053823	0.0293278781504487	11	0.931787031620209
QG7	DarkBoutNumber	Q3	CG33823	His2A:CG33823	FBgn0053823	-0.136303847301714	11	0.689439374862264
QG7	LightBoutTimeLOG10	Q1	CG33823	His2A:CG33823	FBgn0053823	-0.137628456409931	11	0.686553195233693
QG7	DarkBoutTimeLOG10	Q2	CG33823	His2A:CG33823	FBgn0053823	0.124646130916688	11	0.714996980612103
QG7	DarkSleepTime	Q2	CG33826	His2A:CG33826	FBgn0053826	0.0293278781504487	11	0.931787031620209
QG7	DarkBoutNumber	Q3	CG33826	His2A:CG33826	FBgn0053826	-0.136303847301714	11	0.689439374862264
QG7	LightBoutTimeLOG10	Q1	CG33826	His2A:CG33826	FBgn0053826	-0.137628456409931	11	0.686553195233693
QG7	DarkBoutTimeLOG10	Q2	CG33826	His2A:CG33826	FBgn0053826	0.124646130916688	11	0.714996980612103
QG7	DarkSleepTime	Q2	CG33829	His2A:CG33829	FBgn0053829	0.0293278781504487	11	0.931787031620209
QG7	DarkBoutNumber	Q3	CG33829	His2A:CG33829	FBgn0053829	-0.136303847301714	11	0.689439374862264
QG7	LightBoutTimeLOG10	Q1	CG33829	His2A:CG33829	FBgn0053829	-0.137628456409931	11	0.686553195233693
QG7	DarkBoutTimeLOG10	Q2	CG33829	His2A:CG33829	FBgn0053829	0.124646130916688	11	0.714996980612103
QG7	DarkSleepTime	Q2	CG33832	His2A:CG33832	FBgn0053832	0.0293278781504487	11	0.931787031620209
QG7	DarkBoutNumber	Q3	CG33832	His2A:CG33832	FBgn0053832	-0.136303847301714	11	0.689439374862264
QG7	LightBoutTimeLOG10	Q1	CG33832	His2A:CG33832	FBgn0053832	-0.137628456409931	11	0.686553195233693
QG7	DarkBoutTimeLOG10	Q2	CG33832	His2A:CG33832	FBgn0053832	0.124646130916688	11	0.714996980612103
QG7	DarkSleepTime	Q2	CG33835	His2A:CG33835	FBgn0053835	0.0293278781504487	11	0.931787031620209
QG7	DarkBoutNumber	Q3	CG33835	His2A:CG33835	FBgn0053835	-0.136303847301714	11	0.689439374862264
QG7	LightBoutTimeLOG10	Q1	CG33835	His2A:CG33835	FBgn0053835	-0.137628456409931	11	0.686553195233693
QG7	DarkBoutTimeLOG10	Q2	CG33835	His2A:CG33835	FBgn0053835	0.124646130916688	11	0.714996980612103
QG7	DarkSleepTime	Q2	CG33838	His2A:CG33838	FBgn0053838	0.0293278781504487	11	0.931787031620209
QG7	DarkBoutNumber	Q3	CG33838	His2A:CG33838	FBgn0053838	-0.136303847301714	11	0.689439374862264
QG7	LightBoutTimeLOG10	Q1	CG33838	His2A:CG33838	FBgn0053838	-0.137628456409931	11	0.686553195233693
QG7	DarkBoutTimeLOG10	Q2	CG33838	His2A:CG33838	FBgn0053838	0.124646130916688	11	0.714996980612103
QG7	DarkSleepTime	Q2	CG33841	His2A:CG33841	FBgn0053841	0.0293278781504487	11	0.931787031620209
QG7	DarkBoutNumber	Q3	CG33841	His2A:CG33841	FBgn0053841	-0.136303847301714	11	0.689439374862264
QG7	LightBoutTimeLOG10	Q1	CG33841	His2A:CG33841	FBgn0053841	-0.137628456409931	11	0.686553195233693
QG7	DarkBoutTimeLOG10	Q2	CG33841	His2A:CG33841	FBgn0053841	0.124646130916688	11	0.714996980612103
QG7	DarkSleepTime	Q2	CG33844	His2A:CG33844	FBgn0053844	0.0293278781504487	11	0.931787031620209
QG7	DarkBoutNumber	Q3	CG33844	His2A:CG33844	FBgn0053844	-0.136303847301714	11	0.689439374862264
QG7	LightBoutTimeLOG10	Q1	CG33844	His2A:CG33844	FBgn0053844	-0.137628456409931	11	0.686553195233693
QG7	DarkBoutTimeLOG10	Q2	CG33844	His2A:CG33844	FBgn0053844	0.124646130916688	11	0.714996980612103
QG7	DarkSleepTime	Q2	CG33847	His2A:CG33847	FBgn0053847	0.0293278781504487	11	0.931787031620209
QG7	DarkBoutNumber	Q3	CG33847	His2A:CG33847	FBgn0053847	-0.136303847301714	11	0.689439374862264
QG7	LightBoutTimeLOG10	Q1	CG33847	His2A:CG33847	FBgn0053847	-0.137628456409931	11	0.686553195233693
QG7	DarkBoutTimeLOG10	Q2	CG33847	His2A:CG33847	FBgn0053847	0.124646130916688	11	0.714996980612103
QG7	DarkSleepTime	Q2	CG33850	His2A:CG33850	FBgn0053850	0.0293278781504487	11	0.931787031620209
QG7	DarkBoutNumber	Q3	CG33850	His2A:CG33850	FBgn0053850	-0.136303847301714	11	0.689439374862264
QG7	LightBoutTimeLOG10	Q1	CG33850	His2A:CG33850	FBgn0053850	-0.137628456409931	11	0.686553195233693
QG7	DarkBoutTimeLOG10	Q2	CG33850	His2A:CG33850	FBgn0053850	0.124646130916688	11	0.714996980612103
QG7	DarkSleepTime	Q2	CG33853	His2A:CG33853	FBgn0053853	0.0293278781504487	11	0.931787031620209
QG7	DarkBoutNumber	Q3	CG33853	His2A:CG33853	FBgn0053853	-0.136303847301714	11	0.689439374862264
QG7	LightBoutTimeLOG10	Q1	CG33853	His2A:CG33853	FBgn0053853	-0.137628456409931	11	0.686553195233693
QG7	DarkBoutTimeLOG10	Q2	CG33853	His2A:CG33853	FBgn0053853	0.124646130916688	11	0.714996980612103
QG7	DarkSleepTime	Q2	CG33856	His2A:CG33856	FBgn0053856	0.0293278781504487	11	0.931787031620209
QG7	DarkBoutNumber	Q3	CG33856	His2A:CG33856	FBgn0053856	-0.136303847301714	11	0.689439374862264
QG7	LightBoutTimeLOG10	Q1	CG33856	His2A:CG33856	FBgn0053856	-0.137628456409931	11	0.686553195233693
QG7	DarkBoutTimeLOG10	Q2	CG33856	His2A:CG33856	FBgn0053856	0.124646130916688	11	0.714996980612103
QG7	DarkSleepTime	Q2	CG33859	His2A:CG33859	FBgn0053859	0.0293278781504487	11	0.931787031620209
QG7	DarkBoutNumber	Q3	CG33859	His2A:CG33859	FBgn0053859	-0.136303847301714	11	0.689439374862264
QG7	LightBoutTimeLOG10	Q1	CG33859	His2A:CG33859	FBgn0053859	-0.137628456409931	11	0.686553195233693
QG7	DarkBoutTimeLOG10	Q2	CG33859	His2A:CG33859	FBgn0053859	0.124646130916688	11	0.714996980612103
QG7	DarkSleepTime	Q2	CG33862	His2A:CG33862	FBgn0053862	0.0293278781504487	11	0.931787031620209
QG7	DarkBoutNumber	Q3	CG33862	His2A:CG33862	FBgn0053862	-0.136303847301714	11	0.689439374862264
QG7	LightBoutTimeLOG10	Q1	CG33862	His2A:CG33862	FBgn0053862	-0.137628456409931	11	0.686553195233693
QG7	DarkBoutTimeLOG10	Q2	CG33862	His2A:CG33862	FBgn0053862	0.124646130916688	11	0.714996980612103
QG7	DarkSleepTime	Q2	CG33865	His2A:CG33865	FBgn0053865	0.0293278781504487	11	0.931787031620209
QG7	DarkBoutNumber	Q3	CG33865	His2A:CG33865	FBgn0053865	-0.136303847301714	11	0.689439374862264
QG7	LightBoutTimeLOG10	Q1	CG33865	His2A:CG33865	FBgn0053865	-0.137628456409931	11	0.686553195233693
QG7	DarkBoutTimeLOG10	Q2	CG33865	His2A:CG33865	FBgn0053865	0.124646130916688	11	0.714996980612103
QG7	DarkSleepTime	Q2	CG17949	His2B:CG17949	FBgn0061209	-0.0887621463028778	11	0.795231495427815
QG7	DarkBoutNumber	Q3	CG17949	His2B:CG17949	FBgn0061209	0.0567728315618041	11	0.868316795771066
QG7	LightBoutTimeLOG10	Q1	CG17949	His2B:CG17949	FBgn0061209	-0.290471759347205	11	0.386204511595608
QG7	DarkBoutTimeLOG10	Q2	CG17949	His2B:CG17949	FBgn0061209	-0.0394906332414955	11	0.908224621561934
QG7	DarkSleepTime	Q2	CG33868	His2B:CG33868	FBgn0053868	-0.0887621463028778	11	0.795231495427815
QG7	DarkBoutNumber	Q3	CG33868	His2B:CG33868	FBgn0053868	0.0567728315618041	11	0.868316795771066
QG7	LightBoutTimeLOG10	Q1	CG33868	His2B:CG33868	FBgn0053868	-0.290471759347205	11	0.386204511595608
QG7	DarkBoutTimeLOG10	Q2	CG33868	His2B:CG33868	FBgn0053868	-0.0394906332414955	11	0.908224621561934
QG7	DarkSleepTime	Q2	CG33870	His2B:CG33870	FBgn0053870	-0.0887621463028778	11	0.795231495427815
QG7	DarkBoutNumber	Q3	CG33870	His2B:CG33870	FBgn0053870	0.0567728315618041	11	0.868316795771066
QG7	LightBoutTimeLOG10	Q1	CG33870	His2B:CG33870	FBgn0053870	-0.290471759347205	11	0.386204511595608
QG7	DarkBoutTimeLOG10	Q2	CG33870	His2B:CG33870	FBgn0053870	-0.0394906332414955	11	0.908224621561934
QG7	DarkSleepTime	Q2	CG33872	His2B:CG33872	FBgn0053872	-0.0887621463028778	11	0.795231495427815
QG7	DarkBoutNumber	Q3	CG33872	His2B:CG33872	FBgn0053872	0.0567728315618041	11	0.868316795771066
QG7	LightBoutTimeLOG10	Q1	CG33872	His2B:CG33872	FBgn0053872	-0.290471759347205	11	0.386204511595608
QG7	DarkBoutTimeLOG10	Q2	CG33872	His2B:CG33872	FBgn0053872	-0.0394906332414955	11	0.908224621561934
QG7	DarkSleepTime	Q2	CG33874	His2B:CG33874	FBgn0053874	-0.0887621463028778	11	0.795231495427815
QG7	DarkBoutNumber	Q3	CG33874	His2B:CG33874	FBgn0053874	0.0567728315618041	11	0.868316795771066
QG7	LightBoutTimeLOG10	Q1	CG33874	His2B:CG33874	FBgn0053874	-0.290471759347205	11	0.386204511595608
QG7	DarkBoutTimeLOG10	Q2	CG33874	His2B:CG33874	FBgn0053874	-0.0394906332414955	11	0.908224621561934
QG7	DarkSleepTime	Q2	CG33876	His2B:CG33876	FBgn0053876	-0.0887621463028778	11	0.795231495427815
QG7	DarkBoutNumber	Q3	CG33876	His2B:CG33876	FBgn0053876	0.0567728315618041	11	0.868316795771066
QG7	LightBoutTimeLOG10	Q1	CG33876	His2B:CG33876	FBgn0053876	-0.290471759347205	11	0.386204511595608
QG7	DarkBoutTimeLOG10	Q2	CG33876	His2B:CG33876	FBgn0053876	-0.0394906332414955	11	0.908224621561934
QG7	DarkSleepTime	Q2	CG33878	His2B:CG33878	FBgn0053878	-0.0887621463028778	11	0.795231495427815
QG7	DarkBoutNumber	Q3	CG33878	His2B:CG33878	FBgn0053878	0.0567728315618041	11	0.868316795771066
QG7	LightBoutTimeLOG10	Q1	CG33878	His2B:CG33878	FBgn0053878	-0.290471759347205	11	0.386204511595608
QG7	DarkBoutTimeLOG10	Q2	CG33878	His2B:CG33878	FBgn0053878	-0.0394906332414955	11	0.908224621561934
QG7	DarkSleepTime	Q2	CG33880	His2B:CG33880	FBgn0053880	-0.0887621463028778	11	0.795231495427815
QG7	DarkBoutNumber	Q3	CG33880	His2B:CG33880	FBgn0053880	0.0567728315618041	11	0.868316795771066
QG7	LightBoutTimeLOG10	Q1	CG33880	His2B:CG33880	FBgn0053880	-0.290471759347205	11	0.386204511595608
QG7	DarkBoutTimeLOG10	Q2	CG33880	His2B:CG33880	FBgn0053880	-0.0394906332414955	11	0.908224621561934
QG7	DarkSleepTime	Q2	CG33882	His2B:CG33882	FBgn0053882	-0.0887621463028778	11	0.795231495427815
QG7	DarkBoutNumber	Q3	CG33882	His2B:CG33882	FBgn0053882	0.0567728315618041	11	0.868316795771066
QG7	LightBoutTimeLOG10	Q1	CG33882	His2B:CG33882	FBgn0053882	-0.290471759347205	11	0.386204511595608
QG7	DarkBoutTimeLOG10	Q2	CG33882	His2B:CG33882	FBgn0053882	-0.0394906332414955	11	0.908224621561934
QG7	DarkSleepTime	Q2	CG33884	His2B:CG33884	FBgn0053884	-0.0887621463028778	11	0.795231495427815
QG7	DarkBoutNumber	Q3	CG33884	His2B:CG33884	FBgn0053884	0.0567728315618041	11	0.868316795771066
QG7	LightBoutTimeLOG10	Q1	CG33884	His2B:CG33884	FBgn0053884	-0.290471759347205	11	0.386204511595608
QG7	DarkBoutTimeLOG10	Q2	CG33884	His2B:CG33884	FBgn0053884	-0.0394906332414955	11	0.908224621561934
QG7	DarkSleepTime	Q2	CG33886	His2B:CG33886	FBgn0053886	-0.0887621463028778	11	0.795231495427815
QG7	DarkBoutNumber	Q3	CG33886	His2B:CG33886	FBgn0053886	0.0567728315618041	11	0.868316795771066
QG7	LightBoutTimeLOG10	Q1	CG33886	His2B:CG33886	FBgn0053886	-0.290471759347205	11	0.386204511595608
QG7	DarkBoutTimeLOG10	Q2	CG33886	His2B:CG33886	FBgn0053886	-0.0394906332414955	11	0.908224621561934
QG7	DarkSleepTime	Q2	CG33888	His2B:CG33888	FBgn0053888	-0.0887621463028778	11	0.795231495427815
QG7	DarkBoutNumber	Q3	CG33888	His2B:CG33888	FBgn0053888	0.0567728315618041	11	0.868316795771066
QG7	LightBoutTimeLOG10	Q1	CG33888	His2B:CG33888	FBgn0053888	-0.290471759347205	11	0.386204511595608
QG7	DarkBoutTimeLOG10	Q2	CG33888	His2B:CG33888	FBgn0053888	-0.0394906332414955	11	0.908224621561934
QG7	DarkSleepTime	Q2	CG33890	His2B:CG33890	FBgn0053890	-0.0887621463028778	11	0.795231495427815
QG7	DarkBoutNumber	Q3	CG33890	His2B:CG33890	FBgn0053890	0.0567728315618041	11	0.868316795771066
QG7	LightBoutTimeLOG10	Q1	CG33890	His2B:CG33890	FBgn0053890	-0.290471759347205	11	0.386204511595608
QG7	DarkBoutTimeLOG10	Q2	CG33890	His2B:CG33890	FBgn0053890	-0.0394906332414955	11	0.908224621561934
QG7	DarkSleepTime	Q2	CG33892	His2B:CG33892	FBgn0053892	-0.0887621463028778	11	0.795231495427815
QG7	DarkBoutNumber	Q3	CG33892	His2B:CG33892	FBgn0053892	0.0567728315618041	11	0.868316795771066
QG7	LightBoutTimeLOG10	Q1	CG33892	His2B:CG33892	FBgn0053892	-0.290471759347205	11	0.386204511595608
QG7	DarkBoutTimeLOG10	Q2	CG33892	His2B:CG33892	FBgn0053892	-0.0394906332414955	11	0.908224621561934
QG7	DarkSleepTime	Q2	CG33894	His2B:CG33894	FBgn0053894	-0.0887621463028778	11	0.795231495427815
QG7	DarkBoutNumber	Q3	CG33894	His2B:CG33894	FBgn0053894	0.0567728315618041	11	0.868316795771066
QG7	LightBoutTimeLOG10	Q1	CG33894	His2B:CG33894	FBgn0053894	-0.290471759347205	11	0.386204511595608
QG7	DarkBoutTimeLOG10	Q2	CG33894	His2B:CG33894	FBgn0053894	-0.0394906332414955	11	0.908224621561934
QG7	DarkSleepTime	Q2	CG33896	His2B:CG33896	FBgn0053896	-0.0887621463028778	11	0.795231495427815
QG7	DarkBoutNumber	Q3	CG33896	His2B:CG33896	FBgn0053896	0.0567728315618041	11	0.868316795771066
QG7	LightBoutTimeLOG10	Q1	CG33896	His2B:CG33896	FBgn0053896	-0.290471759347205	11	0.386204511595608
QG7	DarkBoutTimeLOG10	Q2	CG33896	His2B:CG33896	FBgn0053896	-0.0394906332414955	11	0.908224621561934
QG7	DarkSleepTime	Q2	CG33898	His2B:CG33898	FBgn0053898	-0.0887621463028778	11	0.795231495427815
QG7	DarkBoutNumber	Q3	CG33898	His2B:CG33898	FBgn0053898	0.0567728315618041	11	0.868316795771066
QG7	LightBoutTimeLOG10	Q1	CG33898	His2B:CG33898	FBgn0053898	-0.290471759347205	11	0.386204511595608
QG7	DarkBoutTimeLOG10	Q2	CG33898	His2B:CG33898	FBgn0053898	-0.0394906332414955	11	0.908224621561934
QG7	DarkSleepTime	Q2	CG33900	His2B:CG33900	FBgn0053900	-0.0887621463028778	11	0.795231495427815
QG7	DarkBoutNumber	Q3	CG33900	His2B:CG33900	FBgn0053900	0.0567728315618041	11	0.868316795771066
QG7	LightBoutTimeLOG10	Q1	CG33900	His2B:CG33900	FBgn0053900	-0.290471759347205	11	0.386204511595608
QG7	DarkBoutTimeLOG10	Q2	CG33900	His2B:CG33900	FBgn0053900	-0.0394906332414955	11	0.908224621561934
QG7	DarkSleepTime	Q2	CG33902	His2B:CG33902	FBgn0053902	-0.0887621463028778	11	0.795231495427815
QG7	DarkBoutNumber	Q3	CG33902	His2B:CG33902	FBgn0053902	0.0567728315618041	11	0.868316795771066
QG7	LightBoutTimeLOG10	Q1	CG33902	His2B:CG33902	FBgn0053902	-0.290471759347205	11	0.386204511595608
QG7	DarkBoutTimeLOG10	Q2	CG33902	His2B:CG33902	FBgn0053902	-0.0394906332414955	11	0.908224621561934
QG7	DarkSleepTime	Q2	CG33904	His2B:CG33904	FBgn0053904	-0.0887621463028778	11	0.795231495427815
QG7	DarkBoutNumber	Q3	CG33904	His2B:CG33904	FBgn0053904	0.0567728315618041	11	0.868316795771066
QG7	LightBoutTimeLOG10	Q1	CG33904	His2B:CG33904	FBgn0053904	-0.290471759347205	11	0.386204511595608
QG7	DarkBoutTimeLOG10	Q2	CG33904	His2B:CG33904	FBgn0053904	-0.0394906332414955	11	0.908224621561934
QG7	DarkSleepTime	Q2	CG33906	His2B:CG33906	FBgn0053906	-0.0887621463028778	11	0.795231495427815
QG7	DarkBoutNumber	Q3	CG33906	His2B:CG33906	FBgn0053906	0.0567728315618041	11	0.868316795771066
QG7	LightBoutTimeLOG10	Q1	CG33906	His2B:CG33906	FBgn0053906	-0.290471759347205	11	0.386204511595608
QG7	DarkBoutTimeLOG10	Q2	CG33906	His2B:CG33906	FBgn0053906	-0.0394906332414955	11	0.908224621561934
QG7	DarkSleepTime	Q2	CG33908	His2B:CG33908	FBgn0053908	-0.0887621463028778	11	0.795231495427815
QG7	DarkBoutNumber	Q3	CG33908	His2B:CG33908	FBgn0053908	0.0567728315618041	11	0.868316795771066
QG7	LightBoutTimeLOG10	Q1	CG33908	His2B:CG33908	FBgn0053908	-0.290471759347205	11	0.386204511595608
QG7	DarkBoutTimeLOG10	Q2	CG33908	His2B:CG33908	FBgn0053908	-0.0394906332414955	11	0.908224621561934
QG7	DarkSleepTime	Q2	CG33910	His2B:CG33910	FBgn0053910	-0.0887621463028778	11	0.795231495427815
QG7	DarkBoutNumber	Q3	CG33910	His2B:CG33910	FBgn0053910	0.0567728315618041	11	0.868316795771066
QG7	LightBoutTimeLOG10	Q1	CG33910	His2B:CG33910	FBgn0053910	-0.290471759347205	11	0.386204511595608
QG7	DarkBoutTimeLOG10	Q2	CG33910	His2B:CG33910	FBgn0053910	-0.0394906332414955	11	0.908224621561934
QG7	DarkSleepTime	Q2	CG31613	His3:CG31613	FBgn0051613	0.0251188733523062	11	0.941561030857845
QG7	DarkBoutNumber	Q3	CG31613	His3:CG31613	FBgn0051613	-0.127261922869959	11	0.709238383307112
QG7	LightBoutTimeLOG10	Q1	CG31613	His3:CG31613	FBgn0051613	-0.234698729691024	11	0.487265541976411
QG7	DarkBoutTimeLOG10	Q2	CG31613	His3:CG31613	FBgn0051613	0.126502111771135	11	0.710909694988084
QG7	DarkSleepTime	Q2	CG33803	His3:CG33803	FBgn0053803	0.0251188733523062	11	0.941561030857845
QG7	DarkBoutNumber	Q3	CG33803	His3:CG33803	FBgn0053803	-0.127261922869959	11	0.709238383307112
QG7	LightBoutTimeLOG10	Q1	CG33803	His3:CG33803	FBgn0053803	-0.234698729691024	11	0.487265541976411
QG7	DarkBoutTimeLOG10	Q2	CG33803	His3:CG33803	FBgn0053803	0.126502111771135	11	0.710909694988084
QG7	DarkSleepTime	Q2	CG33806	His3:CG33806	FBgn0053806	0.0251188733523062	11	0.941561030857845
QG7	DarkBoutNumber	Q3	CG33806	His3:CG33806	FBgn0053806	-0.127261922869959	11	0.709238383307112
QG7	LightBoutTimeLOG10	Q1	CG33806	His3:CG33806	FBgn0053806	-0.234698729691024	11	0.487265541976411
QG7	DarkBoutTimeLOG10	Q2	CG33806	His3:CG33806	FBgn0053806	0.126502111771135	11	0.710909694988084
QG7	DarkSleepTime	Q2	CG33809	His3:CG33809	FBgn0053809	0.0251188733523062	11	0.941561030857845
QG7	DarkBoutNumber	Q3	CG33809	His3:CG33809	FBgn0053809	-0.127261922869959	11	0.709238383307112
QG7	LightBoutTimeLOG10	Q1	CG33809	His3:CG33809	FBgn0053809	-0.234698729691024	11	0.487265541976411
QG7	DarkBoutTimeLOG10	Q2	CG33809	His3:CG33809	FBgn0053809	0.126502111771135	11	0.710909694988084
QG7	DarkSleepTime	Q2	CG33812	His3:CG33812	FBgn0053812	0.0251188733523062	11	0.941561030857845
QG7	DarkBoutNumber	Q3	CG33812	His3:CG33812	FBgn0053812	-0.127261922869959	11	0.709238383307112
QG7	LightBoutTimeLOG10	Q1	CG33812	His3:CG33812	FBgn0053812	-0.234698729691024	11	0.487265541976411
QG7	DarkBoutTimeLOG10	Q2	CG33812	His3:CG33812	FBgn0053812	0.126502111771135	11	0.710909694988084
QG7	DarkSleepTime	Q2	CG33815	His3:CG33815	FBgn0053815	0.0251188733523062	11	0.941561030857845
QG7	DarkBoutNumber	Q3	CG33815	His3:CG33815	FBgn0053815	-0.127261922869959	11	0.709238383307112
QG7	LightBoutTimeLOG10	Q1	CG33815	His3:CG33815	FBgn0053815	-0.234698729691024	11	0.487265541976411
QG7	DarkBoutTimeLOG10	Q2	CG33815	His3:CG33815	FBgn0053815	0.126502111771135	11	0.710909694988084
QG7	DarkSleepTime	Q2	CG33818	His3:CG33818	FBgn0053818	0.0206161549271295	11	0.952025066439508
QG7	DarkBoutNumber	Q3	CG33818	His3:CG33818	FBgn0053818	-0.133155107132315	11	0.69631500603278
QG7	LightBoutTimeLOG10	Q1	CG33818	His3:CG33818	FBgn0053818	-0.235174862276419	11	0.486356786393346
QG7	DarkBoutTimeLOG10	Q2	CG33818	His3:CG33818	FBgn0053818	0.129946276559959	11	0.703343015417264
QG7	DarkSleepTime	Q2	CG33821	His3:CG33821	FBgn0053821	0.0206161549271295	11	0.952025066439508
QG7	DarkBoutNumber	Q3	CG33821	His3:CG33821	FBgn0053821	-0.133155107132315	11	0.69631500603278
QG7	LightBoutTimeLOG10	Q1	CG33821	His3:CG33821	FBgn0053821	-0.235174862276419	11	0.486356786393346
QG7	DarkBoutTimeLOG10	Q2	CG33821	His3:CG33821	FBgn0053821	0.129946276559959	11	0.703343015417264
QG7	DarkSleepTime	Q2	CG33824	His3:CG33824	FBgn0053824	0.0206161549271295	11	0.952025066439508
QG7	DarkBoutNumber	Q3	CG33824	His3:CG33824	FBgn0053824	-0.133155107132315	11	0.69631500603278
QG7	LightBoutTimeLOG10	Q1	CG33824	His3:CG33824	FBgn0053824	-0.235174862276419	11	0.486356786393346
QG7	DarkBoutTimeLOG10	Q2	CG33824	His3:CG33824	FBgn0053824	0.129946276559959	11	0.703343015417264
QG7	DarkSleepTime	Q2	CG33827	His3:CG33827	FBgn0053827	0.0206161549271295	11	0.952025066439508
QG7	DarkBoutNumber	Q3	CG33827	His3:CG33827	FBgn0053827	-0.133155107132315	11	0.69631500603278
QG7	LightBoutTimeLOG10	Q1	CG33827	His3:CG33827	FBgn0053827	-0.235174862276419	11	0.486356786393346
QG7	DarkBoutTimeLOG10	Q2	CG33827	His3:CG33827	FBgn0053827	0.129946276559959	11	0.703343015417264
QG7	DarkSleepTime	Q2	CG33830	His3:CG33830	FBgn0053830	0.0206161549271295	11	0.952025066439508
QG7	DarkBoutNumber	Q3	CG33830	His3:CG33830	FBgn0053830	-0.133155107132315	11	0.69631500603278
QG7	LightBoutTimeLOG10	Q1	CG33830	His3:CG33830	FBgn0053830	-0.235174862276419	11	0.486356786393346
QG7	DarkBoutTimeLOG10	Q2	CG33830	His3:CG33830	FBgn0053830	0.129946276559959	11	0.703343015417264
QG7	DarkSleepTime	Q2	CG33833	His3:CG33833	FBgn0053833	0.0251188733523062	11	0.941561030857845
QG7	DarkBoutNumber	Q3	CG33833	His3:CG33833	FBgn0053833	-0.127261922869959	11	0.709238383307112
QG7	LightBoutTimeLOG10	Q1	CG33833	His3:CG33833	FBgn0053833	-0.234698729691024	11	0.487265541976411
QG7	DarkBoutTimeLOG10	Q2	CG33833	His3:CG33833	FBgn0053833	0.126502111771135	11	0.710909694988084
QG7	DarkSleepTime	Q2	CG33836	His3:CG33836	FBgn0053836	0.0251188733523062	11	0.941561030857845
QG7	DarkBoutNumber	Q3	CG33836	His3:CG33836	FBgn0053836	-0.127261922869959	11	0.709238383307112
QG7	LightBoutTimeLOG10	Q1	CG33836	His3:CG33836	FBgn0053836	-0.234698729691024	11	0.487265541976411
QG7	DarkBoutTimeLOG10	Q2	CG33836	His3:CG33836	FBgn0053836	0.126502111771135	11	0.710909694988084
QG7	DarkSleepTime	Q2	CG33839	His3:CG33839	FBgn0053839	0.0251188733523062	11	0.941561030857845
QG7	DarkBoutNumber	Q3	CG33839	His3:CG33839	FBgn0053839	-0.127261922869959	11	0.709238383307112
QG7	LightBoutTimeLOG10	Q1	CG33839	His3:CG33839	FBgn0053839	-0.234698729691024	11	0.487265541976411
QG7	DarkBoutTimeLOG10	Q2	CG33839	His3:CG33839	FBgn0053839	0.126502111771135	11	0.710909694988084
QG7	DarkSleepTime	Q2	CG33842	His3:CG33842	FBgn0053842	0.0251188733523062	11	0.941561030857845
QG7	DarkBoutNumber	Q3	CG33842	His3:CG33842	FBgn0053842	-0.127261922869959	11	0.709238383307112
QG7	LightBoutTimeLOG10	Q1	CG33842	His3:CG33842	FBgn0053842	-0.234698729691024	11	0.487265541976411
QG7	DarkBoutTimeLOG10	Q2	CG33842	His3:CG33842	FBgn0053842	0.126502111771135	11	0.710909694988084
QG7	DarkSleepTime	Q2	CG33845	His3:CG33845	FBgn0053845	0.0251188733523062	11	0.941561030857845
QG7	DarkBoutNumber	Q3	CG33845	His3:CG33845	FBgn0053845	-0.127261922869959	11	0.709238383307112
QG7	LightBoutTimeLOG10	Q1	CG33845	His3:CG33845	FBgn0053845	-0.234698729691024	11	0.487265541976411
QG7	DarkBoutTimeLOG10	Q2	CG33845	His3:CG33845	FBgn0053845	0.126502111771135	11	0.710909694988084
QG7	DarkSleepTime	Q2	CG33848	His3:CG33848	FBgn0053848	0.0251188733523062	11	0.941561030857845
QG7	DarkBoutNumber	Q3	CG33848	His3:CG33848	FBgn0053848	-0.127261922869959	11	0.709238383307112
QG7	LightBoutTimeLOG10	Q1	CG33848	His3:CG33848	FBgn0053848	-0.234698729691024	11	0.487265541976411
QG7	DarkBoutTimeLOG10	Q2	CG33848	His3:CG33848	FBgn0053848	0.126502111771135	11	0.710909694988084
QG7	DarkSleepTime	Q2	CG33851	His3:CG33851	FBgn0053851	0.0251188733523062	11	0.941561030857845
QG7	DarkBoutNumber	Q3	CG33851	His3:CG33851	FBgn0053851	-0.127261922869959	11	0.709238383307112
QG7	LightBoutTimeLOG10	Q1	CG33851	His3:CG33851	FBgn0053851	-0.234698729691024	11	0.487265541976411
QG7	DarkBoutTimeLOG10	Q2	CG33851	His3:CG33851	FBgn0053851	0.126502111771135	11	0.710909694988084
QG7	DarkSleepTime	Q2	CG33854	His3:CG33854	FBgn0053854	0.0251188733523062	11	0.941561030857845
QG7	DarkBoutNumber	Q3	CG33854	His3:CG33854	FBgn0053854	-0.127261922869959	11	0.709238383307112
QG7	LightBoutTimeLOG10	Q1	CG33854	His3:CG33854	FBgn0053854	-0.234698729691024	11	0.487265541976411
QG7	DarkBoutTimeLOG10	Q2	CG33854	His3:CG33854	FBgn0053854	0.126502111771135	11	0.710909694988084
QG7	DarkSleepTime	Q2	CG33857	His3:CG33857	FBgn0053857	0.0251188733523062	11	0.941561030857845
QG7	DarkBoutNumber	Q3	CG33857	His3:CG33857	FBgn0053857	-0.127261922869959	11	0.709238383307112
QG7	LightBoutTimeLOG10	Q1	CG33857	His3:CG33857	FBgn0053857	-0.234698729691024	11	0.487265541976411
QG7	DarkBoutTimeLOG10	Q2	CG33857	His3:CG33857	FBgn0053857	0.126502111771135	11	0.710909694988084
QG7	DarkSleepTime	Q2	CG33860	His3:CG33860	FBgn0053860	0.0251188733523062	11	0.941561030857845
QG7	DarkBoutNumber	Q3	CG33860	His3:CG33860	FBgn0053860	-0.127261922869959	11	0.709238383307112
QG7	LightBoutTimeLOG10	Q1	CG33860	His3:CG33860	FBgn0053860	-0.234698729691024	11	0.487265541976411
QG7	DarkBoutTimeLOG10	Q2	CG33860	His3:CG33860	FBgn0053860	0.126502111771135	11	0.710909694988084
QG7	DarkSleepTime	Q2	CG33863	His3:CG33863	FBgn0053863	0.0251188733523062	11	0.941561030857845
QG7	DarkBoutNumber	Q3	CG33863	His3:CG33863	FBgn0053863	-0.127261922869959	11	0.709238383307112
QG7	LightBoutTimeLOG10	Q1	CG33863	His3:CG33863	FBgn0053863	-0.234698729691024	11	0.487265541976411
QG7	DarkBoutTimeLOG10	Q2	CG33863	His3:CG33863	FBgn0053863	0.126502111771135	11	0.710909694988084
QG7	DarkSleepTime	Q2	CG33866	His3:CG33866	FBgn0053866	0.0251188733523062	11	0.941561030857845
QG7	DarkBoutNumber	Q3	CG33866	His3:CG33866	FBgn0053866	-0.127261922869959	11	0.709238383307112
QG7	LightBoutTimeLOG10	Q1	CG33866	His3:CG33866	FBgn0053866	-0.234698729691024	11	0.487265541976411
QG7	DarkBoutTimeLOG10	Q2	CG33866	His3:CG33866	FBgn0053866	0.126502111771135	11	0.710909694988084
QG7	DarkSleepTime	Q2	CG31611	His4:CG31611	FBgn0051611	0.0766774560830779	11	0.822697970580845
QG7	DarkBoutNumber	Q3	CG31611	His4:CG31611	FBgn0051611	-0.195491692007231	11	0.564573991282272
QG7	LightBoutTimeLOG10	Q1	CG31611	His4:CG31611	FBgn0051611	-0.10032957216114	11	0.769134295207336
QG7	DarkBoutTimeLOG10	Q2	CG31611	His4:CG31611	FBgn0051611	0.180292156887874	11	0.595776910456723
QG7	DarkSleepTime	Q2	CG33869	His4:CG33869	FBgn0053869	-0.0960738260615377	11	0.778712097949428
QG7	DarkBoutNumber	Q3	CG33869	His4:CG33869	FBgn0053869	0.013593328895794	11	0.968358704762005
QG7	LightBoutTimeLOG10	Q1	CG33869	His4:CG33869	FBgn0053869	-0.239659334956405	11	0.477834764335759
QG7	DarkBoutTimeLOG10	Q2	CG33869	His4:CG33869	FBgn0053869	-0.0220593850156862	11	0.948670278051002
QG7	DarkSleepTime	Q2	CG33871	His4:CG33871	FBgn0053871	0.0766774560830779	11	0.822697970580845
QG7	DarkBoutNumber	Q3	CG33871	His4:CG33871	FBgn0053871	-0.195491692007231	11	0.564573991282272
QG7	LightBoutTimeLOG10	Q1	CG33871	His4:CG33871	FBgn0053871	-0.10032957216114	11	0.769134295207336
QG7	DarkBoutTimeLOG10	Q2	CG33871	His4:CG33871	FBgn0053871	0.180292156887874	11	0.595776910456723
QG7	DarkSleepTime	Q2	CG33873	His4:CG33873	FBgn0053873	0.0766774560830779	11	0.822697970580845
QG7	DarkBoutNumber	Q3	CG33873	His4:CG33873	FBgn0053873	-0.195491692007231	11	0.564573991282272
QG7	LightBoutTimeLOG10	Q1	CG33873	His4:CG33873	FBgn0053873	-0.10032957216114	11	0.769134295207336
QG7	DarkBoutTimeLOG10	Q2	CG33873	His4:CG33873	FBgn0053873	0.180292156887874	11	0.595776910456723
QG7	DarkSleepTime	Q2	CG33875	His4:CG33875	FBgn0053875	0.0766774560830779	11	0.822697970580845
QG7	DarkBoutNumber	Q3	CG33875	His4:CG33875	FBgn0053875	-0.195491692007231	11	0.564573991282272
QG7	LightBoutTimeLOG10	Q1	CG33875	His4:CG33875	FBgn0053875	-0.10032957216114	11	0.769134295207336
QG7	DarkBoutTimeLOG10	Q2	CG33875	His4:CG33875	FBgn0053875	0.180292156887874	11	0.595776910456723
QG7	DarkSleepTime	Q2	CG33877	His4:CG33877	FBgn0053877	-0.0960738260615377	11	0.778712097949428
QG7	DarkBoutNumber	Q3	CG33877	His4:CG33877	FBgn0053877	0.013593328895794	11	0.968358704762005
QG7	LightBoutTimeLOG10	Q1	CG33877	His4:CG33877	FBgn0053877	-0.239659334956405	11	0.477834764335759
QG7	DarkBoutTimeLOG10	Q2	CG33877	His4:CG33877	FBgn0053877	-0.0220593850156862	11	0.948670278051002
QG7	DarkSleepTime	Q2	CG33879	His4:CG33879	FBgn0053879	-0.0960738260615377	11	0.778712097949428
QG7	DarkBoutNumber	Q3	CG33879	His4:CG33879	FBgn0053879	0.013593328895794	11	0.968358704762005
QG7	LightBoutTimeLOG10	Q1	CG33879	His4:CG33879	FBgn0053879	-0.239659334956405	11	0.477834764335759
QG7	DarkBoutTimeLOG10	Q2	CG33879	His4:CG33879	FBgn0053879	-0.0220593850156862	11	0.948670278051002
QG7	DarkSleepTime	Q2	CG33881	His4:CG33881	FBgn0053881	-0.0960738260615377	11	0.778712097949428
QG7	DarkBoutNumber	Q3	CG33881	His4:CG33881	FBgn0053881	0.013593328895794	11	0.968358704762005
QG7	LightBoutTimeLOG10	Q1	CG33881	His4:CG33881	FBgn0053881	-0.239659334956405	11	0.477834764335759
QG7	DarkBoutTimeLOG10	Q2	CG33881	His4:CG33881	FBgn0053881	-0.0220593850156862	11	0.948670278051002
QG7	DarkSleepTime	Q2	CG33883	His4:CG33883	FBgn0053883	0.0766774560830779	11	0.822697970580845
QG7	DarkBoutNumber	Q3	CG33883	His4:CG33883	FBgn0053883	-0.195491692007231	11	0.564573991282272
QG7	LightBoutTimeLOG10	Q1	CG33883	His4:CG33883	FBgn0053883	-0.10032957216114	11	0.769134295207336
QG7	DarkBoutTimeLOG10	Q2	CG33883	His4:CG33883	FBgn0053883	0.180292156887874	11	0.595776910456723
QG7	DarkSleepTime	Q2	CG33885	His4:CG33885	FBgn0053885	0.0766774560830779	11	0.822697970580845
QG7	DarkBoutNumber	Q3	CG33885	His4:CG33885	FBgn0053885	-0.195491692007231	11	0.564573991282272
QG7	LightBoutTimeLOG10	Q1	CG33885	His4:CG33885	FBgn0053885	-0.10032957216114	11	0.769134295207336
QG7	DarkBoutTimeLOG10	Q2	CG33885	His4:CG33885	FBgn0053885	0.180292156887874	11	0.595776910456723
QG7	DarkSleepTime	Q2	CG33887	His4:CG33887	FBgn0053887	0.0766774560830779	11	0.822697970580845
QG7	DarkBoutNumber	Q3	CG33887	His4:CG33887	FBgn0053887	-0.195491692007231	11	0.564573991282272
QG7	LightBoutTimeLOG10	Q1	CG33887	His4:CG33887	FBgn0053887	-0.10032957216114	11	0.769134295207336
QG7	DarkBoutTimeLOG10	Q2	CG33887	His4:CG33887	FBgn0053887	0.180292156887874	11	0.595776910456723
QG7	DarkSleepTime	Q2	CG33889	His4:CG33889	FBgn0053889	0.0766774560830779	11	0.822697970580845
QG7	DarkBoutNumber	Q3	CG33889	His4:CG33889	FBgn0053889	-0.195491692007231	11	0.564573991282272
QG7	LightBoutTimeLOG10	Q1	CG33889	His4:CG33889	FBgn0053889	-0.10032957216114	11	0.769134295207336
QG7	DarkBoutTimeLOG10	Q2	CG33889	His4:CG33889	FBgn0053889	0.180292156887874	11	0.595776910456723
QG7	DarkSleepTime	Q2	CG33891	His4:CG33891	FBgn0053891	0.0746112397290452	11	0.827412893713993
QG7	DarkBoutNumber	Q3	CG33891	His4:CG33891	FBgn0053891	-0.206477589611193	11	0.542434427964711
QG7	LightBoutTimeLOG10	Q1	CG33891	His4:CG33891	FBgn0053891	-0.0915548471379522	11	0.788912626236048
QG7	DarkBoutTimeLOG10	Q2	CG33891	His4:CG33891	FBgn0053891	0.185720383604758	11	0.584559385907275
QG7	DarkSleepTime	Q2	CG33893	His4:CG33893	FBgn0053893	0.0746112397290452	11	0.827412893713993
QG7	DarkBoutNumber	Q3	CG33893	His4:CG33893	FBgn0053893	-0.206477589611193	11	0.542434427964711
QG7	LightBoutTimeLOG10	Q1	CG33893	His4:CG33893	FBgn0053893	-0.0915548471379522	11	0.788912626236048
QG7	DarkBoutTimeLOG10	Q2	CG33893	His4:CG33893	FBgn0053893	0.185720383604758	11	0.584559385907275
QG7	DarkSleepTime	Q2	CG33895	His4:CG33895	FBgn0053895	0.0746112397290452	11	0.827412893713993
QG7	DarkBoutNumber	Q3	CG33895	His4:CG33895	FBgn0053895	-0.206477589611193	11	0.542434427964711
QG7	LightBoutTimeLOG10	Q1	CG33895	His4:CG33895	FBgn0053895	-0.0915548471379522	11	0.788912626236048
QG7	DarkBoutTimeLOG10	Q2	CG33895	His4:CG33895	FBgn0053895	0.185720383604758	11	0.584559385907275
QG7	DarkSleepTime	Q2	CG33897	His4:CG33897	FBgn0053897	0.0746112397290452	11	0.827412893713993
QG7	DarkBoutNumber	Q3	CG33897	His4:CG33897	FBgn0053897	-0.206477589611193	11	0.542434427964711
QG7	LightBoutTimeLOG10	Q1	CG33897	His4:CG33897	FBgn0053897	-0.0915548471379522	11	0.788912626236048
QG7	DarkBoutTimeLOG10	Q2	CG33897	His4:CG33897	FBgn0053897	0.185720383604758	11	0.584559385907275
QG7	DarkSleepTime	Q2	CG33899	His4:CG33899	FBgn0053899	0.0746112397290452	11	0.827412893713993
QG7	DarkBoutNumber	Q3	CG33899	His4:CG33899	FBgn0053899	-0.206477589611193	11	0.542434427964711
QG7	LightBoutTimeLOG10	Q1	CG33899	His4:CG33899	FBgn0053899	-0.0915548471379522	11	0.788912626236048
QG7	DarkBoutTimeLOG10	Q2	CG33899	His4:CG33899	FBgn0053899	0.185720383604758	11	0.584559385907275
QG7	DarkSleepTime	Q2	CG33901	His4:CG33901	FBgn0053901	0.0766774560830779	11	0.822697970580845
QG7	DarkBoutNumber	Q3	CG33901	His4:CG33901	FBgn0053901	-0.195491692007231	11	0.564573991282272
QG7	LightBoutTimeLOG10	Q1	CG33901	His4:CG33901	FBgn0053901	-0.10032957216114	11	0.769134295207336
QG7	DarkBoutTimeLOG10	Q2	CG33901	His4:CG33901	FBgn0053901	0.180292156887874	11	0.595776910456723
QG7	DarkSleepTime	Q2	CG33903	His4:CG33903	FBgn0053903	0.0766774560830779	11	0.822697970580845
QG7	DarkBoutNumber	Q3	CG33903	His4:CG33903	FBgn0053903	-0.195491692007231	11	0.564573991282272
QG7	LightBoutTimeLOG10	Q1	CG33903	His4:CG33903	FBgn0053903	-0.10032957216114	11	0.769134295207336
QG7	DarkBoutTimeLOG10	Q2	CG33903	His4:CG33903	FBgn0053903	0.180292156887874	11	0.595776910456723
QG7	DarkSleepTime	Q2	CG33905	His4:CG33905	FBgn0053905	0.0766774560830779	11	0.822697970580845
QG7	DarkBoutNumber	Q3	CG33905	His4:CG33905	FBgn0053905	-0.195491692007231	11	0.564573991282272
QG7	LightBoutTimeLOG10	Q1	CG33905	His4:CG33905	FBgn0053905	-0.10032957216114	11	0.769134295207336
QG7	DarkBoutTimeLOG10	Q2	CG33905	His4:CG33905	FBgn0053905	0.180292156887874	11	0.595776910456723
QG7	DarkSleepTime	Q2	CG33907	His4:CG33907	FBgn0053907	0.0766774560830779	11	0.822697970580845
QG7	DarkBoutNumber	Q3	CG33907	His4:CG33907	FBgn0053907	-0.195491692007231	11	0.564573991282272
QG7	LightBoutTimeLOG10	Q1	CG33907	His4:CG33907	FBgn0053907	-0.10032957216114	11	0.769134295207336
QG7	DarkBoutTimeLOG10	Q2	CG33907	His4:CG33907	FBgn0053907	0.180292156887874	11	0.595776910456723
QG7	DarkSleepTime	Q2	CG33909	His4:CG33909	FBgn0053909	0.0766774560830779	11	0.822697970580845
QG7	DarkBoutNumber	Q3	CG33909	His4:CG33909	FBgn0053909	-0.195491692007231	11	0.564573991282272
QG7	LightBoutTimeLOG10	Q1	CG33909	His4:CG33909	FBgn0053909	-0.10032957216114	11	0.769134295207336
QG7	DarkBoutTimeLOG10	Q2	CG33909	His4:CG33909	FBgn0053909	0.180292156887874	11	0.595776910456723
QG7	DarkSleepTime	Q2	CG42345-PD	laccase2	FBgn0259247	0.8257954839084	11	0.00173855241391307
QG7	DarkBoutNumber	Q3	CG42345-PD	laccase2	FBgn0259247	-0.873513133629621	11	0.000442641413793317
QG7	LightBoutTimeLOG10	Q1	CG42345-PD	laccase2	FBgn0259247	0.608643309676467	11	0.0469017094510207
QG7	DarkBoutTimeLOG10	Q2	CG42345-PD	laccase2	FBgn0259247	0.899889969566337	11	0.000160738727090548
QG7	DarkSleepTime	Q2	CG9241	Mcm10	FBgn0032929	0.378815268276573	11	0.250606122026666
QG7	DarkBoutNumber	Q3	CG9241	Mcm10	FBgn0032929	-0.303359929469014	11	0.364481588583143
QG7	LightBoutTimeLOG10	Q1	CG9241	Mcm10	FBgn0032929	0.0574042103132108	11	0.866863513621269
QG7	DarkBoutTimeLOG10	Q2	CG9241	Mcm10	FBgn0032929	0.324042424992305	11	0.330974851427908
QG7	DarkSleepTime	Q2	CG9256-PA	Nhe2	FBgn0040297	0.625575520266585	11	0.0395361332877915
QG7	DarkBoutNumber	Q3	CG9256-PA	Nhe2	FBgn0040297	-0.578929055184598	11	0.0620175034721308
QG7	LightBoutTimeLOG10	Q1	CG9256-PA	Nhe2	FBgn0040297	0.720950978679092	11	0.0122975440193756
QG7	DarkBoutTimeLOG10	Q2	CG9256-PA	Nhe2	FBgn0040297	0.594505374347174	11	0.0537347070345957
QG7	DarkSleepTime	Q2	CG9256-PB	Nhe2	FBgn0040297	0.625575520266585	11	0.0395361332877915
QG7	DarkBoutNumber	Q3	CG9256-PB	Nhe2	FBgn0040297	-0.578929055184598	11	0.0620175034721308
QG7	LightBoutTimeLOG10	Q1	CG9256-PB	Nhe2	FBgn0040297	0.720950978679092	11	0.0122975440193756
QG7	DarkBoutTimeLOG10	Q2	CG9256-PB	Nhe2	FBgn0040297	0.594505374347174	11	0.0537347070345957
QG7	DarkSleepTime	Q2	CG9256-PH	Nhe2	FBgn0040297	0.594827816396082	11	0.0535717167256888
QG7	DarkBoutNumber	Q3	CG9256-PH	Nhe2	FBgn0040297	-0.570090027496268	11	0.067082405947988
QG7	LightBoutTimeLOG10	Q1	CG9256-PH	Nhe2	FBgn0040297	0.723595916314978	11	0.0118314602098673
QG7	DarkBoutTimeLOG10	Q2	CG9256-PH	Nhe2	FBgn0040297	0.576151740365853	11	0.0635800365717223
QG7	DarkSleepTime	Q2	CG9256-PI	Nhe2	FBgn0040297	0.600279714908693	11	0.050866812164934
QG7	DarkBoutNumber	Q3	CG9256-PI	Nhe2	FBgn0040297	-0.57487488537082	11	0.0643072562369923
QG7	LightBoutTimeLOG10	Q1	CG9256-PI	Nhe2	FBgn0040297	0.724581622840745	11	0.0116610787440599
QG7	DarkBoutTimeLOG10	Q2	CG9256-PI	Nhe2	FBgn0040297	0.581500455221787	11	0.0605942078209685
QG7	DarkSleepTime	Q2	CG9256-PC	Nhe2	FBgn0040297	0.636635220489684	11	0.0351843215617913
QG7	DarkBoutNumber	Q3	CG9256-PC	Nhe2	FBgn0040297	-0.553045391560209	11	0.0776214577802846
QG7	LightBoutTimeLOG10	Q1	CG9256-PC	Nhe2	FBgn0040297	0.693727076973442	11	0.0178966714088167
QG7	DarkBoutTimeLOG10	Q2	CG9256-PC	Nhe2	FBgn0040297	0.584691451594509	11	0.0588589933500616
QG7	DarkSleepTime	Q2	CG9256-PE	Nhe2	FBgn0040297	0.636635220489684	11	0.0351843215617913
QG7	DarkBoutNumber	Q3	CG9256-PE	Nhe2	FBgn0040297	-0.553045391560209	11	0.0776214577802846
QG7	LightBoutTimeLOG10	Q1	CG9256-PE	Nhe2	FBgn0040297	0.693727076973442	11	0.0178966714088167
QG7	DarkBoutTimeLOG10	Q2	CG9256-PE	Nhe2	FBgn0040297	0.584691451594509	11	0.0588589933500616
QG7	DarkSleepTime	Q2	CG9256-PG	Nhe2	FBgn0040297	0.625846445892554	11	0.0394252799820098
QG7	DarkBoutNumber	Q3	CG9256-PG	Nhe2	FBgn0040297	-0.594273496837047	11	0.0538521274266152
QG7	LightBoutTimeLOG10	Q1	CG9256-PG	Nhe2	FBgn0040297	0.729657488523042	11	0.0108117106621739
QG7	DarkBoutTimeLOG10	Q2	CG9256-PG	Nhe2	FBgn0040297	0.6044453814866	11	0.0488642723298029
QG7	DarkSleepTime	Q2	CG9256-PJ	Nhe2	FBgn0040297	0.625575520266585	11	0.0395361332877915
QG7	DarkBoutNumber	Q3	CG9256-PJ	Nhe2	FBgn0040297	-0.578929055184598	11	0.0620175034721308
QG7	LightBoutTimeLOG10	Q1	CG9256-PJ	Nhe2	FBgn0040297	0.720950978679092	11	0.0122975440193756
QG7	DarkBoutTimeLOG10	Q2	CG9256-PJ	Nhe2	FBgn0040297	0.594505374347174	11	0.0537347070345957
QG7	DarkSleepTime	Q2	CG9256-PK	Nhe2	FBgn0040297	0.645799379022793	11	0.0318412076418502
QG7	DarkBoutNumber	Q3	CG9256-PK	Nhe2	FBgn0040297	-0.591664775933005	11	0.0551852601900525
QG7	LightBoutTimeLOG10	Q1	CG9256-PK	Nhe2	FBgn0040297	0.724836292297973	11	0.0116173490300793
QG7	DarkBoutTimeLOG10	Q2	CG9256-PK	Nhe2	FBgn0040297	0.614788864231047	11	0.0441275519044417
QG7	DarkSleepTime	Q2	CG31619-PC	nolo	FBgn0051619	0.027634332039466	11	0.93571877535387
QG7	DarkBoutNumber	Q3	CG31619-PC	nolo	FBgn0051619	-0.248238175079033	11	0.461721561440941
QG7	LightBoutTimeLOG10	Q1	CG31619-PC	nolo	FBgn0051619	0.247218759270168	11	0.463623098562807
QG7	DarkBoutTimeLOG10	Q2	CG31619-PC	nolo	FBgn0051619	0.204560283914265	11	0.546272512943817
QG7	DarkSleepTime	Q2	CG31619-PB	nolo	FBgn0051619	-0.194019585187412	11	0.567567529990731
QG7	DarkBoutNumber	Q3	CG31619-PB	nolo	FBgn0051619	0.0433203329831494	11	0.899361703578539
QG7	LightBoutTimeLOG10	Q1	CG31619-PB	nolo	FBgn0051619	-0.114125673525334	11	0.738289829528929
QG7	DarkBoutTimeLOG10	Q2	CG31619-PB	nolo	FBgn0051619	-0.0571547105584417	11	0.867437758115754
QG7	DarkSleepTime	Q2	CG31619-PA	nolo	FBgn0051619	0.0244289804189623	11	0.943163798194441
QG7	DarkBoutNumber	Q3	CG31619-PA	nolo	FBgn0051619	-0.225251130507899	11	0.505451611171314
QG7	LightBoutTimeLOG10	Q1	CG31619-PA	nolo	FBgn0051619	0.162613262675128	11	0.632852644069639
QG7	DarkBoutTimeLOG10	Q2	CG31619-PA	nolo	FBgn0051619	0.184099498537756	11	0.587900507446014
QG7	DarkSleepTime	Q2	CG31619-PD	nolo	FBgn0051619	0.020556255615	11	0.952164317839373
QG7	DarkBoutNumber	Q3	CG31619-PD	nolo	FBgn0051619	-0.239828840438956	11	0.477513969567046
QG7	LightBoutTimeLOG10	Q1	CG31619-PD	nolo	FBgn0051619	0.237864506916924	11	0.481237465598697
QG7	DarkBoutTimeLOG10	Q2	CG31619-PD	nolo	FBgn0051619	0.196039014836349	11	0.563462602047935
QG7	DarkSleepTime	Q2	CG31619-PE	nolo	FBgn0051619	0.027634332039466	11	0.93571877535387
QG7	DarkBoutNumber	Q3	CG31619-PE	nolo	FBgn0051619	-0.248238175079033	11	0.461721561440941
QG7	LightBoutTimeLOG10	Q1	CG31619-PE	nolo	FBgn0051619	0.247218759270168	11	0.463623098562807
QG7	DarkBoutTimeLOG10	Q2	CG31619-PE	nolo	FBgn0051619	0.204560283914265	11	0.546272512943817
QG7	DarkSleepTime	Q2	CG12548	nompB	FBgn0016919	0.00550574935415854	11	0.987181915630075
QG7	DarkBoutNumber	Q3	CG12548	nompB	FBgn0016919	0.371367338910081	11	0.260805518603917
QG7	LightBoutTimeLOG10	Q1	CG12548	nompB	FBgn0016919	-0.130766392336227	11	0.701544783832053
QG7	DarkBoutTimeLOG10	Q2	CG12548	nompB	FBgn0016919	-0.279099860513534	11	0.40589602358579
QG7	DarkSleepTime	Q2	CG14396	Ret	FBgn0011829	0.118262687866361	11	0.729105548479886
QG7	DarkBoutNumber	Q3	CG14396	Ret	FBgn0011829	0.0500036081859206	11	0.883920094500907
QG7	LightBoutTimeLOG10	Q1	CG14396	Ret	FBgn0011829	0.079414404083266	11	0.816460613685562
QG7	DarkBoutTimeLOG10	Q2	CG14396	Ret	FBgn0011829	0.014173050313109	11	0.967009902307502
QG7	DarkSleepTime	Q2	CG11066	scaf	FBgn0033033	-0.458728023507563	11	0.155849960213958
QG7	DarkBoutNumber	Q3	CG11066	scaf	FBgn0033033	0.730509434614524	11	0.0106736808123111
QG7	LightBoutTimeLOG10	Q1	CG11066	scaf	FBgn0033033	-0.735295904366817	11	0.00992184935864867
QG7	DarkBoutTimeLOG10	Q2	CG11066	scaf	FBgn0033033	-0.64874576287913	11	0.0308154783575428
QG7	DarkSleepTime	Q2	CG33131	SCAP	FBgn0033052	-0.483513051608306	11	0.131874251305813
QG7	DarkBoutNumber	Q3	CG33131	SCAP	FBgn0033052	0.694594320062483	11	0.0176944946628574
QG7	LightBoutTimeLOG10	Q1	CG33131	SCAP	FBgn0033052	-0.270887002138661	11	0.420416655958334
QG7	DarkBoutTimeLOG10	Q2	CG33131	SCAP	FBgn0033052	-0.636694767295885	11	0.0351618405864182
QG7	DarkSleepTime	Q2	CG17494	Slmap	FBgn0040011	-0.302749382820328	11	0.365496213705312
QG7	DarkBoutNumber	Q3	CG17494	Slmap	FBgn0040011	0.455760677759956	11	0.158889929664553
QG7	LightBoutTimeLOG10	Q1	CG17494	Slmap	FBgn0040011	-0.551654509363918	11	0.0785273191911976
QG7	DarkBoutTimeLOG10	Q2	CG17494	Slmap	FBgn0040011	-0.410666537306034	11	0.209617900781858
QG7	DarkSleepTime	Q2	CG44128-PA	Src42A	FBgn0264959	-0.139349548061817	11	0.682808732344438
QG7	DarkBoutNumber	Q3	CG44128-PA	Src42A	FBgn0264959	-0.1138091590717	11	0.73899378180442
QG7	LightBoutTimeLOG10	Q1	CG44128-PA	Src42A	FBgn0264959	0.0543313284542767	11	0.873939956084511
QG7	DarkBoutTimeLOG10	Q2	CG44128-PA	Src42A	FBgn0264959	0.063710243928199	11	0.85236949221145
QG7	DarkSleepTime	Q2	CG44128-PB	Src42A	FBgn0264959	0.425649077740968	11	0.191816107321062
QG7	DarkBoutNumber	Q3	CG44128-PB	Src42A	FBgn0264959	-0.454375673652823	11	0.160321334572053
QG7	LightBoutTimeLOG10	Q1	CG44128-PB	Src42A	FBgn0264959	0.438247917592673	11	0.177577775091031
QG7	DarkBoutTimeLOG10	Q2	CG44128-PB	Src42A	FBgn0264959	0.489544852079619	11	0.126418117588293
QG7	DarkSleepTime	Q2	CG11628-PA	step	FBgn0086779	0.2676626084963	11	0.426185028936029
QG7	DarkBoutNumber	Q3	CG11628-PA	step	FBgn0086779	0.0850820433561509	11	0.803575071527731
QG7	LightBoutTimeLOG10	Q1	CG11628-PA	step	FBgn0086779	-0.156320948144701	11	0.646239358820126
QG7	DarkBoutTimeLOG10	Q2	CG11628-PA	step	FBgn0086779	0.0168148474234567	11	0.960864424144918
QG7	DarkSleepTime	Q2	CG11628-PC	step	FBgn0086779	-0.225647425309527	11	0.504682925792572
QG7	DarkBoutNumber	Q3	CG11628-PC	step	FBgn0086779	0.448061268798292	11	0.16694836898477
QG7	LightBoutTimeLOG10	Q1	CG11628-PC	step	FBgn0086779	-0.328258794731257	11	0.324352615832132
QG7	DarkBoutTimeLOG10	Q2	CG11628-PC	step	FBgn0086779	-0.401106703424472	11	0.221471245378172
QG7	DarkSleepTime	Q2	CG11628-PD	step	FBgn0086779	-0.225647425309527	11	0.504682925792572
QG7	DarkBoutNumber	Q3	CG11628-PD	step	FBgn0086779	0.448061268798292	11	0.16694836898477
QG7	LightBoutTimeLOG10	Q1	CG11628-PD	step	FBgn0086779	-0.328258794731257	11	0.324352615832132
QG7	DarkBoutTimeLOG10	Q2	CG11628-PD	step	FBgn0086779	-0.401106703424472	11	0.221471245378172
QG7	DarkSleepTime	Q2	CG11628-PE	step	FBgn0086779	-0.225647425309527	11	0.504682925792572
QG7	DarkBoutNumber	Q3	CG11628-PE	step	FBgn0086779	0.448061268798292	11	0.16694836898477
QG7	LightBoutTimeLOG10	Q1	CG11628-PE	step	FBgn0086779	-0.328258794731257	11	0.324352615832132
QG7	DarkBoutTimeLOG10	Q2	CG11628-PE	step	FBgn0086779	-0.401106703424472	11	0.221471245378172
QG7	DarkSleepTime	Q2	CG7861	Tbce	FBgn0033055	0.00789244469410887	11	0.981626070967429
QG7	DarkBoutNumber	Q3	CG7861	Tbce	FBgn0033055	0.132118412129059	11	0.69858327083999
QG7	LightBoutTimeLOG10	Q1	CG7861	Tbce	FBgn0033055	-0.0962215517509516	11	0.778379161778975
QG7	DarkBoutTimeLOG10	Q2	CG7861	Tbce	FBgn0033055	-0.110305658426219	11	0.746797743171744
QG7	DarkSleepTime	Q2	CG12408	TpnC4	FBgn0033027	-0.281493325263328	11	0.401711238573023
QG7	DarkBoutNumber	Q3	CG12408	TpnC4	FBgn0033027	0.162320047110957	11	0.633474297302024
QG7	LightBoutTimeLOG10	Q1	CG12408	TpnC4	FBgn0033027	-0.504871262623914	11	0.113210195332903
QG7	DarkBoutTimeLOG10	Q2	CG12408	TpnC4	FBgn0033027	-0.1722624928214	11	0.612515927814939
QG7	DarkSleepTime	Q2	CG2981	TpnC41C	FBgn0013348	0.15081665728785	11	0.658027437952979
QG7	DarkBoutNumber	Q3	CG2981	TpnC41C	FBgn0013348	-0.0621231294437194	11	0.856013682049892
QG7	LightBoutTimeLOG10	Q1	CG2981	TpnC41C	FBgn0013348	0.201746446988429	11	0.551925203572888
QG7	DarkBoutTimeLOG10	Q2	CG2981	TpnC41C	FBgn0013348	0.0547727393599976	11	0.872922923559184
QG7	DarkSleepTime	Q2	CG8666	Tsp39D	FBgn0032943	0.0458195909585586	11	0.893583273877837
QG7	DarkBoutNumber	Q3	CG8666	Tsp39D	FBgn0032943	-0.0525938093125991	11	0.877944936762058
QG7	LightBoutTimeLOG10	Q1	CG8666	Tsp39D	FBgn0032943	0.116598150216695	11	0.732797095425021
QG7	DarkBoutTimeLOG10	Q2	CG8666	Tsp39D	FBgn0032943	0.0926280136413633	11	0.786487452160511
QG7	DarkSleepTime	Q2	CG8390	vlc	FBgn0259978	0.302457143136613	11	0.365982378477447
QG7	DarkBoutNumber	Q3	CG8390	vlc	FBgn0259978	-0.565489142540884	11	0.0698259338945608
QG7	LightBoutTimeLOG10	Q1	CG8390	vlc	FBgn0259978	0.528170074565686	11	0.0948986706482238
QG7	DarkBoutTimeLOG10	Q2	CG8390	vlc	FBgn0259978	0.513543484860158	11	0.106148216474028
QG7	DarkSleepTime	Q2	CG11163	ZnT41F	FBgn0025693	-0.374310556221937	11	0.256747262191526
QG7	DarkBoutNumber	Q3	CG11163	ZnT41F	FBgn0025693	0.495333552737996	11	0.121319493141216
QG7	LightBoutTimeLOG10	Q1	CG11163	ZnT41F	FBgn0025693	-0.789708549487366	11	0.00383669400215223
QG7	DarkBoutTimeLOG10	Q2	CG11163	ZnT41F	FBgn0025693	-0.468094443503783	11	0.146493130224596
QG8	DarkBoutTimeLOG10	Q3	CG14962	Asciz	FBgn0035407	-0.337333674656678	11	0.310342672782534
QG8	DarkBoutTimeLOG10	Q3	CG43365-PA	BtbVII	FBgn0263108	0.327423591756165	11	0.325658717996431
QG8	DarkBoutTimeLOG10	Q3	CG43365-PB	BtbVII	FBgn0263108	0.327423591756165	11	0.325658717996431
QG8	DarkBoutTimeLOG10	Q3	CG43365-PD	BtbVII	FBgn0263108	0.327423591756165	11	0.325658717996431
QG8	DarkBoutTimeLOG10	Q3	CG43365-PE	BtbVII	FBgn0263108	0.327423591756165	11	0.325658717996431
QG8	DarkBoutTimeLOG10	Q3	CG43365-PF	BtbVII	FBgn0263108	0.38186804243799	11	0.246492705859659
QG8	DarkBoutTimeLOG10	Q3	CG43365-PG	BtbVII	FBgn0263108	0.339365041100366	11	0.30725234938683
QG8	DarkBoutTimeLOG10	Q3	CG43365-PH	BtbVII	FBgn0263108	0.327423591756165	11	0.325658717996431
QG8	DarkBoutTimeLOG10	Q3	CG43365-PI	BtbVII	FBgn0263108	0.327423591756165	11	0.325658717996431
QG8	DarkBoutTimeLOG10	Q3	CG11537-PC	CG11537	FBgn0035400	0.0408617405012458	11	0.905050396335978
QG8	DarkBoutTimeLOG10	Q3	CG11537-PB	CG11537	FBgn0035400	0.0425121350787985	11	0.901231255399105
QG8	DarkBoutTimeLOG10	Q3	CG11537-PA	CG11537	FBgn0035400	0.0425121350787985	11	0.901231255399105
QG8	DarkBoutTimeLOG10	Q3	CG11537-PF	CG11537	FBgn0035400	0.0425121350787985	11	0.901231255399105
QG8	DarkBoutTimeLOG10	Q3	CG11537-PD	CG11537	FBgn0035400	0.0425121350787985	11	0.901231255399105
QG8	DarkBoutTimeLOG10	Q3	CG11537-PE	CG11537	FBgn0035400	0.0425121350787985	11	0.901231255399105
QG8	DarkBoutTimeLOG10	Q3	CG11537-PG	CG11537	FBgn0035400	0.0425121350787985	11	0.901231255399105
QG8	DarkBoutTimeLOG10	Q3	CG1271	CG1271	FBgn0035392	0.207786421186312	11	0.539820759981021
QG8	DarkBoutTimeLOG10	Q3	CG1291	CG1291	FBgn0035401	0.335222637476562	11	0.313571970833545
QG8	DarkBoutTimeLOG10	Q3	CG16758-PB	CG16758	FBgn0035348	-0.413426675482773	11	0.206267284741001
QG8	DarkBoutTimeLOG10	Q3	CG16758-PD	CG16758	FBgn0035348	-0.413426675482773	11	0.206267284741001
QG8	DarkBoutTimeLOG10	Q3	CG16758-PE	CG16758	FBgn0035348	-0.421159894668162	11	0.197050764131351
QG8	DarkBoutTimeLOG10	Q3	CG16758-PF	CG16758	FBgn0035348	-0.396905640627712	11	0.226802075322472
QG8	DarkBoutTimeLOG10	Q3	CG16758-PH	CG16758	FBgn0035348	-0.415196702737966	11	0.204135502083386
QG8	DarkBoutTimeLOG10	Q3	CG16758-PG	CG16758	FBgn0035348	-0.396905640627712	11	0.226802075322472
QG8	DarkBoutTimeLOG10	Q3	CG16984	CG16984	FBgn0062517	0.170683580886027	11	0.615827360890853
QG8	DarkBoutTimeLOG10	Q3	CG16985	CG16985	FBgn0035355	0.185782305401073	11	0.584431890964033
QG8	DarkBoutTimeLOG10	Q3	CG16986	CG16986	FBgn0035356	0.286705115046383	11	0.392672937565745
QG8	DarkBoutTimeLOG10	Q3	CG2113	CG2113	FBgn0035384	0.496066335055543	11	0.120683629028904
QG8	DarkBoutTimeLOG10	Q3	CG32280	CG32280	FBgn0052280	0.562394410506037	11	0.0717131654280552
QG8	DarkBoutTimeLOG10	Q3	CG32281	CG32281	FBgn0052281	0.277855260738516	11	0.408080523215026
QG8	DarkBoutTimeLOG10	Q3	CG32485	CG32485	FBgn0052485	-0.138626767989884	11	0.684380460105762
QG8	DarkBoutTimeLOG10	Q3	CG32486	CG32486	FBgn0266918	-0.298962140217635	11	0.371822224347029
QG8	DarkBoutTimeLOG10	Q3	CG33233-PC	CG33233	FBgn0053233	-0.243634165952941	11	0.470337844293812
QG8	DarkBoutTimeLOG10	Q3	CG33233-PE	CG33233	FBgn0053233	-0.15047355722948	11	0.658764577794211
QG8	DarkBoutTimeLOG10	Q3	CG42669	CG45186	FBgn0266696	-0.314308116756921	11	0.346534641718704
QG8	DarkBoutTimeLOG10	Q3	CG8993	CG8993	FBgn0035334	-0.0361110230474217	11	0.916053754945713
QG8	DarkBoutTimeLOG10	Q3	CG9977	CG9977	FBgn0035371	0.241251998589056	11	0.474824419902063
QG8	DarkBoutTimeLOG10	Q3	CG43955-PB	Fife	FBgn0264606	0.0131254778585385	11	0.969447279640214
QG8	DarkBoutTimeLOG10	Q3	CG43955-PF	Fife	FBgn0264606	-0.696126579435244	11	0.0173412906573175
QG8	DarkBoutTimeLOG10	Q3	CG43955-PG	Fife	FBgn0264606	-0.696126579435244	11	0.0173412906573175
QG8	DarkBoutTimeLOG10	Q3	CG43955-PD	Fife	FBgn0264606	-0.138107904226184	11	0.685509453469359
QG8	DarkBoutTimeLOG10	Q3	CG12734-PA	Girdin	FBgn0035411	0.618683244531547	11	0.0424295169055346
QG8	DarkBoutTimeLOG10	Q3	CG12734-PB	Girdin	FBgn0035411	0.601039953417453	11	0.0504972229705414
QG8	DarkBoutTimeLOG10	Q3	CG12734-PC	Girdin	FBgn0035411	0.619537337633521	11	0.042063254426689
QG8	DarkBoutTimeLOG10	Q3	CG12734-PD	Girdin	FBgn0035411	0.589918850121033	11	0.0560899519720088
QG8	DarkBoutTimeLOG10	Q3	CG12734-PE	Girdin	FBgn0035411	0.619537337633521	11	0.042063254426689
QG8	DarkBoutTimeLOG10	Q3	CG2101	mRpS35	FBgn0035374	-0.120858904771681	11	0.723358075876241
QG8	DarkBoutTimeLOG10	Q3	CG16973-PA	msn	FBgn0010909	0.386259624180303	11	0.240643942848904
QG8	DarkBoutTimeLOG10	Q3	CG16973-PB	msn	FBgn0010909	0.386259624180303	11	0.240643942848904
QG8	DarkBoutTimeLOG10	Q3	CG16973-PD	msn	FBgn0010909	0.375547755084929	11	0.25505216348679
QG8	DarkBoutTimeLOG10	Q3	CG16973-PC	msn	FBgn0010909	0.375547755084929	11	0.25505216348679
QG8	DarkBoutTimeLOG10	Q3	CG16973-PF	msn	FBgn0010909	0.450150902179697	11	0.164736899906336
QG8	DarkBoutTimeLOG10	Q3	CG16973-PG	msn	FBgn0010909	0.375547755084929	11	0.25505216348679
QG8	DarkBoutTimeLOG10	Q3	CG16973-PH	msn	FBgn0010909	0.386259624180303	11	0.240643942848904
QG8	DarkBoutTimeLOG10	Q3	CG16973-PI	msn	FBgn0010909	0.386259624180303	11	0.240643942848904
QG8	DarkBoutTimeLOG10	Q3	CG12079	ND-30	FBgn0266582	-0.492546053837549	11	0.123757927258196
QG8	DarkBoutTimeLOG10	Q3	CG1240	Non2	FBgn0035370	-0.347691885607658	11	0.294760725193453
QG8	DarkBoutTimeLOG10	Q3	CG12002-PA	Pxn	FBgn0011828	-0.160132994935784	11	0.638117807243504
QG8	DarkBoutTimeLOG10	Q3	CG12002-PC	Pxn	FBgn0011828	-0.160132994935784	11	0.638117807243504
QG8	DarkBoutTimeLOG10	Q3	CG12002-PD	Pxn	FBgn0011828	-0.160132994935784	11	0.638117807243504
QG8	DarkBoutTimeLOG10	Q3	CG12002-PE	Pxn	FBgn0011828	-0.160132994935784	11	0.638117807243504
QG8	DarkBoutTimeLOG10	Q3	CG11495	rasp	FBgn0024194	0.606922923364969	11	0.0476993133943213
QG8	DarkBoutTimeLOG10	Q3	CG43128	Shab	FBgn0262593	0.163808003008431	11	0.630321853421444
QG8	DarkBoutTimeLOG10	Q3	CG32484	Sk2	FBgn0052484	0.329182029051937	11	0.322912114678541
QG8	DarkBoutTimeLOG10	Q3	CG43444	Tet	FBgn0263392	-0.0397308186806699	11	0.907668484419798
QG8	DarkBoutTimeLOG10	Q3	CG12082	Usp5	FBgn0035402	0.0677719942376622	11	0.843055206246668
QG9	LightBoutTimeLOG10	Q2	CG17146	Adk1	FBgn0022709	0.604811074718802	14	0.021941240707557
QG9	LightBoutTimeLOG10	Q2	CG42318-PJ	app	FBgn0260941	0.0491746862643987	14	0.867417529865623
QG9	LightBoutTimeLOG10	Q2	CG42318-PK	app	FBgn0260941	0.0491746862643987	14	0.867417529865623
QG9	LightBoutTimeLOG10	Q2	CG42318-PL	app	FBgn0260941	0.0911896485659172	14	0.756534036191493
QG9	LightBoutTimeLOG10	Q2	CG42318-PM	app	FBgn0260941	0.0911896485659172	14	0.756534036191493
QG9	LightBoutTimeLOG10	Q2	CG42318-PR	app	FBgn0260941	0.0911896485659172	14	0.756534036191493
QG9	LightBoutTimeLOG10	Q2	CG42318-PS	app	FBgn0260941	0.0911896485659172	14	0.756534036191493
QG9	LightBoutTimeLOG10	Q2	CG6906	CAH2	FBgn0027843	0.252330255145733	14	0.384126908472094
QG9	LightBoutTimeLOG10	Q2	CG11529	CG11529	FBgn0036264	-0.307463705699245	14	0.284914570256199
QG9	LightBoutTimeLOG10	Q2	CG11534	CG11534	FBgn0046296	0.346181545734518	14	0.225334215371947
QG9	LightBoutTimeLOG10	Q2	CG11560	CG11560	FBgn0036249	0.059160151927464	14	0.840781884793599
QG9	LightBoutTimeLOG10	Q2	CG4300-PA	CG4300	FBgn0036272	0.295213817553472	14	0.305516336958413
QG9	LightBoutTimeLOG10	Q2	CG4300-PB	CG4300	FBgn0036272	0.0166187524404627	14	0.955033218903929
QG9	LightBoutTimeLOG10	Q2	CG4328	CG4328	FBgn0036274	-0.465464515235193	14	0.0934892977827815
QG9	LightBoutTimeLOG10	Q2	CG5642	CG5642	FBgn0036258	-0.0397356118879559	14	0.89271698327385
QG9	LightBoutTimeLOG10	Q2	CG6910	CG6910	FBgn0036262	-0.306798629135595	14	0.286011593624305
QG9	LightBoutTimeLOG10	Q2	CG6801	l(3)j2D3	FBgn0011335	-0.0999050707430493	14	0.73399923211694
QG9	LightBoutTimeLOG10	Q2	CG9762	ND-SGDH	FBgn0011455	0.315688859177166	14	0.271552237654883
QG9	LightBoutTimeLOG10	Q2	CG6827	Nrx-IV	FBgn0013997	-0.349024222751641	14	0.221292266888635
QG9	LightBoutTimeLOG10	Q2	CG10335	Pbgs	FBgn0036271	0.453827932412539	14	0.103105049307427
QG9	LightBoutTimeLOG10	Q2	CG6811-PA	RhoGAP68F	FBgn0036257	0.514579820817779	14	0.059736788251525
QG9	LightBoutTimeLOG10	Q2	CG6811-PC	RhoGAP68F	FBgn0036257	0.591948991126162	14	0.0257382592699773
QG9	LightBoutTimeLOG10	Q2	CG6811-PD	RhoGAP68F	FBgn0036257	0.514579820817779	14	0.059736788251525
QG9	LightBoutTimeLOG10	Q2	CG6811-PE	RhoGAP68F	FBgn0036257	0.514579820817779	14	0.059736788251525
QG9	LightBoutTimeLOG10	Q2	CG17153	ssp	FBgn0036248	-0.589494763576759	13	0.0339827159842368
QG9	LightBoutTimeLOG10	Q2	CG5654	yps	FBgn0022959	0.14952151009517	13	0.625873678009369
QG10	LightSleepTime	Q2	CG8947	26-29-p	FBgn0250848	0.0854628160938966	12	0.791716127167162
QG10	DarkSleepTime	Q3	CG8947	26-29-p	FBgn0250848	-0.0565295291805814	11	0.868876917261047
QG10	LightBoutNumber	Q3	CG8947	26-29-p	FBgn0250848	0.0930783395807427	12	0.7735654491842
QG10	DarkBoutTimeLOG10	Q4	CG8947	26-29-p	FBgn0250848	-0.191247087611565	11	0.573222294967261
QG10	LightSleepTime	Q2	CG10083	Abp1	FBgn0036372	0.266906755034844	12	0.401683232003682
QG10	DarkSleepTime	Q3	CG10083	Abp1	FBgn0036372	0.42313739160025	11	0.194734426473398
QG10	LightBoutNumber	Q3	CG10083	Abp1	FBgn0036372	0.255716889303025	12	0.422434709280057
QG10	DarkBoutTimeLOG10	Q4	CG10083	Abp1	FBgn0036372	0.460178794823363	11	0.154376959658122
QG10	LightSleepTime	Q2	CG13484	CG13484	FBgn0036406	0.0249624022559424	12	0.938620098148559
QG10	DarkSleepTime	Q3	CG13484	CG13484	FBgn0036406	0.152829388640963	13	0.618162067268463
QG10	LightBoutNumber	Q3	CG13484	CG13484	FBgn0036406	-0.119911370495482	12	0.710490345364855
QG10	DarkBoutTimeLOG10	Q4	CG13484	CG13484	FBgn0036406	0.242495854185942	13	0.424721605888937
QG10	LightSleepTime	Q2	CG13737	CG13737	FBgn0036382	-0.251188155792252	12	0.430980195299924
QG10	DarkSleepTime	Q3	CG13737	CG13737	FBgn0036382	-0.0666186511604103	11	0.845698233216915
QG10	LightBoutNumber	Q3	CG13737	CG13737	FBgn0036382	-0.151541434436502	12	0.638251698823169
QG10	DarkBoutTimeLOG10	Q4	CG13737	CG13737	FBgn0036382	-0.193143575616304	11	0.569351858165036
QG10	LightSleepTime	Q2	CG17361	CG17361	FBgn0036395	0.517050736107859	12	0.0851745739295171
QG10	DarkSleepTime	Q3	CG17361	CG17361	FBgn0036395	0.438544503581757	11	0.177250620784964
QG10	LightBoutNumber	Q3	CG17361	CG17361	FBgn0036395	0.440354823457076	12	0.151947544717236
QG10	DarkBoutTimeLOG10	Q4	CG17361	CG17361	FBgn0036395	0.430526508680505	11	0.186224861549178
QG10	LightSleepTime	Q2	CG17364-PC	CG17364	FBgn0036391	0.047806174271932	12	0.882709758166785
QG10	DarkSleepTime	Q3	CG17364-PC	CG17364	FBgn0036391	0.28300636447594	11	0.399076831529273
QG10	LightBoutNumber	Q3	CG17364-PC	CG17364	FBgn0036391	-0.0431245479038796	12	0.894135898648792
QG10	DarkBoutTimeLOG10	Q4	CG17364-PC	CG17364	FBgn0036391	0.429635714742791	11	0.187238556636877
QG10	LightSleepTime	Q2	CG17364-PD	CG17364	FBgn0036391	0.636952538097242	12	0.0259156579549891
QG10	DarkSleepTime	Q3	CG17364-PD	CG17364	FBgn0036391	0.411309201784328	11	0.208834881129758
QG10	LightBoutNumber	Q3	CG17364-PD	CG17364	FBgn0036391	0.560344371905738	12	0.0580954001762053
QG10	DarkBoutTimeLOG10	Q4	CG17364-PD	CG17364	FBgn0036391	0.501704147433718	11	0.115862977849284
QG10	LightSleepTime	Q2	CG17364-PE	CG17364	FBgn0036391	0.164783613258264	11	0.628257880494083
QG10	DarkSleepTime	Q3	CG17364-PE	CG17364	FBgn0036391	0.373078857879472	11	0.258441184303214
QG10	LightBoutNumber	Q3	CG17364-PE	CG17364	FBgn0036391	0.078414624103893	11	0.818737968875182
QG10	DarkBoutTimeLOG10	Q4	CG17364-PE	CG17364	FBgn0036391	0.516569908138288	11	0.103752847221899
QG10	LightSleepTime	Q2	CG17364-PF	CG17364	FBgn0036391	0.636952538097242	12	0.0259156579549891
QG10	DarkSleepTime	Q3	CG17364-PF	CG17364	FBgn0036391	0.411309201784328	11	0.208834881129758
QG10	LightBoutNumber	Q3	CG17364-PF	CG17364	FBgn0036391	0.560344371905738	12	0.0580954001762053
QG10	DarkBoutTimeLOG10	Q4	CG17364-PF	CG17364	FBgn0036391	0.501704147433718	11	0.115862977849284
QG10	LightSleepTime	Q2	CG32137	CG32137	FBgn0052137	0.0105020258299343	12	0.974158971087935
QG10	DarkSleepTime	Q3	CG32137	CG32137	FBgn0052137	-0.303864565301143	11	0.363644062071308
QG10	LightBoutNumber	Q3	CG32137	CG32137	FBgn0052137	-0.00120962996801687	12	0.997023182058179
QG10	DarkBoutTimeLOG10	Q4	CG32137	CG32137	FBgn0052137	-0.313750012213214	11	0.347438135128646
QG10	LightSleepTime	Q2	CG6833	CG6833	FBgn0036405	0.190928800569054	12	0.552237565833602
QG10	DarkSleepTime	Q3	CG6833	CG6833	FBgn0036405	-0.283711260948985	11	0.397852435637667
QG10	LightBoutNumber	Q3	CG6833	CG6833	FBgn0036405	0.21110405357238	12	0.51014350009412
QG10	DarkBoutTimeLOG10	Q4	CG6833	CG6833	FBgn0036405	-0.303023394066097	11	0.365040674443299
QG10	LightSleepTime	Q2	CG43749-PC	dysc	FBgn0264006	-0.206843453483605	12	0.518913516917055
QG10	DarkSleepTime	Q3	CG43749-PC	dysc	FBgn0264006	0.267466608182009	11	0.426536886429515
QG10	LightBoutNumber	Q3	CG43749-PC	dysc	FBgn0264006	-0.237255823781168	12	0.457788810842028
QG10	DarkBoutTimeLOG10	Q4	CG43749-PC	dysc	FBgn0264006	0.193483343427483	11	0.568659530010465
QG10	LightSleepTime	Q2	CG43749-PD	dysc	FBgn0264006	-0.275731858529047	12	0.385688327760673
QG10	DarkSleepTime	Q3	CG43749-PD	dysc	FBgn0264006	0.254333010168462	11	0.45042789653022
QG10	LightBoutNumber	Q3	CG43749-PD	dysc	FBgn0264006	-0.348985761558385	12	0.266210606098855
QG10	DarkBoutTimeLOG10	Q4	CG43749-PD	dysc	FBgn0264006	0.2809722647813	11	0.402620454874723
QG10	LightSleepTime	Q2	CG43749-PF	dysc	FBgn0264006	-0.230436412781289	12	0.47119023095095
QG10	DarkSleepTime	Q3	CG43749-PF	dysc	FBgn0264006	0.232633884845388	11	0.491215238704207
QG10	LightBoutNumber	Q3	CG43749-PF	dysc	FBgn0264006	-0.289931426084103	12	0.36065470742583
QG10	DarkBoutTimeLOG10	Q4	CG43749-PF	dysc	FBgn0264006	0.24936448797071	11	0.45962479741161
QG10	LightSleepTime	Q2	CG43749-PE	dysc	FBgn0264006	-0.275731858529047	12	0.385688327760673
QG10	DarkSleepTime	Q3	CG43749-PE	dysc	FBgn0264006	0.254333010168462	11	0.45042789653022
QG10	LightBoutNumber	Q3	CG43749-PE	dysc	FBgn0264006	-0.348985761558385	12	0.266210606098855
QG10	DarkBoutTimeLOG10	Q4	CG43749-PE	dysc	FBgn0264006	0.2809722647813	11	0.402620454874723
QG10	LightSleepTime	Q2	CG43749-PG	dysc	FBgn0264006	-0.28663590715713	12	0.366386590804449
QG10	DarkSleepTime	Q3	CG43749-PG	dysc	FBgn0264006	0.166279478874476	11	0.625097908575704
QG10	LightBoutNumber	Q3	CG43749-PG	dysc	FBgn0264006	-0.301968921509302	12	0.340124479533511
QG10	DarkBoutTimeLOG10	Q4	CG43749-PG	dysc	FBgn0264006	0.0708182479545027	11	0.836081390270505
QG10	LightSleepTime	Q2	CG43749-PH	dysc	FBgn0264006	-0.206843453483605	12	0.518913516917055
QG10	DarkSleepTime	Q3	CG43749-PH	dysc	FBgn0264006	0.267466608182009	11	0.426536886429515
QG10	LightBoutNumber	Q3	CG43749-PH	dysc	FBgn0264006	-0.237255823781168	12	0.457788810842028
QG10	DarkBoutTimeLOG10	Q4	CG43749-PH	dysc	FBgn0264006	0.193483343427483	11	0.568659530010465
QG10	LightSleepTime	Q2	CG43749-PI	dysc	FBgn0264006	-0.206843453483605	12	0.518913516917055
QG10	DarkSleepTime	Q3	CG43749-PI	dysc	FBgn0264006	0.267466608182009	11	0.426536886429515
QG10	LightBoutNumber	Q3	CG43749-PI	dysc	FBgn0264006	-0.237255823781168	12	0.457788810842028
QG10	DarkBoutTimeLOG10	Q4	CG43749-PI	dysc	FBgn0264006	0.193483343427483	11	0.568659530010465
QG10	LightSleepTime	Q2	CG43749-PJ	dysc	FBgn0264006	-0.171221838891791	12	0.594676079986401
QG10	DarkSleepTime	Q3	CG43749-PJ	dysc	FBgn0264006	0.18977577964122	11	0.576232044936629
QG10	LightBoutNumber	Q3	CG43749-PJ	dysc	FBgn0264006	-0.149010265408146	12	0.643936833642792
QG10	DarkBoutTimeLOG10	Q4	CG43749-PJ	dysc	FBgn0264006	0.101473613791548	11	0.766564439336423
QG10	LightSleepTime	Q2	CG6513	endos	FBgn0061515	-0.0721845297768622	12	0.82358677115416
QG10	DarkSleepTime	Q3	CG6513	endos	FBgn0061515	0.0558874562463335	11	0.870355332330833
QG10	LightBoutNumber	Q3	CG6513	endos	FBgn0061515	-0.127475752925744	12	0.692988573694925
QG10	DarkBoutTimeLOG10	Q4	CG6513	endos	FBgn0061515	0.143045868534426	11	0.674788639810979
QG10	LightSleepTime	Q2	CG32138	Frl	FBgn0267795	0.505891727894985	12	0.0933387765792755
QG10	DarkSleepTime	Q3	CG32138	Frl	FBgn0267795	0.0412914405566364	13	0.893455890206372
QG10	LightBoutNumber	Q3	CG32138	Frl	FBgn0267795	0.537281754061309	12	0.0716350041078875
QG10	DarkBoutTimeLOG10	Q4	CG32138	Frl	FBgn0267795	-0.0268264324307653	13	0.930677575068202
QG10	LightSleepTime	Q2	CG8937	Hsc70-1	FBgn0001216	0.168439466604428	12	0.600766870140804
QG10	DarkSleepTime	Q3	CG8937	Hsc70-1	FBgn0001216	-0.356883295827157	11	0.281302737803072
QG10	LightBoutNumber	Q3	CG8937	Hsc70-1	FBgn0001216	0.238135815436581	12	0.45607268961227
QG10	DarkBoutTimeLOG10	Q4	CG8937	Hsc70-1	FBgn0001216	-0.447216899222886	11	0.167847133664046
QG10	LightSleepTime	Q2	CG10743	Liprin-beta	FBgn0036376	0.38274192197947	13	0.196780015281844
QG10	DarkSleepTime	Q3	CG10743	Liprin-beta	FBgn0036376	0.466169938361935	12	0.126623473369263
QG10	LightBoutNumber	Q3	CG10743	Liprin-beta	FBgn0036376	0.31950642235487	13	0.287266660148729
QG10	DarkBoutTimeLOG10	Q4	CG10743	Liprin-beta	FBgn0036376	0.387134720101118	12	0.213767032154772
QG10	LightSleepTime	Q2	CG6451	Neurl4	FBgn0283503	-0.504132225182725	12	0.0946723893538403
QG10	DarkSleepTime	Q3	CG6451	Neurl4	FBgn0283503	-0.74136214917131	11	0.00902524778697636
QG10	LightBoutNumber	Q3	CG6451	Neurl4	FBgn0283503	-0.273778637814908	12	0.389199864482143
QG10	DarkBoutTimeLOG10	Q4	CG6451	Neurl4	FBgn0283503	-0.781354126611057	11	0.00451287195774335
QG10	LightSleepTime	Q2	CG8783	Nprl3	FBgn0036397	0.273988511633351	12	0.38882176782288
QG10	DarkSleepTime	Q3	CG8783	Nprl3	FBgn0036397	0.468070196487114	13	0.106724893151165
QG10	LightBoutNumber	Q3	CG8783	Nprl3	FBgn0036397	0.193459726081123	12	0.546879660334377
QG10	DarkBoutTimeLOG10	Q4	CG8783	Nprl3	FBgn0036397	0.362943515728217	13	0.222896039285884
QG10	LightSleepTime	Q2	CG6760	Pex1	FBgn0013563	0.304502734162076	11	0.36258633294751
QG10	DarkSleepTime	Q3	CG6760	Pex1	FBgn0013563	0.0958932939094514	11	0.779119016877656
QG10	LightBoutNumber	Q3	CG6760	Pex1	FBgn0013563	0.390585247729135	11	0.234962265796644
QG10	DarkBoutTimeLOG10	Q4	CG6760	Pex1	FBgn0013563	0.151033059719276	11	0.657562644484159
QG10	LightSleepTime	Q2	CG32133	Ptip	FBgn0052133	0.611329974535357	12	0.0346807619716298
QG10	DarkSleepTime	Q3	CG32133	Ptip	FBgn0052133	-0.0310465386625827	11	0.927798381078308
QG10	LightBoutNumber	Q3	CG32133	Ptip	FBgn0052133	0.661292715698589	12	0.0191927595739703
QG10	DarkBoutTimeLOG10	Q4	CG32133	Ptip	FBgn0052133	-0.0488130786713273	11	0.886668284945336
QG10	LightSleepTime	Q2	CG8865	Rgl	FBgn0026376	0.233034314657688	12	0.466063557450938
QG10	DarkSleepTime	Q3	CG8865	Rgl	FBgn0026376	-0.0819834178524051	11	0.810614646465738
QG10	LightBoutNumber	Q3	CG8865	Rgl	FBgn0026376	0.312092979658232	12	0.323357767639468
QG10	DarkBoutTimeLOG10	Q4	CG8865	Rgl	FBgn0026376	-0.0878566959986015	11	0.797282591777108
QG10	LightSleepTime	Q2	CG7345	Sox21a	FBgn0036411	-0.260483099491717	12	0.413532169982364
QG10	DarkSleepTime	Q3	CG7345	Sox21a	FBgn0036411	-0.163385918007088	13	0.59379461384071
QG10	LightBoutNumber	Q3	CG7345	Sox21a	FBgn0036411	-0.256695210001674	12	0.420599710290226
QG10	DarkBoutTimeLOG10	Q4	CG7345	Sox21a	FBgn0036411	-0.106692562344489	13	0.728653864175845
QG10	LightSleepTime	Q2	CG17689	Spt20	FBgn0036374	0.0796403623802241	11	0.815946089005011
QG10	DarkSleepTime	Q3	CG17689	Spt20	FBgn0036374	0.199770295568672	10	0.580028624571336
QG10	LightBoutNumber	Q3	CG17689	Spt20	FBgn0036374	0.0314738137902279	11	0.926806993347863
QG10	DarkBoutTimeLOG10	Q4	CG17689	Spt20	FBgn0036374	0.0372022225877444	10	0.918732674757202
QG10	LightSleepTime	Q2	CG9028	ssp2	FBgn0036389	0.0141275151260193	12	0.965242318604943
QG10	DarkSleepTime	Q3	CG9028	ssp2	FBgn0036389	-0.131047257530958	11	0.700929258347556
QG10	LightBoutNumber	Q3	CG9028	ssp2	FBgn0036389	-0.0609301282225868	12	0.850794512043562
QG10	DarkBoutTimeLOG10	Q4	CG9028	ssp2	FBgn0036389	-0.113514341874932	11	0.739649639522495
QG10	LightSleepTime	Q2	CG32130	stv	FBgn0086708	0.592523716804367	12	0.0423370559265537
QG10	DarkSleepTime	Q3	CG32130	stv	FBgn0086708	0.509608896719888	11	0.109315722281435
QG10	LightBoutNumber	Q3	CG32130	stv	FBgn0086708	0.498948672092219	12	0.0986755336956993
QG10	DarkBoutTimeLOG10	Q4	CG32130	stv	FBgn0086708	0.511610481297545	11	0.107696810315107
QG10	LightSleepTime	Q2	CG9007	upSET	FBgn0036398	0.287471843854966	12	0.364928153778098
QG10	DarkSleepTime	Q3	CG9007	upSET	FBgn0036398	0.437166753479039	11	0.178773493393202
QG10	LightBoutNumber	Q3	CG9007	upSET	FBgn0036398	0.193200444865198	12	0.547427555451675
QG10	DarkBoutTimeLOG10	Q4	CG9007	upSET	FBgn0036398	0.419071863081408	11	0.199514457536896
QG11	LightWakingActivity	Q2	CG1056-PA	5-HT2A	FBgn0087012	-0.10929853840626	8	0.796691514918493
QG11	DarkWakingActivity	Q1	CG1056-PA	5-HT2A	FBgn0087012	0.369551620140157	9	0.327655897712467
QG11	LightBoutNumber	Q4	CG1056-PA	5-HT2A	FBgn0087012	-0.00362856654503849	9	0.99260802604038
QG11	LightWakingActivity	Q2	CG1056-PB	5-HT2A	FBgn0087012	-0.286240678651735	8	0.491894094567177
QG11	DarkWakingActivity	Q1	CG1056-PB	5-HT2A	FBgn0087012	0.3791908214455	9	0.314193634352668
QG11	LightBoutNumber	Q4	CG1056-PB	5-HT2A	FBgn0087012	0.137466013864477	9	0.724329082345604
QG11	LightWakingActivity	Q2	CG1056-PC	5-HT2A	FBgn0087012	-0.131272587156135	8	0.756676972909475
QG11	DarkWakingActivity	Q1	CG1056-PC	5-HT2A	FBgn0087012	0.355579918359527	9	0.347666052437135
QG11	LightBoutNumber	Q4	CG1056-PC	5-HT2A	FBgn0087012	-0.0218370920061673	9	0.955531515677515
QG11	LightWakingActivity	Q2	CG1056-PD	5-HT2A	FBgn0087012	-0.366504383444055	9	0.331970272134334
QG11	DarkWakingActivity	Q1	CG1056-PD	5-HT2A	FBgn0087012	0.0343667517930964	8	0.935613059490989
QG11	LightBoutNumber	Q4	CG1056-PD	5-HT2A	FBgn0087012	0.0105462019195055	8	0.980227337569034
QG11	LightWakingActivity	Q2	CG1056-PE	5-HT2A	FBgn0087012	-0.10929853840626	8	0.796691514918493
QG11	DarkWakingActivity	Q1	CG1056-PE	5-HT2A	FBgn0087012	0.369551620140157	9	0.327655897712467
QG11	LightBoutNumber	Q4	CG1056-PE	5-HT2A	FBgn0087012	-0.00362856654503849	9	0.99260802604038
QG11	LightWakingActivity	Q2	CG2503	atms	FBgn0010750	0.396618750613901	8	0.33064777310043
QG11	DarkWakingActivity	Q1	CG2503	atms	FBgn0010750	-0.423941180095729	9	0.255470429139461
QG11	LightBoutNumber	Q4	CG2503	atms	FBgn0010750	-0.484114382452545	9	0.186652715568375
QG11	LightWakingActivity	Q2	CG44193-PG	Cdep	FBgn0265082	0.141960288151389	8	0.737378947249608
QG11	DarkWakingActivity	Q1	CG44193-PG	Cdep	FBgn0265082	-0.465034156972029	10	0.175652797298776
QG11	LightBoutNumber	Q4	CG44193-PG	Cdep	FBgn0265082	-0.275259840731568	9	0.473455082770807
QG11	LightWakingActivity	Q2	CG16708	Cerk	FBgn0037315	-0.200782524679409	9	0.604462379569048
QG11	DarkWakingActivity	Q1	CG16708	Cerk	FBgn0037315	0.676550607874616	8	0.0654030503860086
QG11	LightBoutNumber	Q4	CG16708	Cerk	FBgn0037315	0.655116325914674	8	0.0778577913613634
QG11	LightWakingActivity	Q2	CG1090	CG1090	FBgn0037238	0.832679688629997	8	0.0102903741168405
QG11	DarkWakingActivity	Q1	CG1090	CG1090	FBgn0037238	0.270486087441817	9	0.481469588971327
QG11	LightBoutNumber	Q4	CG1090	CG1090	FBgn0037238	-0.348859086988335	9	0.357497966565465
QG11	LightWakingActivity	Q2	CG1092	CG1092	FBgn0037228	0.203527732396402	8	0.628793086978242
QG11	DarkWakingActivity	Q1	CG1092	CG1092	FBgn0037228	0.276789055172981	9	0.470899702368552
QG11	LightBoutNumber	Q4	CG1092	CG1092	FBgn0037228	0.250924297617703	9	0.514888143658333
QG11	LightWakingActivity	Q2	CG1103	CG1103	FBgn0037235	-0.162516975205941	8	0.70060360882886
QG11	DarkWakingActivity	Q1	CG1103	CG1103	FBgn0037235	0.631327483207573	9	0.0682260199997029
QG11	LightBoutNumber	Q4	CG1103	CG1103	FBgn0037235	0.383008289412409	9	0.308940491671971
QG11	LightWakingActivity	Q2	CG1129	CG1129	FBgn0037279	-0.807240289463363	9	0.00852650990797988
QG11	DarkWakingActivity	Q1	CG1129	CG1129	FBgn0037279	0.392579660334535	8	0.336046218953885
QG11	LightBoutNumber	Q4	CG1129	CG1129	FBgn0037279	0.427997024452822	8	0.290121363710397
QG11	LightWakingActivity	Q2	CG1161-PA	CG1161	FBgn0037313	-0.00446906568213503	8	0.991620613418615
QG11	DarkWakingActivity	Q1	CG1161-PA	CG1161	FBgn0037313	-0.0671231575239722	9	0.863770197949911
QG11	LightBoutNumber	Q4	CG1161-PA	CG1161	FBgn0037313	-0.571580612041613	9	0.107870401732094
QG11	LightWakingActivity	Q2	CG1172	CG1172	FBgn0264712	0.549516075141851	8	0.158287358696463
QG11	DarkWakingActivity	Q1	CG1172	CG1172	FBgn0264712	0.473560626590015	9	0.197864371636716
QG11	LightBoutNumber	Q4	CG1172	CG1172	FBgn0264712	-0.170510737315053	9	0.660944619764929
QG11	LightWakingActivity	Q2	CG11999	CG11999	FBgn0037312	0.269059331544538	8	0.519332467203091
QG11	DarkWakingActivity	Q1	CG11999	CG11999	FBgn0037312	-0.679796226702321	9	0.0439541557990498
QG11	LightBoutNumber	Q4	CG11999	CG11999	FBgn0037312	-0.760670445640943	9	0.017314200573393
QG11	LightWakingActivity	Q2	CG14655	CG14655	FBgn0037275	0.596774860727694	8	0.118331888387771
QG11	DarkWakingActivity	Q1	CG14655	CG14655	FBgn0037275	0.328903054564712	9	0.387464287325936
QG11	LightBoutNumber	Q4	CG14655	CG14655	FBgn0037275	0.41272862601151	9	0.26959122341914
QG11	LightWakingActivity	Q2	CG14661	CG14661	FBgn0037288	0.4018212792769	8	0.323754630928577
QG11	DarkWakingActivity	Q1	CG14661	CG14661	FBgn0037288	-0.236339330646221	9	0.540384707566869
QG11	LightBoutNumber	Q4	CG14661	CG14661	FBgn0037288	-0.436991892371905	9	0.239542816640571
QG11	LightWakingActivity	Q2	CG14669	CG14669	FBgn0037326	0.0141519095175519	9	0.971174777885853
QG11	DarkWakingActivity	Q1	CG14669	CG14669	FBgn0037326	-0.297053006220747	8	0.474923378042461
QG11	LightBoutNumber	Q4	CG14669	CG14669	FBgn0037326	-0.94293483948984	8	0.000444915879991117
QG11	LightWakingActivity	Q2	CG2016-PE	CG2016	FBgn0250839	0.527227097346126	9	0.1446760210417
QG11	DarkWakingActivity	Q1	CG2016-PE	CG2016	FBgn0250839	0.355330583062089	8	0.38771093336927
QG11	LightBoutNumber	Q4	CG2016-PE	CG2016	FBgn0250839	0.442629010554933	8	0.272099355932413
QG11	LightWakingActivity	Q2	CG2016-PB	CG2016	FBgn0250839	0.504189152665491	9	0.166342404505201
QG11	DarkWakingActivity	Q1	CG2016-PB	CG2016	FBgn0250839	0.336611337137426	8	0.414908753000249
QG11	LightBoutNumber	Q4	CG2016-PB	CG2016	FBgn0250839	0.404242983425519	8	0.320569265999891
QG11	LightWakingActivity	Q2	CG2016-PC	CG2016	FBgn0250839	0.348179186676079	9	0.358499977028804
QG11	DarkWakingActivity	Q1	CG2016-PC	CG2016	FBgn0250839	0.391596825391892	8	0.337365983400794
QG11	LightBoutNumber	Q4	CG2016-PC	CG2016	FBgn0250839	0.434179891485195	8	0.282436931576911
QG11	LightWakingActivity	Q2	CG2016-PD	CG2016	FBgn0250839	0.504189152665491	9	0.166342404505201
QG11	DarkWakingActivity	Q1	CG2016-PD	CG2016	FBgn0250839	0.336611337137426	8	0.414908753000249
QG11	LightBoutNumber	Q4	CG2016-PD	CG2016	FBgn0250839	0.404242983425519	8	0.320569265999891
QG11	LightWakingActivity	Q2	CG2604	CG2604	FBgn0037298	-0.438694106321336	8	0.276890155377847
QG11	DarkWakingActivity	Q1	CG2604	CG2604	FBgn0037298	-0.152215626017736	9	0.695833859376457
QG11	LightBoutNumber	Q4	CG2604	CG2604	FBgn0037298	-0.48600860015556	9	0.18467934121921
QG11	LightWakingActivity	Q2	CG32944-PE	CG32944	FBgn0052944	-0.307065266826013	8	0.459420022478663
QG11	DarkWakingActivity	Q1	CG32944-PE	CG32944	FBgn0052944	0.03922139620084	9	0.920201184717364
QG11	LightBoutNumber	Q4	CG32944-PE	CG32944	FBgn0052944	-0.0842678377728363	9	0.829343588416863
QG11	LightWakingActivity	Q2	CG32944-PF	CG32944	FBgn0052944	-0.263852817726971	8	0.527757643959501
QG11	DarkWakingActivity	Q1	CG32944-PF	CG32944	FBgn0052944	-0.0997508259647211	9	0.798466744223256
QG11	LightBoutNumber	Q4	CG32944-PF	CG32944	FBgn0052944	-0.0513219794188261	9	0.895676937651058
QG11	LightWakingActivity	Q2	CG34357-PB	CG34357	FBgn0085386	0.0547083144751503	8	0.897626404038371
QG11	DarkWakingActivity	Q1	CG34357-PB	CG34357	FBgn0085386	-0.444437529018066	9	0.23070268598458
QG11	LightBoutNumber	Q4	CG34357-PB	CG34357	FBgn0085386	-0.126265265355765	9	0.746167479679041
QG11	LightWakingActivity	Q2	CG34357-PC	CG34357	FBgn0085386	0.590625001754036	8	0.123166634839762
QG11	DarkWakingActivity	Q1	CG34357-PC	CG34357	FBgn0085386	-0.305067229777108	10	0.391380464737053
QG11	LightBoutNumber	Q4	CG34357-PC	CG34357	FBgn0085386	-0.561654583554296	9	0.115551030911727
QG11	LightWakingActivity	Q2	CG34357-PD	CG34357	FBgn0085386	0.590625001754036	8	0.123166634839762
QG11	DarkWakingActivity	Q1	CG34357-PD	CG34357	FBgn0085386	-0.305067229777108	10	0.391380464737053
QG11	LightBoutNumber	Q4	CG34357-PD	CG34357	FBgn0085386	-0.561654583554296	9	0.115551030911727
QG11	LightWakingActivity	Q2	CG43427-PM	CG43427	FBgn0263346	-0.576215308390522	8	0.134922256143874
QG11	DarkWakingActivity	Q1	CG43427-PM	CG43427	FBgn0263346	0.188686545597975	9	0.626833370661702
QG11	LightBoutNumber	Q4	CG43427-PM	CG43427	FBgn0263346	0.63809198443192	9	0.0644287642266197
QG11	LightWakingActivity	Q2	CG43427-PO	CG43427	FBgn0263346	-0.563607857488265	8	0.145699154636376
QG11	DarkWakingActivity	Q1	CG43427-PO	CG43427	FBgn0263346	0.201620863103216	9	0.602922161928463
QG11	LightBoutNumber	Q4	CG43427-PO	CG43427	FBgn0263346	0.656286901210419	9	0.0548842709434196
QG11	LightWakingActivity	Q2	CG43427-PP	CG43427	FBgn0263346	-0.566122044692315	8	0.14351340356187
QG11	DarkWakingActivity	Q1	CG43427-PP	CG43427	FBgn0263346	0.195630884918993	9	0.613956589035777
QG11	LightBoutNumber	Q4	CG43427-PP	CG43427	FBgn0263346	0.647069312047632	9	0.0595987003606946
QG11	LightWakingActivity	Q2	CG43427-PE	CG43427	FBgn0263346	0.0157794751546142	8	0.970418394918859
QG11	DarkWakingActivity	Q1	CG43427-PE	CG43427	FBgn0263346	0.658660574294187	9	0.0537099048931144
QG11	LightBoutNumber	Q4	CG43427-PE	CG43427	FBgn0263346	0.561065752638343	9	0.116016669140546
QG11	LightWakingActivity	Q2	CG43427-PF	CG43427	FBgn0263346	0.0157794751546142	8	0.970418394918859
QG11	DarkWakingActivity	Q1	CG43427-PF	CG43427	FBgn0263346	0.658660574294187	9	0.0537099048931144
QG11	LightBoutNumber	Q4	CG43427-PF	CG43427	FBgn0263346	0.561065752638343	9	0.116016669140546
QG11	LightWakingActivity	Q2	CG43427-PG	CG43427	FBgn0263346	0.0157794751546142	8	0.970418394918859
QG11	DarkWakingActivity	Q1	CG43427-PG	CG43427	FBgn0263346	0.658660574294187	9	0.0537099048931144
QG11	LightBoutNumber	Q4	CG43427-PG	CG43427	FBgn0263346	0.561065752638343	9	0.116016669140546
QG11	LightWakingActivity	Q2	CG43427-PH	CG43427	FBgn0263346	-0.548047681358341	8	0.159631971871038
QG11	DarkWakingActivity	Q1	CG43427-PH	CG43427	FBgn0263346	0.193784506740555	9	0.617371571691957
QG11	LightBoutNumber	Q4	CG43427-PH	CG43427	FBgn0263346	0.667191403331886	9	0.049621699591968
QG11	LightWakingActivity	Q2	CG43427-PI	CG43427	FBgn0263346	-0.576215308390522	8	0.134922256143874
QG11	DarkWakingActivity	Q1	CG43427-PI	CG43427	FBgn0263346	0.188686545597975	9	0.626833370661702
QG11	LightBoutNumber	Q4	CG43427-PI	CG43427	FBgn0263346	0.63809198443192	9	0.0644287642266197
QG11	LightWakingActivity	Q2	CG43427-PJ	CG43427	FBgn0263346	-0.548047681358341	8	0.159631971871038
QG11	DarkWakingActivity	Q1	CG43427-PJ	CG43427	FBgn0263346	0.193784506740555	9	0.617371571691957
QG11	LightBoutNumber	Q4	CG43427-PJ	CG43427	FBgn0263346	0.667191403331886	9	0.049621699591968
QG11	LightWakingActivity	Q2	CG44098-PB	CG44098	FBgn0264907	0.407476368421306	8	0.316339462928205
QG11	DarkWakingActivity	Q1	CG44098-PB	CG44098	FBgn0264907	0.421589659180251	9	0.258398575897226
QG11	LightBoutNumber	Q4	CG44098-PB	CG44098	FBgn0264907	0.205505244103045	9	0.595803451977357
QG11	LightWakingActivity	Q2	CG44098-PC	CG44098	FBgn0264907	0.359345194729257	8	0.381983168179701
QG11	DarkWakingActivity	Q1	CG44098-PC	CG44098	FBgn0264907	0.432609866293511	9	0.244829547410143
QG11	LightBoutNumber	Q4	CG44098-PC	CG44098	FBgn0264907	-0.0585997631564084	9	0.880962629719705
QG11	LightWakingActivity	Q2	CG44098-PD	CG44098	FBgn0264907	0.407476368421306	8	0.316339462928205
QG11	DarkWakingActivity	Q1	CG44098-PD	CG44098	FBgn0264907	0.421589659180251	9	0.258398575897226
QG11	LightBoutNumber	Q4	CG44098-PD	CG44098	FBgn0264907	0.205505244103045	9	0.595803451977357
QG11	LightWakingActivity	Q2	CG9766	CG9766	FBgn0037229	-0.276631373220594	8	0.507170177167114
QG11	DarkWakingActivity	Q1	CG9766	CG9766	FBgn0037229	0.0543460067663727	9	0.889559352860828
QG11	LightBoutNumber	Q4	CG9766	CG9766	FBgn0037229	0.0023577873045896	9	0.995196777396776
QG11	LightWakingActivity	Q2	CG9769	CG9769	FBgn0037270	0.0356927753641251	8	0.933132864062876
QG11	DarkWakingActivity	Q1	CG9769	CG9769	FBgn0037270	0.367352181235398	9	0.330767124434105
QG11	LightBoutNumber	Q4	CG9769	CG9769	FBgn0037270	-0.119300433892783	9	0.759827258641957
QG11	LightWakingActivity	Q2	CG2530	corto	FBgn0010313	-0.779348026983057	8	0.0226089116732711
QG11	DarkWakingActivity	Q1	CG2530	corto	FBgn0010313	-0.277929093748563	9	0.468998455856831
QG11	LightBoutNumber	Q4	CG2530	corto	FBgn0010313	0.303088766950174	9	0.427887297632367
QG11	LightWakingActivity	Q2	CG42574-PE	ctrip	FBgn0260794	-0.159606616419605	8	0.705781081582423
QG11	DarkWakingActivity	Q1	CG42574-PE	ctrip	FBgn0260794	0.37605168449071	9	0.318546761116944
QG11	LightBoutNumber	Q4	CG42574-PE	ctrip	FBgn0260794	-0.256208958327894	9	0.505770318882006
QG11	LightWakingActivity	Q2	CG42574-PJ	ctrip	FBgn0260794	-0.159606616419605	8	0.705781081582423
QG11	DarkWakingActivity	Q1	CG42574-PJ	ctrip	FBgn0260794	0.37605168449071	9	0.318546761116944
QG11	LightBoutNumber	Q4	CG42574-PJ	ctrip	FBgn0260794	-0.256208958327894	9	0.505770318882006
QG11	LightWakingActivity	Q2	CG9805	eIF3-S10	FBgn0037249	0.0876679143360097	8	0.836462951264431
QG11	DarkWakingActivity	Q1	CG9805	eIF3-S10	FBgn0037249	-0.54014086979654	9	0.13329639800555
QG11	LightBoutNumber	Q4	CG9805	eIF3-S10	FBgn0037249	-0.263709644308868	9	0.492942373073109
QG11	LightWakingActivity	Q2	CG44015-PB	Hph	FBgn0264785	-0.529331562579263	8	0.177312655422647
QG11	DarkWakingActivity	Q1	CG44015-PB	Hph	FBgn0264785	-0.560365693076726	9	0.116571727668204
QG11	LightBoutNumber	Q4	CG44015-PB	Hph	FBgn0264785	-0.205270720926319	9	0.596232415961832
QG11	LightWakingActivity	Q2	CG44015-PA	Hph	FBgn0264785	-0.687835763265446	8	0.0593552180592418
QG11	DarkWakingActivity	Q1	CG44015-PA	Hph	FBgn0264785	-0.361369074429177	9	0.339304114144666
QG11	LightBoutNumber	Q4	CG44015-PA	Hph	FBgn0264785	0.163040000897381	9	0.675127425263322
QG11	LightWakingActivity	Q2	CG44015-PC	Hph	FBgn0264785	-0.556601124614897	9	0.119583824987309
QG11	DarkWakingActivity	Q1	CG44015-PC	Hph	FBgn0264785	-0.380409545788724	8	0.352556744713073
QG11	LightBoutNumber	Q4	CG44015-PC	Hph	FBgn0264785	-0.104615905477178	8	0.805271687434956
QG11	LightWakingActivity	Q2	CG1059	Karybeta3	FBgn0087013	-0.121530098172171	8	0.77436480777867
QG11	DarkWakingActivity	Q1	CG1059	Karybeta3	FBgn0087013	0.453907160649583	9	0.219720212462744
QG11	LightBoutNumber	Q4	CG1059	Karybeta3	FBgn0087013	-0.116895875531299	9	0.764556760176927
QG11	LightWakingActivity	Q2	CG10229	Kat60	FBgn0040208	0.45598981681771	8	0.256141906724086
QG11	DarkWakingActivity	Q1	CG10229	Kat60	FBgn0040208	-0.0162015012103549	9	0.967001791531886
QG11	LightBoutNumber	Q4	CG10229	Kat60	FBgn0040208	0.00349744755878492	9	0.992875130967362
QG11	LightWakingActivity	Q2	CG1057	MED31	FBgn0037262	-0.636348922485081	8	0.0898198288579779
QG11	DarkWakingActivity	Q1	CG1057	MED31	FBgn0037262	-0.312478409896564	9	0.412972492946435
QG11	LightBoutNumber	Q4	CG1057	MED31	FBgn0037262	0.487348949286431	9	0.183290143914812
QG11	LightWakingActivity	Q2	CG2109	mRpL44	FBgn0037330	0.456131811411173	8	0.25597490044422
QG11	DarkWakingActivity	Q1	CG2109	mRpL44	FBgn0037330	-0.389317325234443	8	0.34043616720388
QG11	LightBoutNumber	Q4	CG2109	mRpL44	FBgn0037330	-0.545664580181042	8	0.161827382337435
QG11	LightWakingActivity	Q2	CG32464-PO	mtd	FBgn0013576	0.0269148718550978	8	0.949558981739046
QG11	DarkWakingActivity	Q1	CG32464-PO	mtd	FBgn0013576	-0.784163769315462	8	0.021243526422116
QG11	LightBoutNumber	Q4	CG32464-PO	mtd	FBgn0013576	-0.367455725093811	8	0.370527347060662
QG11	LightWakingActivity	Q2	CG32464-PP	mtd	FBgn0013576	0.121545055727419	8	0.774337584782391
QG11	DarkWakingActivity	Q1	CG32464-PP	mtd	FBgn0013576	-0.627627143698459	9	0.0703611851323041
QG11	LightBoutNumber	Q4	CG32464-PP	mtd	FBgn0013576	-0.195901124055658	9	0.61345730243233
QG11	LightWakingActivity	Q2	CG32464-PN	mtd	FBgn0013576	0.0269148718550978	8	0.949558981739046
QG11	DarkWakingActivity	Q1	CG32464-PN	mtd	FBgn0013576	-0.784163769315462	8	0.021243526422116
QG11	LightBoutNumber	Q4	CG32464-PN	mtd	FBgn0013576	-0.367455725093811	8	0.370527347060662
QG11	LightWakingActivity	Q2	CG32464-PM	mtd	FBgn0013576	0.0269148718550978	8	0.949558981739046
QG11	DarkWakingActivity	Q1	CG32464-PM	mtd	FBgn0013576	-0.784163769315462	8	0.021243526422116
QG11	LightBoutNumber	Q4	CG32464-PM	mtd	FBgn0013576	-0.367455725093811	8	0.370527347060662
QG11	LightWakingActivity	Q2	CG32464-PG	mtd	FBgn0013576	0.0269148718550978	8	0.949558981739046
QG11	DarkWakingActivity	Q1	CG32464-PG	mtd	FBgn0013576	-0.784163769315462	8	0.021243526422116
QG11	LightBoutNumber	Q4	CG32464-PG	mtd	FBgn0013576	-0.367455725093811	8	0.370527347060662
QG11	LightWakingActivity	Q2	CG32464-PB	mtd	FBgn0013576	0.0269148718550978	8	0.949558981739046
QG11	DarkWakingActivity	Q1	CG32464-PB	mtd	FBgn0013576	-0.784163769315462	8	0.021243526422116
QG11	LightBoutNumber	Q4	CG32464-PB	mtd	FBgn0013576	-0.367455725093811	8	0.370527347060662
QG11	LightWakingActivity	Q2	CG32464-PJ	mtd	FBgn0013576	0.0269148718550978	8	0.949558981739046
QG11	DarkWakingActivity	Q1	CG32464-PJ	mtd	FBgn0013576	-0.784163769315462	8	0.021243526422116
QG11	LightBoutNumber	Q4	CG32464-PJ	mtd	FBgn0013576	-0.367455725093811	8	0.370527347060662
QG11	LightWakingActivity	Q2	CG32464-PC	mtd	FBgn0013576	0.0992100888462958	8	0.815198090900605
QG11	DarkWakingActivity	Q1	CG32464-PC	mtd	FBgn0013576	-0.581830257633755	9	0.100271879435888
QG11	LightBoutNumber	Q4	CG32464-PC	mtd	FBgn0013576	-0.034749245096927	9	0.929280614101232
QG11	LightWakingActivity	Q2	CG32464-PI	mtd	FBgn0013576	-0.0831708960071092	8	0.844772235307765
QG11	DarkWakingActivity	Q1	CG32464-PI	mtd	FBgn0013576	-0.757260304743531	9	0.0181273153787788
QG11	LightBoutNumber	Q4	CG32464-PI	mtd	FBgn0013576	-0.110957033796486	9	0.77626642513386
QG11	LightWakingActivity	Q2	CG32464-PK	mtd	FBgn0013576	0.0550101643725656	8	0.897063836968751
QG11	DarkWakingActivity	Q1	CG32464-PK	mtd	FBgn0013576	-0.682313171661609	9	0.0428748347238131
QG11	LightBoutNumber	Q4	CG32464-PK	mtd	FBgn0013576	-0.158770932378074	9	0.683272236784711
QG11	LightWakingActivity	Q2	CG32464-PF	mtd	FBgn0013576	0.0269148718550978	8	0.949558981739046
QG11	DarkWakingActivity	Q1	CG32464-PF	mtd	FBgn0013576	-0.784163769315462	8	0.021243526422116
QG11	LightBoutNumber	Q4	CG32464-PF	mtd	FBgn0013576	-0.367455725093811	8	0.370527347060662
QG11	LightWakingActivity	Q2	CG32464-PH	mtd	FBgn0013576	-0.0703165532542348	8	0.868590411015266
QG11	DarkWakingActivity	Q1	CG32464-PH	mtd	FBgn0013576	-0.670044128472137	9	0.0483003822325448
QG11	LightBoutNumber	Q4	CG32464-PH	mtd	FBgn0013576	-0.1223651320168	9	0.753809319992392
QG11	LightWakingActivity	Q2	CG32464-PA	mtd	FBgn0013576	-0.00595638438210912	8	0.988832043435324
QG11	DarkWakingActivity	Q1	CG32464-PA	mtd	FBgn0013576	-0.699240746200305	9	0.036057628546529
QG11	LightBoutNumber	Q4	CG32464-PA	mtd	FBgn0013576	-0.0920234938546022	9	0.813849196179544
QG11	LightWakingActivity	Q2	CG32464-PQ	mtd	FBgn0013576	-0.0703165532542348	8	0.868590411015266
QG11	DarkWakingActivity	Q1	CG32464-PQ	mtd	FBgn0013576	-0.670044128472137	9	0.0483003822325448
QG11	LightBoutNumber	Q4	CG32464-PQ	mtd	FBgn0013576	-0.1223651320168	9	0.753809319992392
QG11	LightWakingActivity	Q2	CG32464-PR	mtd	FBgn0013576	0.0269148718550978	8	0.949558981739046
QG11	DarkWakingActivity	Q1	CG32464-PR	mtd	FBgn0013576	-0.784163769315462	8	0.021243526422116
QG11	LightBoutNumber	Q4	CG32464-PR	mtd	FBgn0013576	-0.367455725093811	8	0.370527347060662
QG11	LightWakingActivity	Q2	CG32464-PS	mtd	FBgn0013576	0.0269148718550978	8	0.949558981739046
QG11	DarkWakingActivity	Q1	CG32464-PS	mtd	FBgn0013576	-0.784163769315462	8	0.021243526422116
QG11	LightBoutNumber	Q4	CG32464-PS	mtd	FBgn0013576	-0.367455725093811	8	0.370527347060662
QG11	LightWakingActivity	Q2	CG32464-PT	mtd	FBgn0013576	0.0269148718550978	8	0.949558981739046
QG11	DarkWakingActivity	Q1	CG32464-PT	mtd	FBgn0013576	-0.784163769315462	8	0.021243526422116
QG11	LightBoutNumber	Q4	CG32464-PT	mtd	FBgn0013576	-0.367455725093811	8	0.370527347060662
QG11	LightWakingActivity	Q2	CG32464-PU	mtd	FBgn0013576	0.0269148718550978	8	0.949558981739046
QG11	DarkWakingActivity	Q1	CG32464-PU	mtd	FBgn0013576	-0.784163769315462	8	0.021243526422116
QG11	LightBoutNumber	Q4	CG32464-PU	mtd	FBgn0013576	-0.367455725093811	8	0.370527347060662
QG11	LightWakingActivity	Q2	CG32464-PV	mtd	FBgn0013576	0.10957404578379	8	0.79618723784681
QG11	DarkWakingActivity	Q1	CG32464-PV	mtd	FBgn0013576	-0.757651054386172	10	0.0111307111675782
QG11	LightBoutNumber	Q4	CG32464-PV	mtd	FBgn0013576	-0.162518858221673	9	0.67612015216966
QG11	LightWakingActivity	Q2	CG32464-PW	mtd	FBgn0013576	0.10957404578379	8	0.79618723784681
QG11	DarkWakingActivity	Q1	CG32464-PW	mtd	FBgn0013576	-0.757651054386172	10	0.0111307111675782
QG11	LightBoutNumber	Q4	CG32464-PW	mtd	FBgn0013576	-0.162518858221673	9	0.67612015216966
QG11	LightWakingActivity	Q2	CG32464-PX	mtd	FBgn0013576	0.10957404578379	8	0.79618723784681
QG11	DarkWakingActivity	Q1	CG32464-PX	mtd	FBgn0013576	-0.757651054386172	10	0.0111307111675782
QG11	LightBoutNumber	Q4	CG32464-PX	mtd	FBgn0013576	-0.162518858221673	9	0.67612015216966
QG11	LightWakingActivity	Q2	CG32464-PY	mtd	FBgn0013576	0.0269148718550978	8	0.949558981739046
QG11	DarkWakingActivity	Q1	CG32464-PY	mtd	FBgn0013576	-0.784163769315462	8	0.021243526422116
QG11	LightBoutNumber	Q4	CG32464-PY	mtd	FBgn0013576	-0.367455725093811	8	0.370527347060662
QG11	LightWakingActivity	Q2	CG32464-PZ	mtd	FBgn0013576	0.128931675981586	8	0.760918846661371
QG11	DarkWakingActivity	Q1	CG32464-PZ	mtd	FBgn0013576	-0.547552567709143	10	0.101349112161057
QG11	LightBoutNumber	Q4	CG32464-PZ	mtd	FBgn0013576	-0.196493395565444	9	0.612363518275641
QG11	LightWakingActivity	Q2	CG32464-PAA	mtd	FBgn0013576	0.00851926036729283	8	0.984027159680937
QG11	DarkWakingActivity	Q1	CG32464-PAA	mtd	FBgn0013576	-0.775717681692615	8	0.0236733517266902
QG11	LightBoutNumber	Q4	CG32464-PAA	mtd	FBgn0013576	-0.350586876227422	8	0.394527267095678
QG11	LightWakingActivity	Q2	CG9761-PA	Nep2	FBgn0027570	0.270282469897732	8	0.517360515380225
QG11	DarkWakingActivity	Q1	CG9761-PA	Nep2	FBgn0027570	-0.366261930881035	9	0.332314744914742
QG11	LightBoutNumber	Q4	CG9761-PA	Nep2	FBgn0027570	-0.788340590344284	9	0.0115970496151798
QG11	LightWakingActivity	Q2	CG9761-PB	Nep2	FBgn0027570	0.164121634918569	9	0.673068399960111
QG11	DarkWakingActivity	Q1	CG9761-PB	Nep2	FBgn0027570	-0.503761936941599	9	0.166760751822885
QG11	LightBoutNumber	Q4	CG9761-PB	Nep2	FBgn0027570	-0.766123530223943	9	0.0160650384216525
QG11	LightWakingActivity	Q2	CG9761-PC	Nep2	FBgn0027570	0.270282469897732	8	0.517360515380225
QG11	DarkWakingActivity	Q1	CG9761-PC	Nep2	FBgn0027570	-0.366261930881035	9	0.332314744914742
QG11	LightBoutNumber	Q4	CG9761-PC	Nep2	FBgn0027570	-0.788340590344284	9	0.0115970496151798
QG11	LightWakingActivity	Q2	CG10612	Or83a	FBgn0037322	0.118079373407858	8	0.780650504146875
QG11	DarkWakingActivity	Q1	CG10612	Or83a	FBgn0037322	-0.42792709932415	9	0.250547642939296
QG11	LightBoutNumber	Q4	CG10612	Or83a	FBgn0037322	-0.109340755596343	9	0.779460112673771
QG11	LightWakingActivity	Q2	CG2087	PEK	FBgn0037327	-0.329992712341843	9	0.385798652532722
QG11	DarkWakingActivity	Q1	CG2087	PEK	FBgn0037327	0.498178435277933	8	0.208957095719064
QG11	LightBoutNumber	Q4	CG2087	PEK	FBgn0037327	-0.190742037559386	8	0.650938594624807
QG11	LightWakingActivity	Q2	CG2022	plh	FBgn0037292	-0.805873226764793	8	0.0157298254996395
QG11	DarkWakingActivity	Q1	CG2022	plh	FBgn0037292	-0.253852532145073	9	0.509827882169887
QG11	LightBoutNumber	Q4	CG2022	plh	FBgn0037292	0.167346327048979	9	0.666940982068041
QG11	LightWakingActivity	Q2	CG1163	RpII18	FBgn0003275	-0.344644365477609	9	0.363731186290095
QG11	DarkWakingActivity	Q1	CG1163	RpII18	FBgn0003275	-0.420541580659686	8	0.299520653090832
QG11	LightBoutNumber	Q4	CG1163	RpII18	FBgn0003275	-0.129781895891462	8	0.759377588952829
QG11	LightWakingActivity	Q2	CG1064	Snr1	FBgn0011715	0.367883035075082	9	0.330014867533887
QG11	DarkWakingActivity	Q1	CG1064	Snr1	FBgn0011715	-0.0577851860352791	8	0.891893724720431
QG11	LightBoutNumber	Q4	CG1064	Snr1	FBgn0011715	-0.477155704131276	8	0.231854733055776
QG11	LightWakingActivity	Q2	CG12001	spartin	FBgn0037265	0.134046444836661	8	0.751657444780196
QG11	DarkWakingActivity	Q1	CG12001	spartin	FBgn0037265	0.625569875417213	9	0.0715661174881297
QG11	LightBoutNumber	Q4	CG12001	spartin	FBgn0037265	0.62174341643035	9	0.0738413471983801
QG11	LightWakingActivity	Q2	CG9765-PG	tacc	FBgn0026620	-0.286091137525161	8	0.492130441775678
QG11	DarkWakingActivity	Q1	CG9765-PG	tacc	FBgn0026620	0.0712257623596786	9	0.85551209204627
QG11	LightBoutNumber	Q4	CG9765-PG	tacc	FBgn0026620	0.377360866965756	9	0.316727624527744
QG11	LightWakingActivity	Q2	CG9765-PF	tacc	FBgn0026620	-0.286091137525161	8	0.492130441775678
QG11	DarkWakingActivity	Q1	CG9765-PF	tacc	FBgn0026620	0.0712257623596786	9	0.85551209204627
QG11	LightBoutNumber	Q4	CG9765-PF	tacc	FBgn0026620	0.377360866965756	9	0.316727624527744
QG11	LightWakingActivity	Q2	CG9765-PE	tacc	FBgn0026620	-0.286091137525161	8	0.492130441775678
QG11	DarkWakingActivity	Q1	CG9765-PE	tacc	FBgn0026620	0.0712257623596786	9	0.85551209204627
QG11	LightBoutNumber	Q4	CG9765-PE	tacc	FBgn0026620	0.377360866965756	9	0.316727624527744
QG11	LightWakingActivity	Q2	CG9765-PC	tacc	FBgn0026620	-0.286283690528169	8	0.4918261231884
QG11	DarkWakingActivity	Q1	CG9765-PC	tacc	FBgn0026620	-0.0363862384024887	9	0.925956297585591
QG11	LightBoutNumber	Q4	CG9765-PC	tacc	FBgn0026620	0.431218021935377	9	0.246521734301641
QG11	LightWakingActivity	Q2	CG9765-PA	tacc	FBgn0026620	-0.28322403918046	8	0.496670339310311
QG11	DarkWakingActivity	Q1	CG9765-PA	tacc	FBgn0026620	-0.0132395764398835	9	0.973032495815519
QG11	LightBoutNumber	Q4	CG9765-PA	tacc	FBgn0026620	0.441226556630087	9	0.234492964624867
QG11	LightWakingActivity	Q2	CG9765-PD	tacc	FBgn0026620	-0.286283690528169	8	0.4918261231884
QG11	DarkWakingActivity	Q1	CG9765-PD	tacc	FBgn0026620	-0.0363862384024887	9	0.925956297585591
QG11	LightBoutNumber	Q4	CG9765-PD	tacc	FBgn0026620	0.431218021935377	9	0.246521734301641
QG11	LightWakingActivity	Q2	CG9765-PH	tacc	FBgn0026620	-0.286091137525161	8	0.492130441775678
QG11	DarkWakingActivity	Q1	CG9765-PH	tacc	FBgn0026620	0.0712257623596786	9	0.85551209204627
QG11	LightBoutNumber	Q4	CG9765-PH	tacc	FBgn0026620	0.377360866965756	9	0.316727624527744
QG11	LightWakingActivity	Q2	CG9765-PI	tacc	FBgn0026620	-0.28322403918046	8	0.496670339310311
QG11	DarkWakingActivity	Q1	CG9765-PI	tacc	FBgn0026620	-0.0132395764398835	9	0.973032495815519
QG11	LightBoutNumber	Q4	CG9765-PI	tacc	FBgn0026620	0.441226556630087	9	0.234492964624867
QG11	LightWakingActivity	Q2	CG9765-PJ	tacc	FBgn0026620	-0.286283690528169	8	0.4918261231884
QG11	DarkWakingActivity	Q1	CG9765-PJ	tacc	FBgn0026620	-0.0363862384024887	9	0.925956297585591
QG11	LightBoutNumber	Q4	CG9765-PJ	tacc	FBgn0026620	0.431218021935377	9	0.246521734301641
QG11	LightWakingActivity	Q2	CG9765-PK	tacc	FBgn0026620	-0.28322403918046	8	0.496670339310311
QG11	DarkWakingActivity	Q1	CG9765-PK	tacc	FBgn0026620	-0.0132395764398835	9	0.973032495815519
QG11	LightBoutNumber	Q4	CG9765-PK	tacc	FBgn0026620	0.441226556630087	9	0.234492964624867
QG11	LightWakingActivity	Q2	CG9765-PL	tacc	FBgn0026620	-0.28322403918046	8	0.496670339310311
QG11	DarkWakingActivity	Q1	CG9765-PL	tacc	FBgn0026620	-0.0132395764398835	9	0.973032495815519
QG11	LightBoutNumber	Q4	CG9765-PL	tacc	FBgn0026620	0.441226556630087	9	0.234492964624867
QG11	LightWakingActivity	Q2	CG9765-PM	tacc	FBgn0026620	-0.29269712484502	8	0.481732074597644
QG11	DarkWakingActivity	Q1	CG9765-PM	tacc	FBgn0026620	-0.0102790130645691	9	0.979061610203452
QG11	LightBoutNumber	Q4	CG9765-PM	tacc	FBgn0026620	0.449822895313292	9	0.224421079884348
QG11	LightWakingActivity	Q2	CG9765-PN	tacc	FBgn0026620	-0.28322403918046	8	0.496670339310311
QG11	DarkWakingActivity	Q1	CG9765-PN	tacc	FBgn0026620	-0.0132395764398835	9	0.973032495815519
QG11	LightBoutNumber	Q4	CG9765-PN	tacc	FBgn0026620	0.441226556630087	9	0.234492964624867
QG11	LightWakingActivity	Q2	CG10520	tub	FBgn0003882	-0.182581975735077	9	0.638225571652918
QG11	DarkWakingActivity	Q1	CG10520	tub	FBgn0003882	0.501042034184832	8	0.205933756878975
QG11	LightBoutNumber	Q4	CG10520	tub	FBgn0003882	0.584262890123665	8	0.128283047029661
QG11	LightWakingActivity	Q2	CG1115	Vps37B	FBgn0037299	0.482465460419755	8	0.225955302705847
QG11	DarkWakingActivity	Q1	CG1115	Vps37B	FBgn0037299	-0.240662515703431	9	0.532777123705128
QG11	LightBoutNumber	Q4	CG1115	Vps37B	FBgn0037299	-0.369479858130506	9	0.32775717869049
QG12	DarkWakingActivity	Q2	CG4720	Ask1	FBgn0014006	-0.507383466868114	11	0.111134105757087
QG12	DarkWakingActivity	Q2	CG11407	CG11407	FBgn0038733	-0.301734070311516	11	0.367186692857934
QG12	DarkWakingActivity	Q2	CG15025	CG15025	FBgn0038709	-0.052908270815285	10	0.884586594226961
QG12	DarkWakingActivity	Q2	CG17186	CG17186	FBgn0038741	0.237719819749825	11	0.481512239857049
QG12	DarkWakingActivity	Q2	CG17190	CG17190	FBgn0038761	0.184832949079685	11	0.586387750899849
QG12	DarkWakingActivity	Q2	CG31221	CG31221	FBgn0051221	-0.679772903776437	10	0.0305778112959466
QG12	DarkWakingActivity	Q2	CG31475	CG31475	FBgn0051475	0.102487257527595	10	0.778149140560542
QG12	DarkWakingActivity	Q2	CG4562-PA	CG4562	FBgn0038740	-0.30400406469503	11	0.363412714388779
QG12	DarkWakingActivity	Q2	CG4562-PB	CG4562	FBgn0038740	-0.34084786579165	11	0.305007134683588
QG12	DarkWakingActivity	Q2	CG4562-PC	CG4562	FBgn0038740	-0.30400406469503	11	0.363412714388779
QG12	DarkWakingActivity	Q2	CG4562-PD	CG4562	FBgn0038740	-0.34084786579165	11	0.305007134683588
QG12	DarkWakingActivity	Q2	CG4562-PE	CG4562	FBgn0038740	-0.30400406469503	11	0.363412714388779
QG12	DarkWakingActivity	Q2	CG4572	CG4572	FBgn0038738	-0.0254093247060007	11	0.940886308757428
QG12	DarkWakingActivity	Q2	CG4662-PB	CG4662	FBgn0038735	-0.0670426412566715	11	0.844726440666942
QG12	DarkWakingActivity	Q2	CG4662-PA	CG4662	FBgn0038735	0.323791654751347	11	0.331370956778814
QG12	DarkWakingActivity	Q2	CG4662-PD	CG4662	FBgn0038735	0.315302135644276	11	0.344928511139647
QG12	DarkWakingActivity	Q2	CG4662-PE	CG4662	FBgn0038735	0.315302135644276	11	0.344928511139647
QG12	DarkWakingActivity	Q2	CG4662-PF	CG4662	FBgn0038735	-0.100446695788177	11	0.768871104641546
QG12	DarkWakingActivity	Q2	CG4662-PC	CG4662	FBgn0038735	-0.100446695788177	11	0.768871104641546
QG12	DarkWakingActivity	Q2	CG4783	CG4783	FBgn0038756	0.097425368655535	11	0.775667315069815
QG12	DarkWakingActivity	Q2	CG5316	CG5316	FBgn0038704	0.150908503715096	10	0.677303254942667
QG12	DarkWakingActivity	Q2	CG5555	CG5555	FBgn0038686	-0.371421676211915	10	0.290627813604392
QG12	DarkWakingActivity	Q2	CG6184	CG6184	FBgn0038725	0.303947546898583	11	0.363506435151197
QG12	DarkWakingActivity	Q2	CG6231	CG6231	FBgn0038720	-0.253411250067897	10	0.479910269192087
QG12	DarkWakingActivity	Q2	CG7342	CG7342	FBgn0038716	0.478556215620596	11	0.136468253618323
QG12	DarkWakingActivity	Q2	CG3619	Dl	FBgn0000463	0.145565816312727	10	0.688236669180344
QG12	DarkWakingActivity	Q2	CG34157	Dys	FBgn0260003	0.18848489007558	11	0.57887775806073
QG12	DarkWakingActivity	Q2	CG7535-PE	GluClalpha	FBgn0024963	-0.025376949017406	11	0.940961516164029
QG12	DarkWakingActivity	Q2	CG7535-PF	GluClalpha	FBgn0024963	0.0972300675078527	11	0.776107119334527
QG12	DarkWakingActivity	Q2	CG7535-PH	GluClalpha	FBgn0024963	0.157567301922731	11	0.643580141618615
QG12	DarkWakingActivity	Q2	CG7535-PI	GluClalpha	FBgn0024963	0.182965155790356	11	0.590243026453179
QG12	DarkWakingActivity	Q2	CG7535-PJ	GluClalpha	FBgn0024963	-0.0573198661261613	11	0.867057632352125
QG12	DarkWakingActivity	Q2	CG7535-PK	GluClalpha	FBgn0024963	0.177156124030059	11	0.60229403322501
QG12	DarkWakingActivity	Q2	CG7535-PL	GluClalpha	FBgn0024963	-0.23001706461166	11	0.496240967110449
QG12	DarkWakingActivity	Q2	CG7535-PM	GluClalpha	FBgn0024963	0.194955433354749	11	0.565663753447158
QG12	DarkWakingActivity	Q2	CG4583	Ire1	FBgn0261984	-0.0377381702567461	11	0.91228346545777
QG12	DarkWakingActivity	Q2	CG12254	MED25	FBgn0038760	0.421138477433232	11	0.197075941339202
QG12	DarkWakingActivity	Q2	CG31216	Naam	FBgn0051216	0.690081873785638	11	0.0187645714105069
QG12	DarkWakingActivity	Q2	CG7411	ort	FBgn0003011	-0.445427062052402	11	0.169762110993372
QG12	DarkWakingActivity	Q2	CG4755	RhoGAP92B	FBgn0038747	-0.303497469519169	11	0.364253220070919
QG12	DarkWakingActivity	Q2	CG4510	Surf6	FBgn0038746	0.107373732794426	11	0.753345010233058
QG12	DarkWakingActivity	Q2	CG5269	vib	FBgn0267975	-0.722953359576395	10	0.0181555967162322
QG12	DarkWakingActivity	Q2	CG4468	Xport-A	FBgn0038749	0.185008032057542	11	0.586026858183245
