# Supplementary material for: Dissecting the Genetic Basis of Variation in Drosophila Sleep Using a Multiparental QTL Mapping Resource
Source: Genes (Basel). 2020 Mar 11;11(3):294. doi: 10.3390/genes11030294 (PMC7140804; doi:10.3390/genes11030294)
Supplement: Supplementary file 1 [file genes-11-00294-s001.zip › supplementary/SuppTabS11_ExpPhenoCor.txt]

Pheno	FBgn	Symbol	ID	Pearson.r	Pval	Qval	GeneUnderQTL
DarkSleepTime	FBgn0037012	Rcd2	CG4786	-0.175472962962071	2.64867188039062e-05	0.0158662283198906	no
DarkSleepTime	FBgn0027339	jim	CG11352	0.167341593016309	6.22346334011592e-05	0.0250159868762396	no
DarkSleepTime	FBgn0029975	CG1444	CG1444	-0.167109236369529	6.37359577403778e-05	0.025427972763992	no
DarkSleepTime	FBgn0033302	Cyp6a14	CG8687	-0.165763316933805	7.31272623699207e-05	0.0282067980076123	no
DarkSleepTime	FBgn0050502	fa2h	CG30502	0.21322894060327	2.97207911614805e-07	0.00122525935354328	no
DarkSleepTime	FBgn0033196	CG1358	CG1358	-0.238878005664102	8.45462788726304e-09	0.000104564294839729	no
DarkSleepTime	FBgn0067311	CheB38b	CG33321	0.169312446252558	5.07771093443132e-05	0.0216550350451859	no
DarkSleepTime	FBgn0016675	Lectin-galC1	CG9976	0.162650711447453	0.000100083860294031	0.035247935075196	QG6
DarkSleepTime	FBgn0001285	Jon44E	CG8579	-0.174959023108932	2.79886035290531e-05	0.0162669110228301	no
DarkSleepTime	FBgn0262614	pyd	CG43140-PF	0.159197264947286	0.00014083045649671	0.0438368261751481	no
DarkSleepTime	FBgn0001075	ft	CG3352	0.160886995383728	0.000119260409652266	0.0395549708507077	QG2
DarkSleepTime	FBgn0086898	dgo	CG12342	0.171499252775455	4.04070048238836e-05	0.0188465528675095	no
DarkSleepTime	FBgn0261387	CG17528	CG17528	-0.17875948003614	1.85454550007752e-05	0.0142448744089329	QG7
DarkSleepTime	FBgn0033347	CG8248	CG8248	0.173329144050032	3.33037793514013e-05	0.0175116233110075	no
DarkSleepTime	FBgn0250867	CG42238	CG42238-PC	0.185201318801632	9.05070094736615e-06	0.0120560288765127	QG7
DarkSleepTime	FBgn0250867	CG42238	CG42238-PD	0.185201318801632	9.05070094736615e-06	0.0120560288765127	QG7
DarkSleepTime	FBgn0250867	CG42238	CG42238-PA	0.157217429610337	0.00017075600375005	0.048973782798723	QG7
DarkSleepTime	FBgn0250867	CG42238	CG42238-PB	0.185201318801632	9.05070094736615e-06	0.0120560288765127	QG7
DarkSleepTime	FBgn0033356	CG8229	CG8229	-0.158934543419936	0.000144496591380739	0.0445127715521742	no
DarkSleepTime	FBgn0032938	CG8671	CG8671-PB	0.171232764047251	4.1553962044194e-05	0.0190343297969427	QG7
DarkSleepTime	FBgn0032938	CG8671	CG8671-PC	0.17794587850621	2.02683260024372e-05	0.0144575605694124	QG7
DarkSleepTime	FBgn0032938	CG8671	CG8671-PE	0.171726460726661	3.9452837397036e-05	0.0186850388530802	QG7
DarkSleepTime	FBgn0032938	CG8671	CG8671-PF	0.171726460726661	3.9452837397036e-05	0.0186850388530802	QG7
DarkSleepTime	FBgn0053523	Vap-33B	CG33523	0.178967924922832	1.81269828802844e-05	0.014188188217813	no
DarkSleepTime	FBgn0032889	CG9331	CG9331-PD	0.176950763235869	2.25825002615476e-05	0.0146996616406481	no
DarkSleepTime	FBgn0032889	CG9331	CG9331-PB	0.176950763235869	2.25825002615476e-05	0.0146996616406481	no
DarkSleepTime	FBgn0032889	CG9331	CG9331-PA	0.176950763235869	2.25825002615476e-05	0.0146996616406481	no
DarkSleepTime	FBgn0032889	CG9331	CG9331-PF	0.176950763235869	2.25825002615476e-05	0.0146996616406481	no
DarkSleepTime	FBgn0032889	CG9331	CG9331-PG	0.176950763235869	2.25825002615476e-05	0.0146996616406481	no
DarkSleepTime	FBgn0259247	laccase2	CG42345-PD	0.170175913426573	4.64131106889809e-05	0.0204616035885915	QG7
DarkSleepTime	FBgn0039911	CG1909	CG1909	-0.161215588763437	0.00011544417325565	0.0387383089512857	no
DarkSleepTime	FBgn0000546	EcR	CG1765	-0.161174137807984	0.000115919167838165	0.0388409984515192	QG7
DarkSleepTime	FBgn0036264	CG11529	CG11529	-0.180264088555848	1.57194313546057e-05	0.0138150407116681	QG9
DarkSleepTime	FBgn0050503	CG30503	CG30503	0.173712288480825	3.19745215051626e-05	0.0172231241258626	no
DarkSleepTime	FBgn0039647	CG14509	CG14509-PC	-0.159348827252732	0.000138755417185245	0.0434479407135901	no
DarkSleepTime	FBgn0052405	Cpr65Av	CG32405	-0.216640905768896	1.89650133426771e-07	0.00104013990843431	no
DarkSleepTime	FBgn0053465	CG33465	CG33465	0.190814230076906	4.74621687418519e-06	0.00947654032663246	no
DarkSleepTime	FBgn0015929	dpa	CG1616	0.188934800349709	5.90390623278481e-06	0.0103933948952777	no
DarkSleepTime	FBgn0051627	CG31627	CG31627	-0.157398023095992	0.000167796917723861	0.0485020941945604	QG7
DarkSleepTime	FBgn0039972	CG17018	CG17018	0.163211963965392	9.46175501641555e-05	0.0339208683070839	QG7
DarkSleepTime	FBgn0033000	CG14464	CG14464	0.19128778020243	4.49072137476136e-06	0.00924004016704308	QG7
DarkSleepTime	FBgn0032923	CG9248	CG9248	-0.18162527038377	1.35198777736648e-05	0.0133838721412406	QG7
LightWakingActivity	FBgn0037537	CG2767	CG2767	-0.159178653900694	0.000141087260369798	0.0475772968594398	no
LightWakingActivity	FBgn0033048	CG7881	CG7881	-0.167134847130529	6.35688177680334e-05	0.0339295838847748	QG7
LightWakingActivity	FBgn0031791	AANATL2	CG9486	0.166453057752697	6.81624770426659e-05	0.0351669286733157	no
LightWakingActivity	FBgn0004003	wbl	CG7225	-0.18366571937	1.07630313652327e-05	0.0101503871005053	no
LightWakingActivity	FBgn0037548	CG7900	CG7900	-0.18994183829793	5.25368461637803e-06	0.00772974757691427	no
LightWakingActivity	FBgn0037625	CG11768	CG11768	0.188076181596366	6.51830971976075e-06	0.00791315105761863	no
LightWakingActivity	FBgn0037396	CG11459	CG11459	0.164631281520567	8.20219979424941e-05	0.0384453044637232	no
LightWakingActivity	FBgn0015577	alpha-Est9	CG1128	0.192582945658191	3.85732698049424e-06	0.00740932708163356	no
LightWakingActivity	FBgn0037292	plh	CG2022	-0.16752778455109	6.10557590183694e-05	0.0332158050466274	QG11
LightWakingActivity	FBgn0000447	Dhod	CG9741	-0.163831089771158	8.89142491552243e-05	0.0398619788016556	no
LightWakingActivity	FBgn0040524	CG11052	CG11052	-0.237504622012685	1.03409236476926e-08	0.000125537592439679	no
LightWakingActivity	FBgn0039904	Hcf	CG1710	-0.162472259169886	0.000101883284391347	0.0422186847659856	no
LightWakingActivity	FBgn0037490	CG10053	CG10053	0.18825972174862	6.38205440939288e-06	0.00789653324473612	no
LightWakingActivity	FBgn0010433	ato	CG7508	-0.162177311924191	0.000104924310450214	0.0427205546584776	no
LightWakingActivity	FBgn0037802	Sirt6	CG6284	-0.160147942568294	0.00012828148595035	0.0460606232904568	no
LightWakingActivity	FBgn0083971	CG34135	CG34135-PD	0.167307231958724	6.24545267027266e-05	0.0336164504374085	no
LightWakingActivity	FBgn0037238	CG1090	CG1090	0.1832761107829	1.1244218137918e-05	0.0103425457763857	QG11
LightWakingActivity	FBgn0015571	alpha-Est3	CG1257	0.165646974619373	7.39976091523875e-05	0.0366244037038022	no
LightWakingActivity	FBgn0262477	FoxP	CG43067	0.190574997836209	4.88051279190493e-06	0.00765978093170593	no
LightWakingActivity	FBgn0037518	CG2641	CG2641	-0.195622853717687	2.68879694540743e-06	0.00693899890039114	no
LightWakingActivity	FBgn0037656	CG11986	CG11986	0.178193711699035	1.97280433562597e-05	0.0157066043880064	no
LightWakingActivity	FBgn0037347	CG1427	CG1427	0.191232981335632	4.51960051983669e-06	0.00758261924023066	no
LightWakingActivity	FBgn0037076	ebd2	CG12972	-0.160725129011837	0.000121183621320123	0.0451322029927377	no
LightWakingActivity	FBgn0037470	Tailor	CG1091	0.160874456588556	0.000119408357331707	0.0448890833535994	no
LightWakingActivity	FBgn0024326	Mkk4	CG9738	0.191904832801366	4.17746853598189e-06	0.007498956798446	no
LightWakingActivity	FBgn0032988	Tif-IA	CG3278	-0.183372717304772	1.11230295209626e-05	0.0102950488541114	QG7
LightWakingActivity	FBgn0026417	Hus1-like	CG2525	-0.163133384409974	9.53655733517705e-05	0.0410806614806341	QG11
LightWakingActivity	FBgn0052071	CG32071	CG32071	0.16971664089969	4.86881007883966e-05	0.0292605559305814	no
LightWakingActivity	FBgn0083953	CG34117	CG34117	0.171229247438593	4.15693013557927e-05	0.0265843009141612	no
LightWakingActivity	FBgn0037714	CG9396	CG9396	0.182380682432701	1.24289318763626e-05	0.0107775547047931	no
LightWakingActivity	FBgn0035360	CG1246	CG1246	-0.167530098165065	6.10412438562107e-05	0.0332116024764349	QG8
LightWakingActivity	FBgn0052179	Krn	CG32179	-0.158433639797523	0.000151736091394377	0.0492264138615888	no
LightWakingActivity	FBgn0000723	FER	CG8874-PA	0.174222630703249	3.0281903786733e-05	0.0215577031624187	no
LightWakingActivity	FBgn0000723	FER	CG8874-PB	0.161972384307945	0.000107087276542295	0.0430669927384429	no
LightWakingActivity	FBgn0000723	FER	CG8874-PE	0.159345160268729	0.000138805280990528	0.047320684725122	no
LightWakingActivity	FBgn0000723	FER	CG8874-PF	0.159345160268729	0.000138805280990528	0.047320684725122	no
LightWakingActivity	FBgn0037611	CG11755	CG11755	0.19124036752957	4.51569765536064e-06	0.00758172660108118	no
LightBoutNumber	FBgn0031969	pes	CG7228	0.189497879476029	5.53143194448324e-06	0.0381169574419699	no
LightBoutNumber	FBgn0037067	Cpr78Ca	CG11310	-0.188844172433946	5.96604933612968e-06	0.0381169574419699	no
DarkBoutNumber	FBgn0050159	CG30159	CG30159	0.180785016718864	1.48402283430826e-05	0.0168186111785363	no
DarkBoutNumber	FBgn0033184	CG12736	CG12736	-0.179220376038116	1.76321736328926e-05	0.0178996478250962	no
DarkBoutNumber	FBgn0050502	fa2h	CG30502	-0.173229631528253	3.36574913416078e-05	0.0279451893605089	no
DarkBoutNumber	FBgn0033196	CG1358	CG1358	0.200916547992757	1.41497212502451e-06	0.00622455938064723	no
DarkBoutNumber	FBgn0033358	CG8216	CG8216	0.186460559360896	7.84352659755072e-06	0.0125490171609261	no
DarkBoutNumber	FBgn0260632	dl	CG6667-PC	-0.189996730533207	5.22028308563428e-06	0.0099164695321361	QG5
DarkBoutNumber	FBgn0053117	Victoria	CG33117	-0.201559505567473	1.30729324925469e-06	0.00622455938064723	no
DarkBoutNumber	FBgn0051924	CG31924	CG31924	0.189913444514466	5.27104201797357e-06	0.00993757508166809	no
DarkBoutNumber	FBgn0000546	EcR	CG1765	0.183012156216399	1.15817803902907e-05	0.0151887440299889	QG7
DarkBoutNumber	FBgn0033136	Tsp42Eo	CG12838	0.195886562256345	2.60523020401138e-06	0.00811908262665448	no
DarkBoutNumber	FBgn0028525	c(2)M	CG4249	-0.177627380192283	2.09833123760805e-05	0.0197800777804804	no
DarkBoutNumber	FBgn0052405	Cpr65Av	CG32405	0.164869252795716	8.00715020048415e-05	0.0496963440253584	no
DarkBoutNumber	FBgn0015929	dpa	CG1616	-0.208238606251561	5.65835287201042e-07	0.00622455938064723	no
DarkBoutNumber	FBgn0011202	dia	CG1768	-0.179908526546709	1.63477341031982e-05	0.0174317184956772	no
DarkBoutNumber	FBgn0050431	CG30431	CG30431	0.180201237570896	1.58287966289805e-05	0.0172290176215275	no
DarkBoutNumber	FBgn0033000	CG14464	CG14464	-0.193285690829074	3.55036691845275e-06	0.00898447303155934	QG7
DarkBoutNumber	FBgn0051626	CG31626	CG31626	-0.173034686744716	3.43607522624897e-05	0.0283416196473488	QG7
LightBoutTime	FBgn0040733	CG15068	CG15068	0.178493287475683	1.90932151651335e-05	0.0341985865403332	no
LightBoutTime	FBgn0025693	ZnT41F	CG11163	-0.2090868269139	5.07737432790832e-07	0.00679196477436399	QG7
LightBoutTime	FBgn0259226	CG42326	CG42326-PD	0.1730943824243	3.41439357276485e-05	0.048277987127995	no
LightBoutTime	FBgn0034720	Liprin-gamma	CG11206-PA	0.187227390481601	7.18534353749689e-06	0.0175377616228282	no
LightBoutTime	FBgn0034720	Liprin-gamma	CG11206-PB	0.187227390481601	7.18534353749689e-06	0.0175377616228282	no
LightBoutTime	FBgn0034720	Liprin-gamma	CG11206-PC	0.187227390481601	7.18534353749689e-06	0.0175377616228282	no
LightBoutTime	FBgn0036248	ssp	CG17153	-0.199295030058442	1.72562865015866e-06	0.011541801183624	QG9
LightBoutTime	FBgn0030439	CG12716	CG12716	-0.186287252631788	8.00004685354751e-06	0.0178360024011795	no
DarkBoutTime	FBgn0033184	CG12736	CG12736	0.16461588695107	8.21497073206778e-05	0.0431798916218886	no
DarkBoutTime	FBgn0050502	fa2h	CG30502	0.179026601834129	1.80108116465405e-05	0.0174852928366509	no
DarkBoutTime	FBgn0038142	CheA87a	CG14379	0.162279079281927	0.000103865522337321	0.0483177582599189	no
DarkBoutTime	FBgn0033501	CG12911	CG12911-PA	-0.182831186151062	1.18187677462861e-05	0.0142686187601188	no
DarkBoutTime	FBgn0033196	CG1358	CG1358	-0.208034860911237	5.80714508444673e-07	0.00391593372757745	no
DarkBoutTime	FBgn0033169	CG11123	CG11123	0.170411794570731	4.52841256775027e-05	0.0305364568106505	no
DarkBoutTime	FBgn0016675	Lectin-galC1	CG9976	0.199621066129834	1.65833392840042e-06	0.00439744259700772	QG6
DarkBoutTime	FBgn0051675	CG31675	CG31675	0.171040816823062	4.23991091920151e-05	0.0295249660955871	no
DarkBoutTime	FBgn0033358	CG8216	CG8216	-0.197274846337956	2.20472534042594e-06	0.00447086131460155	no
DarkBoutTime	FBgn0260632	dl	CG6667-PC	0.188411499992864	6.27143560638643e-06	0.00968470093867226	QG5
DarkBoutTime	FBgn0086898	dgo	CG12342	0.166551473903938	6.7480565709932e-05	0.0388811939199558	no
DarkBoutTime	FBgn0033347	CG8248	CG8248	0.18485163808085	9.41613615612624e-06	0.0125544778683996	no
DarkBoutTime	FBgn0032938	CG8671	CG8671-PC	0.167018454910614	6.43317599704485e-05	0.0378483746178092	QG7
DarkBoutTime	FBgn0259247	laccase2	CG42345-PD	0.172657555540547	3.57609421977045e-05	0.0269262652636031	QG7
DarkBoutTime	FBgn0053117	Victoria	CG33117	0.180091861172367	1.60208463915179e-05	0.0165981704212413	no
DarkBoutTime	FBgn0000546	EcR	CG1765	-0.201467409838108	1.32221965874722e-06	0.00432459833583099	QG7
DarkBoutTime	FBgn0033136	Tsp42Eo	CG12838	-0.17527925837014	2.70435760584186e-05	0.0227953775180126	no
DarkBoutTime	FBgn0029986	CG15332	CG15332	-0.163580705102329	9.11806054507242e-05	0.0454703816076142	no
DarkBoutTime	FBgn0052405	Cpr65Av	CG32405	-0.19682803021564	2.32670798588389e-06	0.00448277037223832	no
DarkBoutTime	FBgn0015929	dpa	CG1616	0.210742336494641	4.10434744635424e-07	0.00391593372757745	no
DarkBoutTime	FBgn0011202	dia	CG1768	0.172139296864316	3.77734558980602e-05	0.0277576662023459	no
DarkBoutTime	FBgn0050431	CG30431	CG30431	-0.178902818784391	1.82567161442824e-05	0.0175872233908339	no
DarkBoutTime	FBgn0033000	CG14464	CG14464	0.197595984120269	2.12086228668085e-06	0.00446192095859969	QG7
DarkBoutTime	FBgn0051626	CG31626	CG31626	0.186744431093535	7.59344091605385e-06	0.010994870883965	QG7
DarkBoutTime	FBgn0033067	CG11211	CG11211	0.17661565034939	2.34167399082441e-05	0.0208120606937012	QG7
