# Supplementary material for: Dissecting the Genetic Basis of Variation in Drosophila Sleep Using a Multiparental QTL Mapping Resource
Source: Genes (Basel). 2020 Mar 11;11(3):294. doi: 10.3390/genes11030294 (PMC7140804; doi:10.3390/genes11030294)
Supplement: Supplementary file 1 [file genes-11-00294-s001.zip › supplementary/SuppTabS1_GenoMeans.txt]

	matRIL	patRIL	subpop	N	LightSleepTime.Mean	LightSleepTime.SD	DarkSleepTime.Mean	DarkSleepTime.SD	LightWakingActivity.Mean	LightWakingActivity.SD	DarkWakingActivity.Mean	DarkWakingActivity.SD	LightBoutNumber.Mean	LightBoutNumber.SD	DarkBoutNumber.Mean	DarkBoutNumber.SD	LightBoutTime.Mean	LightBoutTime.SD	DarkBoutTime.Mean	DarkBoutTime.SD
1	11001	22001	1	8	167.5	91.3341966837776	619.21875	66.3581360327574	1.08088235294118	1.81031508151019	1.09798449612403	1.83441704278398	15.8125	4.65200269048268	7.8125	5.79453301856377	10.5928853754941	19.0607228929723	79.26	135.66048602994
2	11002	22002	1	8	35.78125	34.7365517026885	363.125	141.676312132109	1.20100479561544	1.18527509006144	1.43905429071804	1.73930575182228	6.10344827586207	3.96723030036796	13.84375	5.13124128226048	6.46892655367232	3.74475322045058	26.2302483069977	41.3435149968063
3	11003	22003	1	16	29.84375	57.1545436958372	289.609375	120.275162986168	1.91437627348879	1.46651031976344	1.91515701579234	2.3213289684692	4.31428571428571	3.85602224617872	11.015625	4.93928915745499	12.6490066225166	16.9784956834606	26.290780141844	39.1905925282379
4	11004	22004	1	8	100.9375	125.655940259825	578.75	66.2960126276278	1.0866733972741	1.11203363185132	1.23849557522124	2.26418968709034	11.3703703703704	9.06874661914011	10.03125	4.58246570477989	10.5211726384365	13.8108856821823	57.6947040498442	83.9874261607966
5	11005	22005	1	8	219.375	117.11415715639	579.375	71.4904685729097	0.857428214731585	1.23746895878724	1.36266666666667	2.48758321224248	18.25	6.38041357745365	9.375	3.58086311455231	12.0205479452055	14.899074615528	61.8	98.3879768057719
6	11006	22006	1	8	113.59375	65.5895641654932	476.09375	99.0009316916081	0.818397320278279	1.26868699660499	1.35144138372838	2.05401796128803	13.46875	7.26007364665392	12.65625	5.62603037157955	8.4338747099768	8.09361870790298	37.6172839506173	59.0555972106942
7	11008	22008	1	16	369.21875	113.704639481784	644.609375	39.7542519189447	0.915590200445434	1.6102903563777	1.48020725388601	1.74447480019428	19.4375	6.65922203378428	3.984375	2.25016533784054	18.9951768488746	34.2138931365139	161.78431372549	180.599538907937
8	11009	22009	1	16	55.078125	70.0594542723286	444.921875	153.541505136569	1.06163788039008	1.16376860992366	1.42084635046862	1.8519527543024	6.31034482758621	5.35480402954182	10.09375	5.97273899572977	9.63114754098361	12.0756978774515	44.0789473684211	81.1098114261642
9	11010	22010	1	16	104.21875	88.8829208065932	537.8125	104.040876429671	0.956508500380614	1.50055142722457	1.09502572898799	1.97949674590203	10.421875	6.30143517918421	12.296875	6.66352232395936	10	12.7018241342075	43.7357052096569	87.4040151595433
10	11011	22011	1	16	137.1875	135.953058542219	495.234375	106.261991620218	0.997667560321716	1.85216508040544	1.16969064998262	2.47654156892556	12.9375	8.53540711408511	16.34375	5.70496511681947	10.6038647342995	18.4249209433545	30.3011472275335	49.2865863777228
11	11012	22012	1	15	57.25	68.6456449912971	474	112.384780922734	1.84463724380737	1.39806519210161	1.68617886178862	1.98121779827761	5.94339622641509	4.62607615064041	11.3833333333333	4.49516375398508	10.9047619047619	15.533725673611	41.6398243045388	68.0522202970566
12	11013	22013	1	16	211.71875	96.4374077374082	574.140625	80.8170316772831	0.660805410390409	1.27595651014373	1.08387787895019	1.99085448147284	17.703125	5.23322622729342	10.4375	5.91976779896398	11.9593998234775	15.851846443928	55.0074850299401	96.7657255490897
13	11014	22014	1	16	64.296875	76.3027969046757	323.4375	180.074664849431	1.07706422018349	1.51831488982338	1.1043341213554	1.73753289980506	9.86792452830189	7.90091945927098	11.3387096774194	4.55546347676079	7.86806883365201	7.1850068388935	29.4452347083926	53.8606892672408
14	11015	22015	1	15	130.166666666667	122.200747128936	581.166666666667	89.7471337848673	1.04340209098615	1.21619956527843	1.38139255702281	2.11601659142657	12.6	6.69881139263333	9	4.68680079530966	11.2698412698413	19.1635997259006	64.5740740740741	117.322494802619
15	11016	22016	1	16	105.3125	91.2343702639543	402.34375	144.103602364013	0.74489069649212	1.04578482721215	1.18081652729956	1.83967189003267	14.8571428571429	10.4184345657994	11.140625	4.0232151223412	7.2008547008547	5.18288414290331	36.1150070126227	57.5730919103162
16	11017	22017	1	16	214.6875	106.132871948028	436.5625	132.221180134616	1.27473716759431	1.80123304075616	1.52596471885336	2.28151064952489	13.59375	4.84266340858921	11.6875	5.48844384803342	15.7931034482759	21.7661691712632	37.3529411764706	77.5922719996574
17	11018	22018	1	8	39.53125	39.2953944399792	277.65625	112.658378659814	1.34727898966705	1.57914610160692	1.88936771458848	2.60244053782892	7.64285714285714	6.29058253037257	9.75	3.38878606107584	5.91121495327103	2.8641487064629	28.4775641025641	54.1004140508942
18	11019	22019	1	15	166.5	116.80891247631	521.333333333333	120.977188866285	1.05278530563083	2.06142293657787	1.42038590604027	2.80884771584344	14.9166666666667	7.23993554299116	12.8833333333333	6.62837165029717	11.1620111731844	21.3758186880878	40.4657179818887	81.3131567333104
19	11020	22020	1	16	107.5	90.7114735222145	375.859375	113.450760900091	0.950280612244898	1.21688354169638	1.54083995459705	1.82959479431136	12.1746031746032	8.45393529768291	10.15625	3.86772871293029	8.97001303780965	8.77900342719859	37.0076923076923	55.6652575315439
20	11021	22021	1	16	215.234375	99.6120637475583	686.09375	35.1354380638197	1.35938709178146	1.87132102223657	1.31889400921659	2.23424511699028	12.640625	4.1032978896771	3.59375	3.70207470789788	17.0271940667491	25.5429991215195	190.913043478261	261.350274927482
21	11022	22022	1	16	100.703125	115.521135245859	537.1875	116.910883847077	1.31684117572852	1.76850083659657	1.37547008547009	2.8907739549909	11.9827586206897	9.45254329334935	13.34375	5.99793284496404	9.27338129496403	11.3535060761793	40.2576112412178	72.6527442644276
22	11023	22023	1	16	102.8125	136.346532717657	553.28125	127.176975647798	1.31574683544304	1.60084288056646	1.40337394564199	1.88724918571522	9.22222222222222	7.2233026123049	7.234375	4.85910105834794	13.2128514056225	27.7096703424079	76.4794816414687	148.265670314035
23	11024	22024	1	16	123.203125	101.023992072212	395.78125	172.703109663091	0.941615394685168	1.38264554617052	1.39807228915663	1.88213497491264	12.984126984127	6.49439476305942	12.0793650793651	5.48399897444047	9.63936430317848	13.2006737555433	33.2851511169514	56.7135823587031
24	11025	22025	1	16	46.5625	77.3821428479855	257.34375	154.254399103744	1.29285382830626	1.1421161558356	1.58520770010132	1.94791443944572	4.40909090909091	3.33632705592564	9.796875	6.41223950552305	15.360824742268	22.3693376217875	26.2679425837321	39.9993407622579
25	11026	22026	1	16	265.390625	123.520786398966	538.90625	96.1871058167197	1.03581371369651	1.46371387618856	1.69249352890423	2.63383742318131	15.953125	5.3375866596437	9.71875	5.43202949591075	16.6356513222331	30.0068368401085	55.4501607717042	96.5447670099791
26	11027	22027	1	15	76.8333333333333	93.7720218956352	460.166666666667	143.118910696211	1.39131899455818	2.09479964234241	1.7241180243746	2.06365491379623	8.32142857142857	7.32643319608003	8.76271186440678	4.7100003040151	9.89270386266094	9.73240184007166	53.4042553191489	87.9190795874284
27	11028	22028	1	16	100.234375	92.5366923686156	488.28125	118.087332324664	1.14362788352452	1.41794128282306	1.36554281861092	2.51417711096569	11.051724137931	7.3756888796153	13.640625	6.50852234345386	10.0078003120125	11.8437062003438	35.7961053837343	65.9129752470292
28	11030	22030	1	15	281.583333333333	158.243782287862	581.916666666667	93.1969468596198	1.00897167838814	1.48997923444106	1.29450814725407	1.99804951125658	13.3333333333333	5.08792744147531	8.53333333333333	5.09392016023711	21.11875	49.1087490675666	68.193359375	113.142307370268
29	11031	22031	1	16	64.53125	90.1001151717813	498.515625	106.524010586108	1.27544696066746	1.47203067513994	1.49763668430335	2.58753443911541	9.54166666666667	7.90087076626673	14.203125	5.86130622935585	9.0174672489083	7.98081126794442	35.0990099009901	61.0971737119034
30	11032	22032	1	8	144.53125	89.2744895017969	510.15625	131.918134284964	0.753244637523758	1.13536760945872	1.09560685033507	2.18794529582626	18.125	8.74642784226795	12.90625	5.86602780917927	7.97413793103448	6.1141434140305	39.5278450363196	67.4965466535191
31	11033	22033	1	16	158.984375	110.443477203256	599.609375	80.0114311649498	0.826486561760201	1.27459112401426	1.4089552238806	2.52866181865828	15.359375	7.78147410750137	8.765625	5.43282845302518	10.3509664292981	13.3515034425745	68.4046345811052	104.309782002166
32	11034	22034	1	8	118.4375	86.6345448123248	521.71875	131.398245771911	1.01916883116883	1.54473236280419	1.5204097714736	2.69824352441631	14.5806451612903	7.44210630376637	12.125	6.08938791351728	8.38495575221239	7.88231308965018	43.0283505154639	83.770430238152
33	11035	22035	1	15	138.25	123.51087579917	605.083333333333	71.866706104619	0.818392780403954	1.10747506819459	1.11892675852067	1.85038278675013	11.2413793103448	5.5640145320846	7.55	4.43569878697974	12.7223926380368	19.7699034659497	80.1434878587197	137.838606994098
34	11036	22036	1	16	175.9375	123.455136122077	621.796875	69.2096377561199	0.809707064905227	1.07301331014378	1.21384248210024	2.03081746059371	14.203125	7.28812839322898	6.109375	4.92520948712473	12.3872387238724	17.8287155140906	101.777493606138	171.265573066523
35	11037	22037	1	16	169.765625	113.914579830748	399.6875	130.660334516153	1.23643333806616	1.53874494795579	1.89682926829268	2.14709564377536	11.4354838709677	5.2841270747739	10.578125	3.44482444780434	15.3244005641749	21.0435849784032	37.7843426883309	53.7413336075492
36	11038	22038	1	16	206.796875	140.896695206943	667.5	34.0634328909677	1.15347845943066	1.52702001680196	1.99255952380952	2.30966837936837	12.5079365079365	6.61101967605558	3.296875	3.35080984051641	16.7956852791878	34.3127129286797	202.464454976303	255.470327075864
37	11039	22039	1	16	40.9375	58.1928580683122	372.5	124.763267895134	1.05676484123332	1.17025501204779	1.46996402877698	1.71064250031773	5.55172413793103	3.85788058255199	9.875	4.85177107247266	8.13664596273292	12.8351624190294	37.7215189873418	72.4658396744117
38	11040	22040	1	16	106.484375	95.0007505713875	584.921875	106.724285730487	1.18395517636572	1.37646983528327	1.53742047426258	2.11512546289946	9.63793103448276	5.5652375805974	7.359375	4.54734245606139	12.1914132379249	18.4934609572787	79.47983014862	132.428604276453
39	11041	22041	1	16	68.4375	67.5763824151416	489.921875	95.31689913085	1.08534772182254	1.19724584878704	1.2541935483871	2.19058569454979	8.2	6.06126909572966	14.6875	5.1110679777338	8.90243902439024	7.75875001391022	33.3563829787234	54.0454548928118
40	11042	22042	1	16	164.765625	104.518661231547	397.96875	128.253589169741	0.984156465456592	1.725915160085	1.08107714701601	1.95514155225795	16.875	6.38326184219571	16.6875	5.60293290543954	9.76388888888889	15.1976411413736	23.8483146067416	51.0460716518292
41	11043	22043	1	16	114.140625	114.02991353393	514.21875	82.0047363614705	0.82241134751773	1.11920549741918	1.31108580106302	2.16177805057977	12.5238095238095	8.09192577034732	10.3125	4.37842836193935	9.25855513307985	15.3260359887345	49.8636363636364	71.5261524300428
42	11044	22044	1	15	33.5	38.6016158439347	512.833333333333	125.463096967056	1.34923525127458	1.33488347154352	1.23177795655672	1.99672367629299	5.54716981132075	4.61004771265084	12.8666666666667	7.3633694080596	6.83673469387755	4.19578988780596	39.8575129533679	70.7673736664597
43	11045	22045	1	16	75.15625	85.4259576828481	604.0625	74.5775137394346	1.07157741700993	1.16891661164384	1.48598382749326	2.08595268094679	7.6	5.37792096430443	6.609375	4.10039559647835	10.5482456140351	15.5353505848592	91.3947990543735	135.997082040744
44	11046	22046	1	16	324.609375	133.069097361555	628.671875	48.7562953810656	0.956569847856155	1.42849471443816	1.35893926432849	2.56019072749735	16.25	4.84358518664816	8.125	4.35160980977246	19.9759615384615	28.8823640291757	77.375	115.25536592192
45	11049	22049	1	8	150	85.9200678800717	285	110.168492656447	1.45241228070175	2.01598271232136	1.52859195402299	2.09760092046748	13.875	5.25326319477222	11.375	2.83696794073782	10.8108108108108	11.9355027534524	25.0549450549451	48.2432113467149
46	11050	22050	1	16	65.9375	58.7020658893922	505.3125	109.533190592029	1.08535594839943	1.40570810278147	1.42299854439592	2.47478781874247	8.90322580645161	6.08871484305012	12.984375	5.78309574783017	7.64492753623188	5.92426579599529	38.9169675090253	71.3723080074548
47	11051	22051	1	40	81.21875	66.3840239812043	444.1875	94.4944966951006	1.09107186536862	1.45079735086647	1.71495581237254	2.4277613141769	9.40909090909091	5.91289013566018	9.7	4.23937814355185	8.96825396825397	9.87779401981467	45.7925257731959	68.6081351195106
48	11052	22052	1	48	389.84375	81.8629717194743	546.067708333333	86.2103879684673	1.08856286480517	1.79753753149365	1.7675999401108	2.21684372321696	14.0260416666667	4.82406152426333	7.171875	5.25841540690948	27.794281470479	48.299069975013	76.1401597676108	126.698087934711
49	11053	22053	1	40	172.59375	111.008770511627	476.28125	105.759081378505	1.02168179482788	1.80761992569164	1.27770226952173	2.21450455364149	14.5408805031447	6.23763804125659	12.1	4.41295975921807	11.9442041522491	17.4770146674338	39.3620867768595	70.3319452347295
50	11054	22054	1	40	165.71875	107.495570882869	563.9375	102.845349338233	0.905350397474206	1.64277204898331	1.447336804165	2.91766443331364	15.7672955974843	6.83734622491876	9.9625	6.38284601650708	10.5763861188672	16.4477227185101	56.6060225846926	119.513526859672
51	11055	22055	1	48	30	43.0967497954537	588.984375	74.2317353961327	1.61644776570048	1.58895380456163	1.63200159014113	2.3085554510668	5.3969465648855	4.40572946778131	7.95833333333333	4.09294289000868	8.14710042432815	6.40607687283454	74.0085078534031	106.725761982408
52	11056	22056	1	16	260.46875	112.594647135164	540	105.431840616927	0.911186671200272	1.85773762347358	1.46458333333333	2.58508396091694	18	6.69991708074726	9.734375	5.75489353534664	14.4704861111111	21.6093786258206	55.4735152487961	106.761260488813
53	11057	22057	1	16	130.546875	103.609910920109	541.640625	110.417873982618	1.03899271040424	1.30575873633107	1.48812965396408	2.22849596924093	10.5079365079365	5.30329482453161	8.453125	5.28228452110493	12.6208459214502	18.7114336532233	64.0757855822551	111.497698803617
54	11058	22058	1	16	194.21875	96.7209156070858	435.234375	109.849932583011	0.832451708766716	1.6779682250806	1.44131687242798	2.39999140777862	16.234375	6.73710923712952	12.046875	4.57192845109203	11.9634263715111	14.7993845300513	36.1284046692607	44.030955579794
55	11059	22059	1	16	187.109375	109.551048793093	509.296875	97.2636214294503	1.08165958070664	1.38840894351509	1.57945865776789	2.47161443857503	12.5161290322581	5.03997767196417	9.6875	5.44780427590524	15.4317010309278	19.301692392943	52.5725806451613	97.4179720714079
56	11060	22060	1	15	235.25	116.118090825457	582.5	77.708167666172	1.47938800068764	2.69765923066602	1.64606060606061	2.27965158903762	11.0333333333333	4.80101213434462	8.1	5.75105001466571	21.321752265861	42.6312774804815	71.9135802469136	106.537059718894
57	11061	22061	1	16	69.21875	93.635644540802	500.46875	153.575685156956	1.1605762304922	1.11849364056011	1.66270462633452	2.75340149961453	5.22222222222222	4.01255890060415	9.328125	5.25856727273739	15.709219858156	35.1867491653738	53.6515912897822	98.7424241507243
58	11062	22062	1	8	97.1875	78.0502061330997	158.90625	78.6963783136011	1.13868539889614	1.48112166576646	1.45335561125035	2.38975111678124	9.3	4.43458196918033	14.03125	4.80916044581052	11.1469534050179	12.8610413485753	11.3251670378619	14.26679192438
59	11063	22063	1	7	145.714285714286	81.3624069816108	466.428571428571	145.79194424004	0.796268656716418	1.57299683951309	1.27154929577465	2.41329290962866	17	7.50802040290051	13.3214285714286	7.19080468081785	8.57142857142857	8.62414864491702	35.0134048257373	80.2034532040181
60	11064	22064	1	16	57.8125	68.977078088212	339.84375	121.808360902338	1.14181217555451	1.6550610816108	1.5484997944924	2.41443034459009	8.1	6.82890169098112	12.515625	4.35340475220349	7.61316872427984	8.74981893422845	27.1535580524345	43.1307621130144
61	11065	22065	1	8	176.25	94.3483593033064	492.65625	107.897684322964	1.05109195402299	1.34111331855563	1.51986254295533	1.95241296751748	10.125	5.07206136118373	9.03125	4.0280017858855	17.4074074074074	33.4923965412299	54.5501730103806	90.5258849279246
62	11066	22066	1	16	185.46875	111.837888453112	470.078125	166.991331843046	1.44674071908799	2.05050001488283	1.70215692403876	2.55321107758153	13	4.83935479570466	11.15625	6.53978969129354	14.4932844932845	15.6311672646243	42.1358543417367	87.7997196713877
63	11067	22067	1	16	120.078125	100.886908976228	407.96875	113.048376882966	1.13645005860138	1.60900518832972	1.41977966950426	2.36761230207721	9.515625	5.69876674907102	12.75	4.89897948556636	12.6190476190476	22.1777960264648	31.9975490196078	53.5322160338476
64	11068	22068	1	16	115	89.6509988081649	513.125	105.858171063704	1.00361570247934	1.48264488265935	1.61601208459215	2.39194782862001	12.241935483871	6.28473425986182	9.34375	4.5919831798265	9.6969696969697	12.1734552167135	54.9163879598662	93.2306430113594
65	11069	22069	1	16	84.921875	109.32147216258	383.28125	132.650689244884	0.828367572887194	1.08787110527411	1.54969837587007	2.43123701199307	12.2777777777778	9.92503346635043	10.78125	5.0723925978444	8.19758672699849	8.20996337988411	35.5507246376812	73.7979700539894
66	11070	22070	1	8	205.3125	105.806712848812	588.4375	78.3338337892959	0.732058287795993	1.04098340055146	1.22731591448931	2.46001324441699	16.03125	7.10512933754381	10.65625	5.24010203668199	12.8070175438596	14.324496523714	55.2199413489736	98.6036108454516
67	11071	22071	1	15	181.333333333333	133.701750893885	596.666666666667	57.3324136045005	1.11488242574257	1.59099971717181	1.53689189189189	2.53665994368375	11.9464285714286	5.79786682670961	7.45	3.98482290187682	16.2630792227205	22.3810126587235	80.089485458613	119.102081743955
68	11072	22072	1	16	186.5625	114.072780304283	574.765625	99.5841738856735	1.10515524311658	1.84828732803136	1.62764927380312	2.7521592778046	12.46875	5.50603925285393	8.484375	5.40132901781868	14.9624060150376	25.9438848203959	67.744014732965	126.429913040892
69	11073	22073	1	8	129.0625	73.14851772361	471.5625	108.117599504339	2.04309888947647	2.02618996838614	1.85798742138365	2.24442580646978	8.03125	3.49639791601253	8	4.04809792052929	16.0700389105058	16.1814345899585	58.9453125	104.552552399429
70	11075	22075	1	8	64.84375	98.5498430875496	328.125	116.173882468229	1.30942046267589	1.37299904637622	1.89744816586922	2.26936585867836	4.44	2.70924343682881	10.375	3.75671441898455	18.6936936936937	34.580023868963	31.6265060240964	45.8495400467491
71	11076	22076	1	8	215.78125	68.3811586835382	576.875	58.9799036304576	1.20681747753331	2.04424303704039	1.21113537117904	2.45869268284698	14.4375	4.57156357807557	11.0625	4.63463468999202	14.9458874458874	16.7651668107182	52.1468926553672	73.2669139814695
72	11077	22077	1	8	215.9375	96.0379419308982	462.03125	69.825350962933	1.16050836949783	1.5141763777728	1.47413688673531	2.43709888190427	15.1875	4.09907542682965	13.15625	4.06487213622655	14.2181069958848	18.6228371418877	35.1187648456057	55.2870014379019
73	11078	22078	1	8	275.46875	68.6548094666588	518.4375	92.260478904794	0.938980667838313	1.94325133749187	1.62139534883721	3.39806133198311	24	4.55078865905184	12.96875	4.88898943974473	11.4778645833333	9.9048684707885	39.9759036144578	64.4991809676521
74	11079	22079	1	8	219.6875	133.531061385876	565	72.3343491331479	1.19800124921924	1.338147513614	1.79596774193548	2.21952687009864	11.6451612903226	5.19966913753029	5.65625	4.23966960824741	19.4736842105263	34.6129391348894	99.8895027624309	138.066968252834
75	11080	22080	1	8	82.65625	70.5620794510168	499.0625	108.935002076556	1.34729100269674	1.85300153323101	1.74497878359264	2.1905672581663	9.70967741935484	5.87760466169168	9.125	4.3086559538947	8.78737541528239	6.86352485403287	54.6917808219178	88.0940270134315
76	11082	22082	1	8	47.03125	67.8335174431466	484.6875	119.898730790452	1.07448339911772	1.11551885162959	1.38804780876494	1.58431196486594	6.88461538461539	4.91794203363092	8.46875	4.64191544863304	8.40782122905028	14.4119233272431	57.2324723247232	97.3533912788589
77	11083	22083	1	7	127.678571428571	89.4062942400335	492.142857142857	71.2511022842424	1.1828157974073	1.5068124467011	1.26990595611285	2.00880730261819	11.5185185185185	5.82019276954328	13.0357142857143	4.51730944878527	11.4951768488746	9.79297687207576	37.7534246575342	55.3177089518272
78	11084	22084	1	8	72.03125	67.94043139208	504.6875	110.394727988894	1.35336387750181	1.89875783581462	1.51523947750363	2.53163752152767	7.875	4.02211627813502	12	5.16814061528465	9.1468253968254	9.30697537756255	42.0572916666667	68.9699434968719
79	11085	22085	1	8	52.34375	60.7345410438447	535.15625	85.4729194521716	1.05368593494032	1.52945587267456	1.39459002535926	2.16830813677188	9.23076923076923	8.71462078260525	7.46875	5.37607828644036	6.97916666666667	5.18885828951563	71.652719665272	128.883736542255
80	11086	22086	1	8	279.53125	126.129473768924	442.96875	110.28452480421	0.647676481021639	1.02239578058911	1.08764805414552	1.99160290077799	23.4375	4.81889761185568	15.15625	5.31649517706373	11.9266666666667	16.3914468019117	29.2268041237113	47.0292034194648
81	11087	22087	1	8	143.28125	111.836641919393	492.03125	171.473027009893	1.22189108642644	1.42426212362252	1.61110349554489	2.11182124057255	12.1481481481481	5.34720418467376	10.15625	6.86322305080939	13.9786585365854	18.902037057492	48.4461538461538	112.938313596683
82	11088	22088	1	8	132.03125	116.859851096889	442.96875	124.381433210184	1.22561785809195	1.30834651625279	1.46903553299492	1.81964777746921	10.4074074074074	5.87863968605021	12.28125	4.51688141774117	15.0355871886121	21.6629740182343	36.0687022900763	53.5333470609334
83	11089	22089	1	8	157.34375	99.8303752905155	613.59375	52.8423457850285	1.19111357956123	1.43327831339817	1.46461086637298	2.28551007205883	10.3225806451613	4.00322450677112	6.71875	3.48484622699574	15.734375	21.8682591494806	91.3255813953488	117.225463911486
84	11090	22090	1	8	161.40625	67.7308998787636	559.0625	95.3299660094078	0.709986013986014	0.99040285352447	1.32893203883495	2.30398968000399	18.09375	6.96701618457493	10.59375	4.81837460882482	8.92055267702936	9.60737402624561	52.7728613569322	85.2718158298773
85	11091	22091	1	8	146.09375	106.27668071079	575.46875	89.4549749333293	1.01796896270079	1.57896883272856	1.20064864864865	2.31680887977241	13.96875	5.91599458548466	10.4375	6.58903047349496	10.4586129753915	11.9303832966708	55.1347305389222	111.277983451257
86	11092	22092	1	8	181.09375	106.927276876962	443.75	118.355669556338	1.16706291678747	1.58794044107274	1.27726244343891	2.11800928140411	12.8064516129032	6.13416310422598	12.625	4.23312589450275	14.5969773299748	25.8191806967319	35.1485148514851	61.8489131861263
87	11093	22093	1	8	212.5	96.5117408869629	598.28125	55.9177012628034	1.01644088669951	2.03444400069727	1.41976893453145	2.47476622045949	14.9375	5.07325371194921	8.5625	5.86370740369342	14.2259414225941	20.9153028108492	69.8722627737226	125.328440729417
88	11094	22094	1	8	121.09375	93.401098071531	527.03125	65.066459510456	1.32653274197756	1.7759989604412	1.50542510121457	2.31008718351714	10.5625	5.28502143920942	12.8125	4.71399768705378	11.4644970414201	16.7056977757166	41.1341463414634	58.4894954719677
89	11095	22095	1	8	204.84375	99.0559012506607	609.6875	66.453203277242	0.889899909008189	1.40472666265564	1.63767705382436	2.37164635196114	14.8125	5.29416903833374	7	3.83531972843919	13.8291139240506	18.269486004673	87.0982142857143	137.351858056581
90	11096	22096	1	8	67.65625	47.569717512232	462.5	135.056738375563	0.833676646706587	1.38194404570922	1.31747572815534	2.1862951156474	9.84375	5.38881383201619	11.6875	6.89758022086194	6.87301587301587	4.6002356056115	39.572192513369	80.6239333874147
91	11097	22097	1	8	106.40625	77.0759405057033	420.46875	150.308067384847	1.17122485357779	1.38150043329609	1.49473135106938	2.60553507263593	9.78125	5.03365688271491	13.59375	4.94393975717551	10.8785942492013	11.9404755764538	30.9310344827586	54.2523105973246
92	11098	22098	1	8	167.96875	82.8120625368847	515.78125	90.1173909588255	0.850212284177753	1.75154663965421	1.33588370313695	2.36233243208568	18.125	5.76278382549223	9.71875	4.5877422586996	9.26724137931035	10.294755911887	53.0707395498392	91.6540206204993
93	11099	22099	1	8	41.71875	75.6542365506686	255.625	168.588782009228	1.27307072103202	1.38349143652614	1.8657469717362	2.31090377938666	5.95652173913043	6.2919736813121	10.4838709677419	4.57435582162076	9.74452554744525	8.07413189385807	25.1692307692308	51.9411969367406
94	11100	22100	1	7	67.3214285714286	66.4507913568956	308.035714285714	125.825711952525	1.4202462380301	1.71959760361256	1.58942349371478	2.22521432260709	7.81818181818182	4.70699948543062	13.1785714285714	4.7301520720098	10.9593023255814	12.4643855489448	23.3739837398374	32.1394883689722
95	11101	22101	1	8	163.4375	124.015071274526	391.25	103.651089657064	1.65126333520494	2.59956972142225	1.65931558935361	2.82083745951878	9.76666666666667	5.09010760223189	12.25	4.30303718694808	17.8498293515358	20.4525337958261	31.9387755102041	45.8669411790883
96	11103	22103	1	8	25.625	30.2609617568843	385.3125	101.821614252733	1.26836183618362	1.35947861810845	1.62894491129785	2.57703113382481	4.92592592592593	4.37585970389227	14.40625	3.75765348022131	6.16541353383459	2.87934244157864	26.7462039045553	38.6207678378411
97	11104	22104	1	8	121.5625	111.993933447452	453.90625	120.35387589749	0.909556135770235	1.67587956407616	1.34257193188491	1.86808682243832	11.5625	7.28204818759473	12.4375	4.16542992398299	10.5135135135135	11.5472908204109	36.4949748743719	48.961134279126
98	11105	22105	1	8	53.125	84.4884989309959	496.25	109.853274577884	1.59208059981256	1.714689303827	1.44860335195531	2.570559951715	6.66666666666667	5.03610155185335	13.84375	5.87015070972106	10.625	10.5620359672548	35.8465011286682	61.1153416260933
99	11106	22106	1	8	284.0625	80.6669527009947	596.5625	90.2187082737314	0.951326164874552	1.57184960969372	1.54810126582278	1.85348089567002	15.875	3.31905544278159	5.46875	4.42124179753359	17.8937007874016	22.9653825688485	109.085714285714	175.728430017981
100	11107	22107	1	8	74.375	79.8259194707762	527.96875	103.657775761428	0.989835430784124	1.69277164526007	1.3713588283157	2.329000784443	10.6875	9.24378605578695	10.09375	5.91531296038974	6.95906432748538	4.06596159557977	52.3065015479876	97.7329460643568
101	11108	22108	1	8	171.5625	87.9464417296301	541.09375	90.6405020111799	0.834188034188034	1.20995281783428	1.30096069868996	2.08545781473099	16.375	5.42841983780583	10.375	4.89733304643884	10.4770992366412	14.0798545582045	52.1536144578313	89.8351152529764
102	11109	22109	1	8	86.875	84.5743612488156	304.0625	89.3203504247492	0.973050345508391	1.2618809084268	1.41555221637866	2.1940325198056	7.875	5.19149428423318	13.375	4.49192824462265	11.031746031746	16.6737795484187	22.7336448598131	29.8278289621436
103	11110	22110	1	8	320.9375	98.8191366800659	640.3125	40.0793064617093	0.882772122161316	1.58314379032873	1.48078431372549	1.74418930296775	15.46875	4.31041031652141	3.6875	3.27687400212557	20.7474747474747	29.2024011249836	173.64406779661	225.591966783679
104	11111	22111	1	8	202.65625	137.729189488274	543.59375	100.009954141672	1.17638175777711	1.24548150992798	1.44871567759079	1.99167309748896	8.9375	2.80480578362762	8.3125	4.50403045311426	22.6748251748252	31.6908730422476	65.3947368421053	108.621439779363
105	11112	22112	1	8	20.15625	21.978155393848	335.78125	120.430071899596	0.842643447198035	1.11429280501007	1.3197234648231	2.16551508721466	4.24	2.78806982217686	12.375	3.53553390593274	6.08490566037736	3.23704134321481	27.1338383838384	41.7230745910554
106	11113	22113	1	7	215.714285714286	119.835645826198	611.964285714286	69.1394094312928	1.24879603399433	1.84529845615238	1.45123966942149	2.62221494050221	11.4285714285714	4.4257543523451	7.25	4.59971818782492	18.875	30.7097341944646	84.4088669950739	112.99432790547
107	11114	22114	1	8	129.375	116.076657095993	474.375	101.327877258321	1.44391534391534	1.21922511549144	1.13091603053435	1.88403757472414	7.375	4.03812476440528	14.78125	4.83091105412874	17.5423728813559	20.5586422549436	32.093023255814	50.8940805009333
108	11116	22116	1	8	110.9375	76.9628890461018	543.59375	107.592678541834	1.18204207285788	2.0388262040429	1.59397697077059	3.04098495787109	11.6875	6.10360813437958	11	5.20545619456627	9.49197860962567	9.13166660301409	49.4176136363636	79.6056092383525
109	11117	22117	1	8	154.6875	113.165148373745	600	57.962724395553	1.06185737976783	1.92046771108312	1.25234375	2.56828995371192	14.03125	7.24450570454781	10.96875	5.300543946524	11.0244988864143	12.2044278513631	54.7008547008547	88.9806333622835
110	11118	22118	1	8	178.28125	126.009532249516	571.09375	86.6373082769996	1.01811364291895	1.31872212979853	1.40839454354669	1.95011594190499	11.71875	6.30020160967732	7.3125	4.95422595757497	15.2133333333333	21.7443171833072	78.0982905982906	140.399166378623
111	11119	22119	1	8	182.8125	134.769441711965	515.9375	110.828532922156	0.948807446189645	1.55954869489535	1.36309341500766	2.16306119741472	14.25	6.20093645373228	11.84375	4.24347221642995	12.8289473684211	23.7454753536048	43.5620052770449	60.3778072704122
112	11120	22120	1	8	80.46875	77.140000240451	596.71875	78.0881364642006	1.14742242853653	1.17285867241397	1.24968314321926	2.13080504693767	8.64285714285714	6.18968248880097	8.875	6.70940601188049	10.6404958677686	13.8194827803869	67.2359154929577	123.555329355852
113	11121	22121	1	8	78.75	57.5438122006237	564.84375	67.2919059385206	0.998343079922027	1.26173894610695	1.54138972809668	2.99054191358708	8.61290322580645	5.61947458608507	11.40625	5.03445787836508	9.43820224719101	9.56098949189912	49.5205479452055	86.4571464687744
114	11122	22122	1	8	89.53125	57.1692362427612	564.21875	89.7047970001533	1.02111524163569	1.65864870908635	1.76288866599799	3.54017683273937	10.71875	4.67825701620565	11.4375	6.38009758242696	8.35276967930029	6.81722853361583	49.3306010928962	72.6534464439619
115	11123	22123	1	8	20	26.0891770910913	460.625	111.135996317212	1.09638392857143	0.978926740012477	1.3333734939759	1.5166090761268	5.26315789473684	4.29265658826738	8.15625	3.89465618176926	6.4	4.02517331328978	56.4750957854406	93.3213449102411
116	11124	22124	1	8	223.125	118.285807509035	470.9375	97.471563264171	1.19213836477987	2.02581020677498	1.51794228356336	2.56363201179742	13.96875	5.88866804042498	14.96875	3.8225508709879	15.9731543624161	21.6733639222161	31.4613778705637	45.5849254677099
117	11125	22125	1	8	201.5625	113.432070762282	583.75	97.4679434480896	1.09511754068716	2.38163529136776	1.46926605504587	3.24137486977782	18.6875	8.14955965562834	9.1875	5.68210263217593	10.7859531772575	9.18182258638524	63.5374149659864	129.457664860938
118	11126	22126	1	8	230.78125	103.410467547474	440.625	101.526653103126	0.948578728840626	1.81087394958063	1.48590604026846	2.68391570857141	18.34375	7.00050401411305	13.84375	6.07538330132877	12.5809199318569	13.8288481614739	31.8284424379233	56.3455114029576
119	11127	22127	1	7	164.464285714286	111.407986329479	606.428571428571	53.7975826053541	0.912825458052073	1.66802079893993	1.35754716981132	2.9888367782757	16.3333333333333	6.43308754678618	9.75	5.89805366515404	10.4421768707483	16.1940488164216	62.1978021978022	109.959573431646
120	11128	22128	1	8	73.75	112.45070604635	386.5625	146.493628067968	1.27074468085106	1.06705181277904	1.5153701968135	1.62454285768617	5.45454545454545	5.00216403386025	10.09375	3.8551128597345	19.6666666666667	27.3072568104122	38.297213622291	65.7874770383325
121	11129	22129	1	8	120.9375	122.891490951925	391.40625	154.592254401596	1.07423056859677	1.42071617372633	1.37850689491203	2.05371890086803	9.3448275862069	5.38699400718968	11.6875	5.43843846184048	14.280442804428	33.4987388566851	33.4893048128342	53.4386335235719
122	11130	22130	1	8	248.28125	85.4929668395726	484.21875	101.29889798942	0.836237164624048	1.37152848493356	1.25354539430086	2.0999030320459	20.3125	4.94771045127718	12.9375	5.34570976608587	12.2230769230769	13.3642033794139	37.4275362318841	58.7363981696546
123	11131	22131	1	8	32.5	46.9900469900705	232.5	91.9940390775753	1.22204545454545	1.59711186380079	1.58352564102564	2.36958263407676	6.92307692307692	8.33749639603198	15.375	4.20253379791057	5.77777777777778	1.89251851220972	15.1219512195122	20.5124115687116
124	11132	22132	1	8	70.625	83.3352150325187	534.53125	74.869341834787	1.18994225216554	1.25572557388604	1.15400168491997	2.11408849112214	9.14814814814815	7.50232632487419	11.8125	3.95488672811979	9.1497975708502	8.09533075545136	45.2513227513228	69.582901424556
125	11133	22133	1	8	55.15625	49.8462858971653	502.5	87.8598590865571	0.865099882491187	1.17078031747572	1.03577586206897	2.00222938723055	10.1071428571429	7.63684676888495	14.3125	4.93465363035876	6.23674911660777	4.42315707072395	35.1091703056769	71.0524899429994
126	11134	22134	1	8	64.21875	66.8666146385908	466.875	113.135302952675	0.889969025494401	1.1547474171442	1.14456790123457	1.91850609491049	9	6.57267069006199	13.96875	5.83915799829327	7.36559139784946	9.69660432988195	33.4228187919463	51.8829980543131
127	11135	22135	1	7	330	59.0354570168232	626.071428571429	85.8654971329206	0.844505494505495	1.49370478409204	1.48783269961977	2.09067107241904	15.5	6.32748267773504	5.10714285714286	5.2938768662609	21.2903225806452	46.6913955545703	122.587412587413	201.558062395176
128	11136	22136	1	8	168.125	117.677456936185	517.65625	74.5306212778648	0.837429218573046	1.31215204155352	1.41204633204633	2.3696366162874	15.28125	8.56939179909821	9.84375	5.06798537946309	11.0020449897751	26.8365956235493	52.5873015873016	91.7386267305933
129	11137	22137	1	8	45.46875	60.9912655698048	435.46875	178.589271861984	0.877600185313875	1.12831793259044	1.2785282811642	2.01601813403508	7.70833333333333	5.02583903154632	10.46875	5.1430151505425	7.86486486486486	7.346849968887	41.5970149253731	97.9913627657632
130	11138	22138	1	8	31.5625	42.4916974812576	388.90625	171.453625701322	1.30095324557422	1.22591518334776	1.42907031618688	1.94475925837206	5.65217391304348	4.76358054458441	13.34375	7.65636726374978	7.76923076923077	4.78456572440372	29.1451990632318	56.5221091325652
131	11140	22140	1	8	138.4375	91.8575115020804	556.09375	67.3547945344219	1.35110155830199	1.31329798381224	1.60991420400381	2.11230659283681	13.4516129032258	6.38664601428856	10.125	5.8018350823322	10.6235011990408	7.54599513118252	54.9228395061728	94.8907318644441
132	11141	22141	1	8	12.96875	19.9943288330434	479.84375	122.27998263504	1.52203314917127	1.33155563930959	1.91398828887443	2.43451844193274	3.625	3.24294105198763	7.3125	3.81370618148668	7.1551724137931	5.13946452305948	65.6196581196581	106.293083152493
133	11142	22142	1	8	102.03125	83.2878740254391	439.21875	123.177745784097	1.01046776232617	1.87304171932995	1.4677796327212	2.14477460959546	12.0625	7.25542066542375	11.84375	5.94658684972231	8.45854922279793	8.38332246499658	37.0844327176781	76.9087499262579
134	11143	22143	1	8	245	128.884794768742	560.46875	78.7949500490089	1.41171052631579	2.88297894060402	1.64799216454456	2.74477424255107	15.09375	5.36631894619189	9.28125	5.0047356605777	16.231884057971	28.8018710846749	60.3872053872054	90.8319370138652
135	11144	22144	1	8	59.53125	68.6665549312694	437.34375	81.9616784471314	0.897468653891649	1.35213808468863	1.21592039800995	1.84779377223516	10.3214285714286	9.23380893852735	12.96875	4.5754208338088	6.5916955017301	3.84952200730644	33.7228915662651	55.0619574724762
136	11145	22145	1	8	174.0625	85.2362702972951	421.71875	103.437758868207	1.21431024613623	1.52250697940767	1.65500261917234	1.96658282075215	13.375	4.3310581289252	10.25	6.21652324779073	13.0140186915888	16.3975719262619	41.1432926829268	81.8095473302782
137	11146	22146	1	8	102.65625	65.9054108968594	574.53125	74.1332646483301	0.858567451278157	1.11627439085849	1.48464017185822	2.19370567780534	12.875	5.90653001128358	8.40625	4.91120755796569	7.97330097087379	5.86397022002269	68.3457249070632	115.210528378238
138	11147	22147	1	8	39.0625	45.3914426353264	378.125	117.718568162897	1.25296007342818	1.39568653037065	1.70511882998172	2.60251401492325	5.67857142857143	4.77690099005444	11.1875	4.58213571841074	7.86163522012579	5.63833846095378	33.7988826815642	68.6144083233283
139	11148	22148	1	8	106.09375	93.5563860943349	468.4375	102.16556376468	1.05757190124714	1.64371107606928	1.30534161490683	2.49540440600898	12.0333333333333	7.36479666284531	14.71875	7.75110554029386	9.40443213296399	8.43223855024856	31.8259023354565	65.0250315793605
140	11149	22149	1	8	184.0625	144.297170405718	452.65625	87.1408238742547	1.32384839650146	1.43499383310774	1.84430157802455	2.51366640323614	12.8965517241379	6.36589589467751	12.40625	3.6708035070127	15.7486631016043	16.4300756013748	36.4861460957179	56.1737288475242
141	11150	22150	1	8	272.1875	142.500353706409	409.6875	94.7742436427984	1.37348220516399	1.68946444992809	1.47039274924471	1.93456756502316	11.78125	4.45576375553746	12.75	3.62784926955085	23.1034482758621	39.0314577683768	32.1323529411765	42.1997954319592
142	11151	22151	1	8	124.53125	64.6499179826339	413.125	90.7740015358952	0.864077669902913	1.07901247972766	1.3479633401222	2.06212725164971	14.28125	5.97432341965018	13.46875	4.66271674234612	8.7199124726477	6.70103238912046	30.6728538283063	46.208699281397
143	11153	22153	1	8	178.75	126.299694786748	542.8125	87.1866509092659	0.807217090069284	1.29332471985187	1.0957671957672	1.65944212810244	13.2903225806452	7.32663428133772	9.25	2.78243337456101	13.8834951456311	16.9754658921471	58.6824324324324	78.8172343849815
144	11154	22154	1	8	175	70.333307853025	597.65625	65.7951902227785	0.600516055045872	0.907304031337638	1.16270753512133	1.76560530991659	18	5.22401402952224	6.34375	3.99684855693793	9.72222222222222	10.2410559540088	94.2118226600985	130.048998603413
145	11155	22155	1	8	39.21875	42.2379850257118	488.125	93.0032084080627	1.64425063116823	1.58364736099606	1.63018867924528	1.95284888840572	5.27586206896552	3.70228261370254	10.40625	4.42762133037157	8.20261437908497	6.57983310171093	46.9069069069069	73.9365185645913
146	11156	22156	1	8	68.28125	55.162653550878	332.96875	141.779357061279	1.24780628146727	1.35946710772407	1.76221235365361	2.44038606027488	8.10714285714286	4.18409055310873	11.65625	3.50676190127845	9.62555066079295	12.3451778063962	28.5656836461126	50.8888109242763
147	11157	22157	1	8	50.15625	35.9319332995758	461.25	115.108644332213	0.816095171448565	0.990414240564593	1.3768115942029	1.84723844402308	8.73333333333333	5.01675354108152	8.28125	4.19088392400889	6.12595419847328	2.996066074249	55.6981132075472	101.398289258786
148	11158	22158	1	8	78.75	84.6910895263563	490.9375	89.1305448892694	0.920565302144249	1.12576135772995	1.2912687585266	1.96910027017416	9.3448275862069	5.84487481271881	9.6875	4.17703012260641	9.29889298892989	22.7153716650443	50.6774193548387	82.7365245715161
149	11159	22159	1	8	64.84375	72.6068109197442	651.5625	38.2992777662889	1.17562604340568	1.28983641109299	1.65068493150685	1.74135913750598	6.7741935483871	4.45503219157359	2.8125	2.26384628453435	9.88095238095238	10.6873855369284	231.666666666667	240.809729543257
150	11160	22160	1	8	59.53125	82.6609805265635	253.59375	186.193769927131	1.24158977998581	1.13013478259385	1.40294807370184	1.78115658514533	7.15	5.08118303671808	11.46875	6.44071912935394	13.3216783216783	18.8577332732663	22.1117166212534	36.3343768193214
151	11161	22161	1	8	69.375	96.9182395697029	447.03125	102.586386688834	1.06810758885687	1.4214874308678	1.27578706353749	2.04591862685219	6.24137931034483	4.37243943365545	14.03125	4.94149236306134	12.2651933701657	20.1413437042418	31.8596881959911	49.497974353312
152	11162	22162	1	8	18.125	20.7033579947328	520.46875	95.3208450868147	1.1160284951024	1.12743060554808	1.28332028191073	2.530530173494	4.125	3.23449478616663	13.8125	5.8664574131792	5.85858585858586	2.47852038238955	37.6809954751131	68.9596816110376
153	11163	22163	1	8	222.34375	127.917465672963	618.4375	76.5215287016583	1.18480376766091	1.98631215519636	1.63230769230769	2.47372201615429	11.75	5.5995391515443	5.8125	4.80213326251654	18.9228723404255	31.5420888464021	106.397849462366	163.250538000683
154	11164	22164	1	8	141.09375	116.548026754307	283.90625	123.181837626201	0.918866396761134	1.41270601894319	1.28720888570405	2.21035886479374	11.25	6.03217181239009	16.34375	5.17194276220105	12.5416666666667	12.561755528184	17.3709369024857	19.6380094269921
155	11165	22165	1	8	142.03125	67.6072549910093	555.78125	98.5713216080031	1.22200594755339	2.02526012544535	1.65385347288297	2.71229768110362	12.34375	4.61840200683897	7.8125	5.57897840110535	11.506329113924	8.22876195380717	71.14	139.110052934032
156	11166	22166	1	8	63.59375	48.3474383849558	528.4375	76.6373687591281	0.682218519400143	0.993738936415226	1.22495921696574	2.4200305293656	9.15625	5.53061493985101	10.875	4.96926034607735	6.94539249146758	4.97979695075666	48.5919540229885	93.8606800260919
157	11167	22167	1	6	31.4583333333333	31.9128966252594	403.333333333333	128.017208988094	1.01803328290469	1.18910943329591	1.26368421052632	2.06830259409822	5.36363636363636	4.69595017562453	12.5	4.65318964937423	6.39830508474576	4.12857424637576	32.2666666666667	51.7909570581476
158	11168	22168	1	8	163.59375	109.686020921008	619.0625	84.894977814147	1.02639707947206	1.28686033165201	1.45170278637771	2.95144801949679	13.15625	6.0487768691615	7.96875	5.53862900818628	12.4346793349169	22.4154205892851	77.6862745098039	137.705249843611
159	11169	22169	1	8	183.75	113.144212857865	586.71875	77.8502426602388	0.948717948717949	1.18090544289805	1.64126611957796	2.21547607332196	12.40625	3.87597542353805	7.4375	5.14898987901448	14.8110831234257	22.7752984676058	78.8865546218487	133.179710080435
160	11170	22170	1	8	290.46875	116.296058340272	629.6875	41.5610219843918	1.41797017097126	2.53680362379725	1.79826989619377	1.98081761000666	15.71875	6.31554342156535	4.46875	3.80987151590994	18.4791252485089	24.012842298429	140.909090909091	191.287922102064
161	11171	22171	1	8	106.40625	94.8788223336449	414.375	137.774652381016	1.37540106951872	1.54366546306541	1.69294478527607	1.99746524082394	10.3225806451613	6.03537956151996	10.875	4.14845482310641	10.640625	12.7667367406973	38.1034482758621	60.955368844401
162	11172	22172	1	7	248.928571428571	85.2268991494137	625.714285714286	71.046597720222	1.08483699772555	2.64900291104824	1.47992424242424	2.9093241009005	23.3928571428571	6.8331397572272	6.89285714285714	4.70885128489746	10.6412213740458	11.1619087282165	90.7772020725389	152.081622473638
163	11173	22173	1	8	71.25	90.1611460556293	397.8125	159.140521694386	0.817100192678227	1.12614312785259	1.27584869059166	1.81615727043643	9.89655172413793	7.37924128691042	8.9375	5.34570976608587	7.94425087108014	8.88683870375928	44.5104895104895	94.9557878381832
164	11175	22175	1	8	150.625	116.983249421279	536.40625	78.9674736531522	0.987705817782656	1.44749568641203	1.07097872340426	1.6460454913752	14.3125	7.1771928199118	10.875	5.76837876256293	10.5240174672489	12.0105930458327	49.3247126436782	83.33928272181
165	11176	22176	1	8	200.9375	105.290975473347	564.21875	70.6434639010254	0.972907886815172	1.64692845158716	1.23991975927783	2.14123394765735	12.5	5.45952851562323	9.78125	5.21619299440106	16.075	30.8134393587081	57.6837060702875	101.826991392089
166	11178	22178	1	8	39.21875	30.3769165066439	523.90625	93.8060316428568	1.03245352306633	1.27725618857165	1.43139442231076	1.93722058763707	6.5	4.8460159892165	10.78125	4.70918371804738	6.03365384615385	3.33533593689838	48.5942028985507	72.5048753053207
167	11179	22179	1	8	173.28125	112.261283469097	591.875	93.1072049462512	1.24755644469849	1.24680529305086	1.20512195121951	2.15413004993281	10.5483870967742	4.76682081110265	8.8125	4.96723133111135	16.9571865443425	15.8595639519913	67.1631205673759	107.033445008417
168	11180	22180	1	7	95	77.8650304242088	324.464285714286	125.86985699313	1.24514285714286	1.99866143478062	1.46744920993228	2.51714395204004	10.7857142857143	6.18455149939567	14.5357142857143	5.06609750353701	8.80794701986755	6.73929837706597	22.3218673218673	44.1247904412009
169	11181	22181	1	8	34.0625	30.3856263769991	549.6875	70.8694563172999	1.59498861047836	1.46630489977306	1.43339449541284	2.18942897339765	5.40625	3.4720949797474	11	6.12240728535287	6.30057803468208	3.03312137002934	49.9715909090909	88.9123855041428
170	11182	22182	1	8	62.03125	53.9692172566021	637.65625	42.5400072607179	1.28739016860603	1.30231327182559	1.4	2.12430702444177	7.41935483870968	4.36481533437851	6.40625	3.55472765618935	8.6304347826087	6.19676875811738	99.5365853658537	139.59203471169
171	11183	22183	1	8	65.9375	67.5067200955913	503.125	129.320494596103	1.66602962255136	1.30710242523003	1.49063400576369	2.00978981744371	4.55172413793103	3.31216596047869	11.9375	5.53544298428392	15.9848484848485	23.4637888457889	42.1465968586387	78.4878376417619
172	11184	22184	1	8	117.5	129.428022094235	600.78125	95.7913506685401	0.823755186721992	1.51108290660177	1.14521625163827	1.48100631512887	11.1290322580645	6.5865617509384	5.4375	3.9015092199748	10.8985507246377	15.5023862824932	110.488505747126	187.280252377826
173	11185	22185	1	8	172.8125	76.1994147382486	466.25	80.372118420226	1.35922330097087	2.16003298591732	1.4442118226601	2.55884623327211	14.75	4.89239040459444	14.5625	4.68310277624816	11.7161016949153	12.0164393434554	32.0171673819742	44.1406321156814
174	11186	22186	1	8	162.34375	128.903467100948	513.75	72.6014307154858	1.04628747548333	2.23152413962375	1.39893939393939	1.99478759229603	13.53125	6.51541286786261	8.75	4.59312248841117	11.9976905311778	28.9794386595803	58.7142857142857	94.9313493294469
175	11187	22187	1	8	115.78125	83.9172919913488	500.3125	97.9955356125982	0.863563485906387	1.20621473698308	1.43385490753912	1.8430654864257	11.8125	6.59147788019965	9.21875	5.22237354886367	9.8015873015873	11.5002155495448	54.271186440678	89.1087447147697
176	11188	22188	1	8	240.625	138.317948360687	542.8125	90.6067139504751	0.776988265971317	1.7286802510164	1.5037037037037	3.19058364473362	17.9375	8.45838961261006	12.6875	6.38767714860721	13.4146341463415	18.0123729567853	42.7832512315271	82.6446345507116
177	11189	22189	1	8	135	105.890996906283	472.03125	108.247471660856	1.02596153846154	1.62193190565839	1.48443604284814	2.3494719907144	11.25	5.29759531570997	12.6875	5.46211290796472	12	13.3737780271194	37.2044334975369	57.0358785071791
178	11190	22190	1	8	13.59375	18.4143341343884	394.375	136.131755438287	1.65582835655828	1.35944666373969	1.45191938579655	1.99011164331156	3.61111111111111	2.70378577486085	12.625	5.44029173790785	6.69230769230769	3.6739074775838	31.2376237623762	62.3302894500346
179	11191	22191	1	8	169.84375	91.9719835935326	598.4375	114.338472485522	0.86787844362397	1.31135353970805	1.08431876606684	1.66647887004517	13.4375	6.10096502149852	7.5625	6.96506258221658	12.6395348837209	18.7971088330749	79.1322314049587	145.010627291124
180	11192	22192	1	8	315.9375	145.825998279434	506.875	122.84103286296	1.98143851508121	4.33730876148032	1.81994134897361	3.26609606164216	20.3125	6.67415573977036	9.625	4.16397762691148	15.5538461538462	29.5145785550097	52.6623376623377	97.2147440446361
181	11193	22193	1	8	225.3125	139.809418091546	582.03125	91.474122684876	0.768161718256475	1.01902905263822	1.32525481313703	1.96785069528512	16.65625	7.97823399894585	6.46875	3.99987398995067	13.5272045028143	33.649253852644	89.975845410628	147.259345875581
182	11194	22194	1	8	144.84375	108.080647718684	525.3125	78.2359695759174	1.08872588970388	1.2667077411651	1.15810593900482	2.04340701405499	12.3125	5.65934853198242	14.8125	5.01891583203308	11.7639593908629	15.7346838346845	35.464135021097	55.034063837251
183	11195	22195	1	8	187.34375	96.7369594028887	431.09375	99.7556237803486	1.42622469932532	2.20665074967945	1.65018929150892	2.18291406651802	13.25	3.86881660659741	11.4375	3.33057681723209	14.1391509433962	17.6859115101276	37.6912568306011	46.5265901886269
184	11196	22196	1	8	145.3125	88.4812491526476	649.375	43.7690050886653	1.41968461120174	2.04057586740001	2.06504424778761	3.21678302093816	13.15625	4.9910201620575	4.75	3.46410161513775	11.0451306413302	13.993207750107	136.710526315789	197.758218542355
185	11197	22197	1	8	343.28125	81.3258021092302	424.84375	142.401547059148	0.796681874740771	1.69889205629157	1.40010587612493	2.25903522355603	20.03125	4.32162137285563	9.71875	4.95290318903974	17.1372854914197	23.6947356652259	43.7138263665595	83.4736877713594
186	11198	22198	1	7	74.1071428571429	67.7557373739667	539.642857142857	74.8322639298567	0.875974564556262	1.26919700382652	1.3570297029703	2.38406256146904	8.57142857142857	4.81070235442364	10.3571428571429	6.23142743123017	8.64583333333333	8.80635369556757	52.1034482758621	93.5491450982952
187	11199	22199	1	8	107.8125	91.9321059085138	416.5625	101.873082804046	1.20847371107708	1.31330642622131	1.570236869207	2.64291960627569	11.3548387096774	8.71224573841048	13.25	5.52414056955994	9.80113636363636	11.3210188936539	31.438679245283	50.2281415865144
188	11200	22200	1	8	103.4375	107.781420835965	423.28125	111.047863663348	1.43654333502281	1.49171181154958	1.91774618220116	2.69209846017279	8.10714285714286	4.32340131630166	9.8125	4.99959675793313	14.5814977973568	12.1267717966017	43.1369426751592	74.7388448185293
189	11201	22201	1	8	180.3125	142.958021697777	533.90625	91.0311394346692	1.43167342211928	1.63122285002863	1.79781696053736	2.33909722286597	12	6.16441400296898	8.46875	5.12416397587088	16.0277777777778	15.9140905857211	63.0442804428044	102.394724050909
190	11202	22202	1	8	151.25	95.96706424266	551.09375	86.2174143681112	0.86010989010989	1.1555688176309	1.46845513413506	1.66870615655665	16.3125	6.703092690162	5.59375	2.61335743762199	9.272030651341	10.3140114570845	98.5195530726257	121.274428364268
191	11203	22203	1	8	135.46875	108.68242709692	483.59375	137.654513623665	1.14231488906709	1.39512850367699	1.51698612029081	2.11461220582114	11.4	6.57896333936355	10.0625	4.8985679276637	12.6754385964912	21.5850614740688	48.0590062111801	86.8470184123151
192	11206	22206	1	8	116.25	97.7488552857649	447.96875	106.920677373462	1.0054347826087	1.40408308750668	1.26582423894314	1.87986142785749	12.6774193548387	8.13382688437283	12.625	4.36813978270961	9.46564885496183	8.44969904359931	35.4826732673267	50.1679778521011
193	11207	22207	1	8	366.09375	138.498482436079	499.0625	106.32753338077	1.10516556291391	2.03101498862356	1.67567185289958	2.45690874067563	14.8125	5.67642265811386	8.8125	4.92156217003792	24.7151898734177	52.6774972041904	56.6312056737589	108.152548869691
194	11208	22208	1	8	107.34375	89.1173960697801	334.21875	166.753194944485	0.725733231318541	1.13934897093735	1.30392871607938	1.90408494805496	11.59375	7.84058660988429	8.34375	4.18607041076365	9.25876010781671	12.8369356271795	40.0561797752809	71.4267635151788
195	11209	22209	1	8	322.1875	107.026809273312	513.90625	95.695538499502	0.984996072270228	1.8183286216572	1.72251705837756	2.02831810692057	18.125	5.57500180818718	7.53125	4.25770175018735	17.7758620689655	33.8958799435635	68.2365145228216	104.023745659989
196	11210	22210	1	8	290.3125	119.952527572235	546.71875	78.7667992834217	1.58749090909091	2.88983924821552	1.81695220919748	2.79652712155969	16.96875	5.50357288641924	9.25	4.45768636648379	17.1086556169429	24.529167415413	59.1047297297297	89.7546137500365
197	11211	22211	1	8	52.03125	61.3669472740981	483.28125	103.031543674428	0.782643274853801	0.984158243882606	1.27075907590759	1.77220244233231	7.29032258064516	5.76884476238294	9.09375	4.87494830410969	7.36725663716814	7.24446691516745	53.1443298969072	100.865187223348
198	11212	22212	1	8	34.53125	34.439272757486	470.9375	99.3644115884685	1.07098244814224	1.20631904229999	1.47390213299875	2.65493835312351	5.31034482758621	3.92886250601023	11.71875	5.97972043256312	7.17532467532468	6.61562135950421	40.1866666666667	91.9418691803571
199	11213	22213	1	8	29.53125	44.3839438964864	485.3125	149.698285270417	1.17049106132609	1.03169558075042	1.27509986684421	1.95554685288303	7.33333333333333	6.58876048326864	9.78125	5.81285768930644	7.15909090909091	4.46330166610602	49.6166134185303	94.6688559517451
200	11214	22214	1	7	26.9642857142857	23.1476454971881	555.892857142857	99.7409011113162	0.952898737438804	1.02209534957806	1.2955386289445	2.20739340950398	5.30769230769231	4.15470076678676	13.1071428571429	7.11981733907542	5.47101449275362	1.46587473691103	42.4114441416894	84.5381356040339
201	11215	22215	1	8	156.40625	99.7030621638007	524.6875	74.1286751795212	0.560299417798725	1.0308853193232	1.1984	2.31050894658618	18.09375	7.96103160360191	14.03125	5.50943106365451	8.64421416234888	8.28354646704551	37.3942093541203	61.6495934869636
202	11217	22217	1	8	326.875	133.837588143242	602.8125	96.000147009296	0.884260731319555	1.46928387485911	1.464	2.54333684030951	14.5625	4.05556169293001	7.34375	5.22160137962885	22.4463519313305	32.0705257373741	82.0851063829787	144.692103073257
203	11218	22218	1	8	63.59375	51.3406456441803	523.4375	193.421808407795	1.10687931444894	1.39354443732292	1.6362480127186	2.27081056222063	8.40625	5.32104388861022	7.65625	5.31346053934964	7.56505576208178	5.22983387915863	68.3673469387755	118.121341799119
204	11219	22219	1	8	53.75	85.4589129725602	440.3125	169.491352429518	1.05121951219512	0.999790500421935	1.62122905027933	1.68034280994327	7.3448275862069	8.50325929977511	8.03125	5.28835833420616	8.07511737089202	11.6879227543491	54.8249027237354	117.775062364373
205	11220	22220	1	8	96.25	84.8718198606087	440.3125	125.035075723936	1.01623246492986	1.2311963756138	1.63608938547486	2.74578971737266	11.25	7.2734603736084	14.09375	6.12430048671788	8.55555555555556	6.84058201943322	31.2416851441242	62.6321652599843
206	11221	22221	1	7	141.607142857143	100.857926949603	536.428571428571	98.3649397685038	0.720963260265514	1.16444679259561	1.02996108949416	2.47954802233409	15.5357142857143	9.31936312741	14.1785714285714	5.54479115880021	9.11494252873563	8.66480950002968	37.8337531486146	69.1084462471592
207	11222	22222	1	8	195.46875	90.3519942386621	515.3125	74.2373862425734	1.19291033661007	2.06938963720479	1.65374045801527	2.70069194118501	14.40625	4.44216871620449	10.65625	4.51955874951555	13.5683297180043	26.8896738550355	48.3577712609971	73.4662858232616
208	11223	22223	1	8	115.46875	88.8216714237923	619.21875	66.8304230388256	1.01499095373482	1.12204147845537	1.49085271317829	2.20407220645448	6.90625	4.69975548437397	6.78125	5.67810949342779	16.7194570135747	27.1943014029545	91.3133640552995	135.108850000113
209	11224	22224	1	8	290.3125	107.822565565661	569.53125	84.1691784731128	0.8464	1.53300529336047	1.46022845275182	2.17236743099208	20.96875	6.10385586753266	7.46875	3.62771033271188	13.8450074515648	19.271426562496	76.255230125523	106.351317110331
210	11225	22225	1	8	333.59375	87.981251439376	597.8125	62.5781769134133	0.990456934896886	1.328849983047	1.78363171355499	2.51213236364052	14.875	4.34592875852717	7.3125	3.78824582776948	22.4264705882353	25.9624192559609	81.7521367521367	107.817434788358
211	11226	22226	1	8	160.3125	82.4125881004799	551.5625	98.3364656873073	0.69106644332775	0.969340443935725	1.18923933209647	2.00597437052924	15.625	6.31817654380674	10.1875	6.88822042658053	10.26	12.8515650973297	54.1411042944785	106.683709508383
212	11227	22227	1	8	261.40625	133.000329704903	554.53125	78.8870095913013	1.0467461669506	1.58133130762513	1.47780925401322	2.4412686673811	15.40625	3.90086322125856	9.90625	5.08228660120365	16.9675456389452	31.1416081405851	55.9779179810726	89.207070401261
213	11228	22228	1	8	195.15625	116.73297606766	518.28125	95.1959725276436	0.8841917237273	2.0914508222236	1.76576297443842	3.46959509414946	21.0625	10.2985670785293	9.5625	4.6206932869011	9.26557863501484	9.79822143429012	54.1993464052288	76.7544272204025
214	11229	22229	1	8	116.875	106.957558661549	585.9375	137.062721102892	1.12424870466321	1.30045314510819	1.38741258741259	1.77559688404834	12.1333333333333	5.84119339089925	5.9375	3.95080636930512	10.2747252747253	9.75915582998088	98.6842105263158	149.998607623724
215	11230	22230	1	8	80.625	76.4510174197579	536.875	133.885784255859	0.923460410557185	1.13823263767205	1.26706484641638	1.87959114255674	9.28571428571429	5.67552994984964	9.25	5.78094757273491	9.92307692307692	9.08952928481682	58.0405405405405	103.437748633749
216	11231	22231	1	8	143.75	97.302322354011	554.375	68.8236409120231	1.00715835140998	1.71103954704702	1.35641509433962	2.21200092270591	14	7.00476028616731	10.34375	5.25239960521886	10.5990783410138	9.40421993029261	53.595166163142	87.8682166184948
217	11232	22232	1	8	57.8125	57.2901148372432	636.71875	55.4688138913762	1.04171779141104	1.17582427255112	1.25966228893058	2.37544951460117	8.82758620689655	6.35311490259048	7.03125	4.2311012445858	7.2265625	4.30724850756052	90.5555555555556	146.876794146421
218	11233	22233	1	8	109.375	105.209085220352	541.40625	73.4433551200537	1.37865916069601	1.38616541991589	1.61714785651794	2.01674472287015	9.10344827586207	5.87576637910936	9.65625	4.8964066811384	13.2575757575758	17.3696650970476	56.0679611650485	86.131648949151
219	11234	22234	1	8	78.125	84.1825014381676	512.8125	81.6259910773207	0.896397273612463	1.38301432864825	1.26078431372549	1.8612329923624	10.3225806451613	6.75468773901599	9.3125	5.05095008629006	7.8125	6.79266384650834	55.0671140939597	91.6661828769257
220	11235	22235	1	8	86.5625	68.4203975905695	432.34375	106.596801191187	0.993389245189936	1.48153091351187	1.81053775122216	3.06175710442666	10.9333333333333	6.63290300689303	12	4.62112959239161	8.44512195121951	8.26861946608929	36.0286458333333	62.0855697906472
221	11236	22236	1	8	142.34375	118.736523004345	568.28125	85.0484622284222	0.889477955098729	1.32058763925585	1.14315139031926	1.67272342714701	9.7741935483871	5.09712126217244	7.46875	4.53647849072099	15.03300330033	35.8390289107866	76.0878661087866	133.948866997064
222	11237	22237	1	8	118.75	102.114736227631	436.25	180.250721442787	1.10592515592516	1.78811800590072	1.51993392070485	1.85569238400989	11.6666666666667	5.22812904711937	10.28125	5.01761011740874	10.8571428571429	17.6841807752862	42.4316109422492	85.3606893738843
223	11238	22238	1	8	37.34375	41.9482087548674	547.34375	80.5823999734673	0.870634012359808	1.01012117875822	1.29773755656109	2.57034351227263	6.55555555555556	5.25015262293417	9.59375	4.05494023662256	6.75141242937853	4.09896199921163	57.0521172638436	98.1829552404638
224	11239	22239	1	8	16.5625	22.8401704699587	494.0625	137.350725422888	1.30830741892492	1.12887116402412	1.49944674965422	2.24250793920106	4.10526315789474	2.33082572021413	9.40625	4.73054163849642	6.79487179487179	4.69694284202736	52.5249169435216	99.0468081788088
225	11241	22241	1	8	104.0625	83.5351722330181	601.875	55.9773859869812	0.919228817858955	1.20852025110158	1.38227513227513	1.94979405578627	10.7096774193548	5.19097645526733	5.46875	3.16211826715635	10.0301204819277	19.8331178672415	110.057142857143	144.788776565644
226	11242	22242	1	8	189.0625	95.4905627831628	640.15625	58.3715072865454	1.05921130076516	1.32478053475568	1.32915851272016	1.67202999241561	12.65625	4.92268858483104	4.4375	3.81793306688656	14.9382716049383	17.8291851619728	144.260563380282	199.282353578804
227	11243	22243	1	8	84.21875	70.0818573802876	563.90625	108.440070969801	0.93747849594495	1.4544883657686	1.66686686686687	2.81976498715631	8.46875	4.34024211454882	7.71875	5.40748808776819	9.94464944649446	9.07258175956902	73.0566801619433	140.196830370178
228	11244	22244	1	8	52.65625	46.627978154475	474.53125	117.448405796731	1.36960899086865	1.61826809247975	1.77492043284532	3.12460966393924	6.35483870967742	4.46130315114896	10.96875	5.39703846507957	8.55329949238579	7.23606696197693	43.2621082621083	87.8414136960122
229	11245	22245	1	8	168.28125	101.739780139841	485.15625	153.183867881159	0.930784480317191	2.0154526331776	2.13346640053227	3.43402655131057	15.71875	5.91463125674169	9.65625	4.85671716418644	10.7057654075547	13.4878175281971	50.2427184466019	91.4654642814566
230	11246	22246	1	8	104.53125	94.8033565402108	429.0625	97.6286372252098	0.873318101040873	1.29925900603604	1.09022556390977	1.58492910610671	14.0666666666667	6.93284702096418	13.25	3.77598523780603	7.92654028436019	10.7840740705974	32.3820754716981	45.2611049491078
231	11247	22247	1	8	102.34375	75.5408923119811	451.71875	113.703131961006	1.08079939286618	1.36442875417414	1.62760629004077	2.6012233059605	12.0625	6.3089158620827	10.4375	4.62766923846607	8.48445595854922	10.330688959531	43.2784431137725	71.0355640910734
232	11248	22248	1	8	86.40625	77.9395379289654	582.65625	81.3096865137712	1.18979038224414	1.51246321093882	1.40250284414107	1.73696933318699	8.61290322580645	4.80747625651851	8.25	5.08635112255687	10.3558052434457	11.7686340009213	70.625	118.388608584549
233	11249	22249	1	8	76.71875	76.4706287175123	419.84375	166.202773428007	1.45207675491863	1.94063885719471	1.74711087975013	2.97474326512914	8.93548387096774	6.44430230964257	15.4375	6.12734484411557	8.86281588447653	6.77452255219374	27.1963562753036	52.1989475821512
234	11251	22251	1	8	226.71875	77.4035234569356	543.90625	115.463542458634	1.19258789990497	1.92879671436631	1.56503992901508	2.89034334305726	17.6875	6.38262510459501	12.375	7.19206552053114	12.8180212014134	19.6329259372154	43.9520202020202	79.7018191172071
235	11252	22252	1	8	255.15625	163.265489187634	565.3125	104.069901291578	0.746554621848739	1.531229101234	1.35292929292929	2.89160379453987	18.34375	9.05042994879605	10.90625	6.29571987223681	13.9097103918228	28.9197493442529	51.8338108882522	95.1386822146431
236	11253	22253	1	8	229.53125	100.485590164188	590.46875	69.7271106505742	1.2180312201338	1.71808677657158	1.59372738238842	2.1036049284423	9.46875	3.85197372951883	7.40625	4.88486388359904	24.2409240924092	47.5744593306133	79.7257383966245	125.682158520297
237	11254	22254	1	8	136.5625	103.693387197001	518.4375	106.577531221596	0.919710765934655	1.13600887903028	1.30806201550388	2.87094839203812	11.71875	7.50154553967854	15.875	5.31431420635541	11.6533333333333	20.1581271234845	32.6574803149606	47.6211711320685
238	11255	22255	1	8	391.71875	90.879301158362	623.59375	74.7062459603203	0.697858162779629	1.45427259426602	1.12998379254457	2.0598122151315	18.90625	5.32407420393746	7.375	7.0927041114728	20.7190082644628	34.6209902501683	84.5550847457627	147.945192322975
239	11257	22257	1	8	69.0625	47.729707730092	515.625	112.420222609693	0.79471915506481	1.06818343388915	1.13853211009174	1.73687769760901	10.3225806451613	4.79852127760344	10.1875	5.13958389178007	6.90625	7.3721469163833	50.6134969325153	89.9825162609766
240	11258	22258	1	8	294.6875	103.088886638605	531.09375	84.8217711610835	1.2781778104335	1.26038397801641	1.704052936311	2.15273634617703	10.1875	4.0674752413149	7.90625	5.48522575769705	28.9263803680982	50.2539468983079	67.1739130434783	122.804599401775
241	11259	22259	1	8	111.875	78.7887129627244	579.0625	67.0752766817662	0.90344295991778	1.12032572279207	1.15521064301552	1.93400500812554	10.3	6.39584994756163	9.5625	4.92483829765654	11.5857605177994	16.8427580246683	60.5555555555556	105.310712103702
242	11260	22260	1	8	103.90625	142.668883370755	577.03125	86.8987116631178	1.19792036520416	1.14495941643458	1.47060109289617	1.95443257756853	8.75862068965517	8.25337667872885	7.4375	5.30330085889911	13.0905511811024	45.5163141200866	77.5840336134454	130.145744646086
243	11264	22264	1	7	29.8214285714286	45.5111330062571	413.571428571429	126.95039234442	1.3627425614489	1.22742868467361	1.20979020979021	1.95867010478172	6.16666666666667	6.09966247860824	14	5.02585905684384	7.52252252252252	4.46572165978467	29.5408163265306	48.6904557187986
244	11265	22265	1	8	83.59375	91.4156968856923	378.4375	165.755540461091	0.984728701203044	1.34367156760087	1.52625800548948	2.08951834649582	8.6551724137931	7.01669367635379	11.21875	5.00151186819965	10.6573705179283	22.2860076159497	33.7325905292479	59.7737430605741
245	11266	22266	1	8	219.6875	132.628133418945	628.125	58.1537173249456	0.845346658338538	1.56075211840058	1.16190476190476	2.07440151806741	15.1875	5.60205895328932	8.125	5.5865622183374	14.4650205761317	19.8141314431124	77.3076923076923	134.532873860236
246	11268	22268	1	8	288.90625	103.415341525826	624.84375	62.1196085477769	1.35933309169989	3.89159865351849	1.28407224958949	2.06109681325791	16.90625	5.54372283787942	5.28125	4.15221957744949	17.0887245841035	33.7622334816078	118.313609467456	195.036540817756
247	11269	22269	1	8	101.09375	97.0760790358147	631.5625	57.1703382939542	1.21651098207523	1.99344513741886	1.8982332155477	2.57861142701039	11.3333333333333	8.14664446824298	5	3.27256434915417	9.51470588235294	12.4853810054516	126.3125	172.598971243208
248	11270	22270	1	7	69.8214285714286	66.4089761734219	512.857142857143	104.167142856054	0.835924196649272	0.990420652199456	1.1301724137931	1.36726439939354	10.1481481481481	7.3678287361271	9.78571428571429	3.97545378595108	7.13503649635036	4.92656834314605	52.4087591240876	89.6249862747825
249	11271	22271	1	8	29.6875	48.4258245554061	447.8125	136.251294755612	1.04526935264826	1.03614627624188	1.55878300803674	1.83763375522318	5.08695652173913	5.65615548421895	6.625	3.89995864328775	8.11965811965812	7.76060163989524	67.5943396226415	107.16340698761
250	11272	22272	1	8	131.71875	82.614625892092	369.53125	79.3965077541096	1.32918990703851	2.31282996228641	1.92456531431119	3.08384385830171	10.84375	4.0089365897511	14.5625	4.14991255251823	12.1469740634006	16.8489982140555	25.3755364806867	37.9022307941622
251	11273	22273	1	8	92.1875	104.888093207829	489.21875	156.545929439873	1.36346441015431	1.40758034833113	1.41056194989844	1.61801780105718	14.6521739130435	9.21761503196301	9.28125	5.18828938805398	8.75370919881306	7.57434537944288	52.7104377104377	105.341996092186
252	11274	22274	1	8	213.125	117.11415715639	469.21875	109.154443520741	1.09112207151665	1.61703204191955	1.42168224299065	2.13674550827037	13.6875	5.61356364301622	13	5.19925552983464	15.5707762557078	23.4426758815049	36.09375	59.7207829206098
253	11275	22275	1	8	11.40625	13.1513751887336	406.40625	88.4930685731028	1.06527012127894	1.18082427000153	1.450822122571	2.31095010858608	2.82608695652174	2.24928622846213	15.875	5.56341737632777	5.61538461538461	1.87660187983083	25.6003937007874	40.622422659467
254	11276	22276	1	8	158.4375	93.6399892174554	515.625	102.601248184573	0.809738452977184	1.14550263678212	1.23180428134557	1.83884212878526	16.0625	7.4484789527579	10.90625	4.55333536028545	9.86381322957198	11.9771116127776	47.2779369627507	72.4819446426482
255	11277	22277	1	8	55.625	66.4751954709667	514.6875	110.233897222108	1.11307619943556	1.10543399957526	1.39482496194825	1.80920600642391	8.7037037037037	6.8377617503819	9.5625	3.62729349026463	7.57446808510638	6.46074497851416	53.8235294117647	81.5058374775221
256	11279	22279	1	8	225.15625	126.710772863547	435.9375	108.772012974164	1.18743290179981	1.48061660691044	2.04246424642464	2.26827631349402	9.59375	5.27232197729407	6.875	3.29956008798045	23.4690553745928	43.6013752266346	63.4090909090909	93.9309758678163
257	11280	22280	1	8	126.71875	136.739742052015	303.4375	136.638429747531	1.30724255991572	1.39347960373546	1.81297824456114	2.18930682024964	8.65625	5.08387314249994	10.59375	4.07081964481911	14.6389891696751	42.3008504949689	28.6430678466077	49.0418795553737
258	11281	22281	1	8	237.8125	112.886879577058	572.03125	71.7394408887626	1.80881399870382	3.59100641403869	2.14656810982049	2.44233372590292	13.6875	4.02762637213885	7.03125	3.32618521199829	17.3744292237443	28.0539931202999	81.3555555555556	106.415030565042
259	11282	22282	1	8	71.71875	67.4131385562191	491.09375	108.558995221715	1.35849602313811	1.92065499080654	1.50757679180887	2.80868273903819	9.53125	7.69157215776232	11.90625	4.73394996362071	7.52459016393443	6.76340422833236	41.246719160105	73.4745356604828
260	11284	22284	1	8	200	78.9855029573108	652.1875	42.5770175018735	1.14495192307692	1.61656444458429	1.38202764976959	1.89978270072591	10.9375	3.93444261740814	4.5	3.04800304800457	18.2857142857143	29.3956036599236	144.930555555556	179.221301367959
261	11285	22285	1	8	309.0625	106.713646828111	650.46875	36.9253688255544	1.16357414448669	2.27762032391039	1.6714606741573	1.68745340367442	14.9375	5.04136118331599	3.125	2.87087712796472	20.6903765690377	33.3214499488285	208.15	255.458248382523
262	11286	22286	1	8	58.59375	71.1794005064078	397.34375	107.658243432783	1.42310418143161	1.28587440117025	1.34111380145278	1.40695528303849	5.88888888888889	5.01024591238435	11.65625	3.60652969648288	11.7924528301887	11.1843445464134	34.088471849866	44.776628421153
263	11288	22288	1	8	38.125	72.5430906427345	486.5625	111.438088554341	1.3205316223648	1.22136671147393	1.52262382864793	2.01565955988806	6.08333333333333	8.03750267653842	8.375	5.13526705653518	8.35616438356164	6.27280911172196	58.0970149253731	111.381846126228
264	11289	22289	1	7	104.821428571429	83.8813330981813	491.607142857143	96.5329877547967	0.824383164005805	1.09005125730964	0.936825645035184	1.32612152714355	14.12	6.86974041236882	9.82142857142857	4.76136901748173	8.31444759206799	8.38899717657824	50.0545454545455	80.3998715776424
265	11290	22290	1	8	191.5625	101.627383120889	555	83.8008391674051	0.922353636901242	2.10969855208654	1.49526515151515	2.89795773791251	16.125	4.70929074859885	11.28125	4.84757588238533	11.8798449612403	18.862123673926	49.196675900277	76.8759288292773
266	11291	22291	1	8	173.75	76.5695972681485	575.3125	65.2036202735262	1.10686498855835	1.65207562318319	1.4829373650108	1.98613426695804	11.09375	4.69288668986062	6.5	4.99677315229378	15.6619718309859	22.3239779262385	88.5096153846154	144.441084737819
267	11292	22292	1	8	133.125	114.559112787157	338.59375	106.568427018028	0.892598509052183	1.24731718474784	1.0603031544449	1.7937219095915	16.4827586206897	7.94454300427646	17.15625	6.09129137746351	8.91213389121339	6.81198684885663	19.735883424408	19.4230985549535
268	11293	22293	1	8	71.25	106.831190322894	286.09375	127.606592856022	1.14571290944123	1.52311253296959	1.64040331292762	2.65140132088292	8.11111111111111	7.07831647375025	16.3125	6.21360370217975	10.4109589041096	10.3522841734757	17.5383141762452	22.8220914339869
269	11294	22294	1	7	117.321428571429	72.078688262116	518.214285714286	76.0995240861437	0.737007407407407	1.61256986996551	1.28920353982301	2.73880480578546	13.8571428571429	6.46193575924535	15.6071428571429	5.85844933164302	8.46649484536082	11.6929454242746	33.2036613272311	55.6274648797629
270	11295	22295	1	8	169.0625	120.933449440378	562.34375	106.596801191187	1.25320476460579	2.54651763244348	1.62398414271556	2.36908192159233	13.5161290322581	7.8692268478419	9.125	5.83509957899385	12.9116945107399	15.7695525097009	61.6267123287671	113.059639883547
271	11297	22297	1	8	28.125	28.7298316355396	341.5625	133.865830157927	1.25682023486902	1.28185451866636	1.51246903385632	2.39555319961933	4.56666666666667	3.4509702117374	14.25	4.20445232519513	6.56934306569343	3.62547283009191	23.969298245614	37.2094035785484
272	11298	22298	1	8	24.53125	28.4366691654597	446.09375	92.9857288304449	1.34055268478993	1.75836471292106	1.64130062749572	3.42728216338856	4.40740740740741	3.55462060357046	16.34375	5.57418806470011	6.59663865546218	3.67842847738526	27.2944550669216	51.2935480605806
273	11299	22299	1	8	189.6875	111.318617838255	479.21875	113.940486552439	1.1020624631703	1.85421315344208	1.69526281635302	1.84203813837247	12.3125	4.84227019538989	6.0625	3.34024820402858	15.4060913705584	26.1691029180141	79.0463917525773	133.421467508398
274	11300	22300	1	8	227.8125	138.982114769514	535.15625	77.0366939694451	1.19511111111111	1.4863107127806	1.46204564666103	2.07070771580984	12.96875	7.25340576290134	11.15625	5.93029061464896	17.566265060241	31.0695778208881	47.96918767507	83.1457137926609
275	11301	22301	1	8	193.90625	95.2139727395024	589.0625	65.0612304654425	1.03991683991684	1.91597859442961	1.99713603818616	2.2836547306307	14.1875	3.93853992923692	5.34375	3.88221233070078	13.6674008810573	23.3160821216473	110.233918128655	148.058824622768
276	11302	22302	1	8	218.4375	107.624178090601	511.40625	65.8595080332908	0.999190031152648	1.10462662445878	1.49228464419476	2.71535309714777	11.6875	4.18474572395905	13.3125	4.9411863535638	18.6898395721925	20.7117340814457	38.4154929577465	50.2536029202116
277	11303	22303	1	8	166.875	115.232933800446	550.3125	73.0988890520585	0.826158192090395	1.06089223320475	1.35543278084715	2.36501542910743	16.09375	7.05443980538086	10.5625	4.32500233078438	10.368932038835	12.5905207156916	52.1005917159763	76.8869180022598
278	11304	22304	1	8	20.15625	39.5230511547457	448.90625	129.923888234116	1.73244027684751	1.5576903193404	1.84853025936599	2.09996236010513	4.88888888888889	4.90964104221466	9.71875	4.86086660931447	7.32954545454545	4.73121595244972	46.1897106109325	73.5134353986367
279	11305	22305	1	8	295.625	104.686552114149	661.25	44.0673970625787	1.70051546391753	3.63411469692972	2.11542553191489	3.29916471919359	17.90625	4.09058222056785	3.375	3.39591785302827	16.5095986038394	28.0349805596234	195.925925925926	251.506812442013
280	11306	22306	1	7	141.785714285714	117.459325392636	503.571428571429	65.1899950125435	0.844163063619518	1.06284760486341	1.38630363036304	2.09340649448856	14.2962962962963	8.43898834082168	10.1785714285714	4.32095301069509	10.2849740932642	11.3696626238928	49.4736842105263	89.1868795344759
281	11307	22307	1	8	60.625	80.9096469386805	600.9375	79.0818022784819	0.978672985781991	1.2287610354889	1.17349081364829	1.72089856770537	9.22222222222222	7.36589507503401	6.28125	4.29729378457742	7.79116465863454	12.236767138794	95.6716417910448	171.820172394836
282	11308	22308	1	7	117.678571428571	53.9114868344253	528.392857142857	119.000883683527	0.949362585235695	1.12482224106364	1.37651444547996	1.84824325664777	9.75	4.16888829661213	9.89285714285714	5.23760820246605	12.0695970695971	11.9674309334073	53.4115523465704	94.102378010437
283	11310	22310	1	8	120.46875	117.20095352882	526.40625	84.3115801080882	1.42653114412301	1.42940450165064	1.71977401129944	2.03748880255538	8.54838709677419	4.63205289029547	8.5	4.78573148081373	14.5471698113208	15.5572817863823	61.9301470588235	93.2077327769793
284	11311	22311	1	8	72.65625	107.170232197914	637.96875	59.5935071019459	1.09210716871832	1.30916989889816	1.39809523809524	1.89702415345512	5.51851851851852	4.45809868381622	5.84375	4.08071289628853	15.6040268456376	21.0766999545054	109.171122994652	163.123848392329
285	11313	22313	1	8	209.21875	75.7341421173969	426.09375	97.1840154701545	1.11453043744264	1.31628228699229	1.64518872939926	2.57402103788769	12.375	4.00604382112505	13.625	4.77729846724708	16.9065656565657	27.4961697184914	31.2729357798165	47.8411769124974
286	11314	22314	1	8	276.09375	95.8050302992758	558.28125	89.4842694321547	1.10327349524815	1.77134760295755	1.8751690821256	2.23197410229666	14.5625	6.04252404001784	6.84375	4.29635535714153	18.9592274678112	34.7825881951365	81.5753424657534	133.006544414577
287	11315	22315	1	8	167.5	97.2608730135343	417.34375	93.1525316522627	0.965214932126697	2.10952989149259	1.50283944243676	2.75476328707126	19.03125	7.59662223325859	12.375	4.97574763388669	8.80131362889984	7.22920781551907	33.7247474747475	53.2258383402711
288	11316	22316	1	8	181.40625	136.713937127268	327.96875	178.690845727402	1.30078328981723	1.39472845427253	1.6722200079713	1.99341567379496	8.6875	4.95422595757497	9.09375	3.86347140410313	20.8812949640288	39.1382388811932	36.0652920962199	76.3718164176526
289	11317	22317	1	8	107.5	87.2796765317326	574.375	65.4358834181191	1.00688775510204	1.27146241467263	1.38047210300429	2.0225400270067	12.875	9.10423510099523	8.15625	3.58409906797123	8.3495145631068	6.90175581576312	70.4214559386973	107.185203482404
290	11318	22318	1	8	199.0625	117.976470453414	552.1875	77.375680725548	0.915116976604679	1.36844117993318	1.25400372439479	2.4809026184403	15.25	4.83268442065871	10.78125	4.70918371804738	13.0532786885246	17.9750348635315	51.2173913043478	86.2306381309871
291	11319	22319	1	7	154.642857142857	119.225343529312	283.75	102.961922123703	0.810423246999368	1.13591154518702	0.942447810069587	1.17623918854207	16.2592592592593	8.95541345776007	15.2857142857143	3.87639717088626	9.86332574031891	8.58635951589012	18.5630841121495	29.1764918014202
292	11320	22320	1	8	25.15625	37.5560736679813	537.1875	95.3933917708579	1.16357094670564	1.1345183916788	1.32017094017094	1.99774705680374	5.08695652173913	4.56182821682732	11.71875	5.87632963677158	6.88034188034188	4.98819709182965	45.84	84.6921193512945
293	11321	22321	1	8	79.375	60.3851883142045	495.15625	91.9544450240303	0.963073170731707	1.72703085155837	1.32870048644892	2.31413995338956	12.3870967741935	7.20498632594048	11.71875	5.64106129913912	6.61458333333333	3.44632787254026	42.2533333333333	74.9593639171197
294	11322	22322	1	8	188.28125	135.382429501549	644.6875	45.2045084106128	0.840787540405525	1.10444599456788	1.59170124481328	1.9240707271551	15.875	7.29891728603545	2.625	1.68005376258062	11.8602362204724	19.405212742995	245.595238095238	254.980987670525
295	11324	22324	1	8	67.1875	77.708486479713	420	200.824911704924	1.33432264241264	1.57310396061965	1.57270833333333	1.9056079772689	7.44827586206897	5.06095845592619	5.93548387096774	3.79416643345165	9.9537037037037	9.35092012312208	73.0434782608696	109.767405659479
296	11325	22325	1	8	99.6875	84.5666133694273	625.15625	66.4112842019701	0.862670025188917	1.22301881664945	1.53607907742998	2.31064711555531	10.7241379310345	5.16095611106078	5.65625	3.650977553584	10.2572347266881	16.1624236866063	110.524861878453	148.152982834965
297	11326	22326	1	8	206.09375	96.6431278116856	600.625	68.3297271537303	1.02553967771359	1.59613056294967	1.4238219895288	2.20231211068637	13.90625	6.06076421775553	8.15625	5.55389648166333	14.8202247191011	21.4526305101552	73.639846743295	132.672850181795
298	11327	22327	1	8	57.1875	43.587833090765	417.34375	104.826926291895	1.16247053276756	1.11115727767803	1.52390294269489	2.22643510259897	8.51612903225806	5.05220062772607	12.1875	4.55388880252982	6.93181818181818	4.99610978977196	34.2435897435897	56.2392945305274
299	11328	22328	1	8	219.0625	113.815339263268	612.1875	63.9170013730004	0.853649407361198	1.33783307504397	1.55159420289855	2.57827960602487	17.78125	7.35607878976907	7.375	3.94109858599301	12.3198594024605	14.5070275338376	83.0084745762712	125.557717219643
300	11329	22329	1	7	66.7857142857143	73.5251819511681	393.392857142857	149.226732608027	1.50940404592674	2.10505021297653	1.74740295243302	2.59303066915805	7.84615384615385	4.57552014697615	14.1785714285714	4.4476674821468	9.16666666666667	9.27370702772763	27.7455919395466	39.8072155020291
301	11330	22330	1	8	147.65625	132.202095873045	502.8125	103.572769338215	1.17373737373737	1.21732532534742	1.43654676258993	1.92362133911812	10.3333333333333	5.97311986482276	10.78125	3.84987955404389	15.241935483871	19.4301383051931	46.6376811594203	74.6571565080211
302	11331	22331	1	8	55.46875	57.3944947202565	410.625	117.512868204075	1.05708911356689	1.1648518713761	1.25414141414141	1.69125619888225	6.85714285714286	5.07509741350979	12.78125	4.18703355611106	9.24479166666667	9.42467930812938	32.1271393643032	42.135094029853
303	11332	22332	1	8	25.625	34.4952077082993	460	59.147164739945	1.00553555355536	1.35628945703685	1.49663461538462	2.81969925754874	5.08	4.6	12.125	3.02409677264511	6.45669291338583	4.08783698287984	37.9381443298969	67.2964538549926
304	11333	22333	1	8	151.40625	106.265297760203	502.96875	92.4737048501339	0.821654300632042	1.05348524642025	1.51317494600432	2.56069874571526	15.0625	5.91846481838421	10.03125	4.07576927233256	10.051867219917	18.316557119107	50.1401869158879	75.44593866614
305	11334	22334	1	8	21.25	31.9020678872682	436.25	90.5983692796346	1.46918604651163	1.2870697560753	1.60837004405286	2.40019099812405	4.10526315789474	4.5569816623885	15.6875	3.77117676508917	8.71794871794872	7.66319833519978	27.808764940239	41.3432069552645
306	11336	22336	1	8	50.3125	58.9687930043264	596.875	55.4853947652719	1.28455436304246	1.48026335251624	1.61878172588832	2.17368520617595	7.77777777777778	5.23548053288869	5.96875	3.58747260302004	7.66666666666667	5.47139873768404	100	144.296843164944
307	11337	22337	1	8	71.40625	61.8952597981774	397.96875	138.201929022296	0.895639604914478	1.44758333541567	1.12100921882581	1.94194919687459	11.5	7.15710401845848	17.0625	5.95107743023439	6.6231884057971	4.0673882014458	23.3241758241758	35.2342520195127
308	11338	22338	1	8	111.09375	115.526385584112	552.34375	97.0781558682188	1.21750064151912	1.5358614756045	1.33327120223672	2.22721753902595	9.48275862068965	5.43547007860125	9.6875	6.09302880347697	12.9272727272727	20.7802672975637	57.0161290322581	106.221739730808
309	11339	22339	1	8	169.6875	93.9623938158927	516.09375	100.376182554397	0.909199318568995	1.26740950834932	1.48490421455939	1.93992243650269	13.40625	4.48552780366139	8.625	4.68181106396976	12.6573426573427	15.7870339980232	59.8369565217391	94.549989914782
310	11340	22340	1	8	113.28125	97.7786289649127	317.5	121.502688142306	0.958176667525109	1.360452619789	1.68400621118012	2.81610050007387	12.875	8.24914462818868	11.5625	4.71741796516532	8.79854368932039	12.7659331413293	27.4594594594595	50.5581822094595
311	11341	22341	1	8	147.34375	110.759725233818	584.53125	85.7449271987712	0.934952251023192	1.76884654844384	2.18062283737024	4.51331344220426	14.34375	6.85146264111399	9.375	6.78114083084417	10.2723311546841	16.7430464355355	62.35	126.357753116203
312	11342	22342	1	8	194.6875	134.511886391669	413.28125	133.335674962637	1.20017846519929	1.35103513668003	1.66133469179827	2.0214429397197	10.8709677419355	5.63762323137373	10.5	4.39207497438798	18.486646884273	32.0099589186421	39.3601190476191	67.1895830944328
313	11343	22343	1	8	102.5	89.7487532485963	400	133.283592872612	0.939321862348178	1.12528703454481	1.28994140625	1.60482486107806	11.7	6.33626671329964	10.3125	3.550897206023	9.34472934472934	9.20392583152704	38.7878787878788	65.2180152893595
314	11344	22344	1	8	60.625	43.3989371060569	615.15625	55.8148490908312	0.708578199052133	0.925107990897847	1.13800298062593	2.18584271030535	9.5	6.42073254789614	6.53125	4.11906953946735	6.38157894736842	3.81923948423913	94.1866028708134	133.265418405267
315	11345	22345	1	8	93.4375	78.8162164008266	487.03125	111.209330188468	0.753416458852868	1.19317081341398	1.33480885311871	1.95049810644443	13.0625	7.80379353573549	11.75	4.73831329728479	7.15311004784689	5.75523970564174	41.4494680851064	59.5401274188227
316	11346	22346	1	8	57.65625	89.135492867374	485.15625	131.108698900643	1.65241802311866	1.29877453974938	1.28476380572189	1.7523172025505	6	5.37086155529575	12.84375	5.38282438754013	11.3888888888889	15.8334695428379	37.7737226277372	57.0053047639445
317	11347	22347	1	8	85.78125	68.8981175710825	308.90625	111.555962919529	1.53855629465386	2.52485017757674	1.73120486507032	2.79687835614406	10.7586206896552	5.4553720078325	15.6875	5.06370704447424	8.79807692307692	8.30958050220835	19.691235059761	33.387495162143
318	11348	22348	1	8	210.3125	134.15168052282	337.8125	190.639575064164	0.71367259350092	1.42705073077084	1.10973017170891	2.02911875696945	20.125	8.75748527758379	12.34375	5.21541991010404	10.4503105590062	9.62512022003959	27.3670886075949	55.1258774612048
319	11349	22349	1	8	507.8125	95.215693169805	551.5625	81.2149428090907	1.04477172312224	1.8920019657835	1.63358070500928	2.32397853031999	12.34375	4.07675847670908	8	3.97573283972945	41.1392405063291	85.9020121404443	68.9453125	95.1843461008535
320	11350	22350	1	8	286.25	112.823012980794	604.84375	54.8088227975352	1.42435158501441	3.08073473695951	1.90040705563094	2.90729218097778	15.5625	5.20506886942756	7.9375	4.74469143087235	18.3935742971888	36.0419736147702	76.2007874015748	114.48818500311
321	11351	22351	1	8	226.40625	119.029912037594	426.40625	190.081622429639	1.16043051598607	2.06067684909333	1.96093666844066	1.936743527278	12.8709677419355	7.18211638021306	5.37931034482759	3.26686605068274	18.1578947368421	34.3248248295142	87.4679487179487	131.915780555762
322	11352	22352	1	8	163.90625	72.4093913776205	426.09375	119.560582396136	0.864624894633324	1.89512132783242	1.6522062732589	2.42999315411245	20.0625	6.65721776623664	10.125	4.02211627813502	8.16978193146417	7.48107271307607	42.0833333333333	61.1124616762917
323	11353	22353	1	8	84.84375	106.054492802278	459.53125	129.049623957408	0.859384993849938	1.0481922825652	1.38956208758248	2.59654225185363	7.86666666666667	5.17775968950847	13.25	5.41205345323244	11.5042372881356	20.0998566484474	34.6816037735849	60.4148780172393
324	11355	22355	1	8	57.8125	62.9507936356234	211.71875	112.354632784165	1.93407267579047	2.27205837469352	1.62078081770673	2.70650979733226	7.21739130434783	3.55421032962227	13.65625	6.4887464617722	11.144578313253	14.69539819137	15.5034324942792	24.3158330290653
325	11356	22356	1	8	36.875	40.6549207433142	433.125	126.374698876512	0.945562671546203	0.969483112691239	1.24335511982571	1.65219450054906	6.33333333333333	5.77947219480938	12.1875	3.11538844468717	6.21052631578947	2.59382554125316	35.5384615384615	46.3899012555652
326	11358	22358	1	8	75.78125	71.2911949388313	527.1875	93.661517384194	0.951006548629639	1.06179763341514	1.19773095623987	1.72660323599304	8.19354838709677	5.14081287242079	11.96875	4.66617460923517	9.54724409448819	10.1223606955519	44.0469973890339	58.389761753324
327	11359	22359	1	7	31.6071428571429	37.6399504916767	420.892857142857	158.231274542633	1.20420233463035	1.24084819564064	1.36023880597015	2.22933306266105	5.47826086956522	4.51129456543535	12.5714285714286	6.82820171233529	7.02380952380952	4.38992352683148	33.4801136363636	67.7163486678817
328	11360	22360	1	8	70.78125	101.94170831981	383.75	126.586703679285	1.47181708784597	1.41936518245909	1.38327137546468	1.94040279636398	8.84	8.23448035195098	13.3125	4.78867952706205	10.2488687782805	13.9090082348871	28.8262910798122	51.5709253596136
329	11361	22361	1	8	181.40625	112.59572540302	492.65625	71.4818313821207	0.896373658253554	1.91920661473329	1.6233676975945	2.70835192050383	17.34375	7.07384722171246	14.71875	3.4099888846664	10.4594594594595	18.6264745903235	33.4713375796178	43.5352477165226
330	11362	22362	1	8	132.96875	100.714058465443	332.8125	81.9808937221587	1.03529411764706	1.37909989656365	1.43494753833737	2.21328380672906	11.625	6.70940601188049	15.375	4.36074867795177	11.4381720430108	16.3729757257462	21.6463414634146	33.5680742338477
331	11363	22363	1	8	178.59375	98.9153627700747	499.6875	118.252992187472	0.705281385281385	1.25668764590492	1.44496453900709	1.39883958967274	16	7.56050860211009	4.90625	3.82149586486251	11.162109375	16.4265276909086	101.847133757962	145.465969480798
332	11364	22364	1	7	174.285714285714	101.37676596365	424.464285714286	178.244210781862	0.754908376963351	1.18577238419194	1.12350453172205	1.59615573226919	20.25	9.379350842261	12.4642857142857	5.2808679341152	8.60670194003527	7.34670120590753	34.054441260745	71.403981939579
333	11365	22365	1	8	85.9375	70.8068419784963	350.46875	149.517284441546	1.23947757516018	2.15779712787912	1.53268498942918	2.70979681021868	11.2258064516129	6.70676115284347	12.03125	6.1091384483121	7.90229885057471	5.33291615348079	29.1298701298701	66.0745220552282
334	11366	22366	1	8	28.90625	34.3777491569296	355.78125	112.75944545945	1.00700881754465	1.04597043803513	1.35349635349635	1.65388484487567	5.44	4.23359579238894	12.25	4.66282483950137	6.80147058823529	5.9214861159468	29.0433673469388	48.6326136125804
335	11367	22367	1	8	157.96875	89.5135543439669	470.9375	88.9312664999792	1.02974701139839	1.57788397042241	1.63299874529486	2.63678433205139	16.21875	4.2633802657425	12.90625	5.99117294240506	9.73988439306358	9.57997069915393	36.4891041162228	70.0815960109226
336	11368	22368	1	8	80.46875	68.4312626042579	475.46875	111.632745911213	1.27617884192524	1.43875891920495	1.53329073482428	1.85771954349892	8.2	5.1152240656084	12.25	5.36415823297441	10.4674796747967	13.2820639896861	38.8137755102041	61.3399692713515
337	11369	22369	1	8	434.84375	130.615690747149	587.03125	90.4991478751542	0.84558904109589	1.23070086206688	1.43713278495887	2.40654827851545	13.84375	4.66358144943174	7.78125	5.76269636149943	31.410835214447	60.1674365859053	75.4417670682731	148.669521542159
338	11370	22370	1	8	216.71875	85.4646632787776	624.53125	34.1571174040615	0.612853151195281	1.26084809390467	1.26513911620295	2.2714622395978	22.46875	5.7078574874268	5.25	3.18261406049564	9.64534075104311	9.80197821909855	118.958333333333	181.87385752191
339	11371	22371	1	8	168.90625	69.057413876356	530	80.5425153207519	1.07711936489935	2.14050940631636	1.35888157894737	2.46211366186673	16.46875	4.60003068012209	12.25	4.85266803900434	10.2561669829222	10.9214632803939	43.265306122449	70.1263092827114
340	11372	22372	1	8	267.5	132.257081034896	592.65625	64.9936023526485	0.835013812154696	1.44710947658735	1.34576687116564	2.47281808428948	19.9375	5.88567150223813	8.15625	4.50167979400378	13.4169278996865	24.4082589278953	72.6628352490421	113.923461646269
341	11373	22373	1	8	175.46875	156.020880400566	621.5625	60.3943692632821	1.00889526542324	1.68770504712579	1.43365079365079	2.31934667763884	11.71875	6.32064908365507	6.21875	4.66790258211641	14.9733333333333	26.5281473626702	99.9497487437186	158.063558011164
342	11374	22374	1	8	205.3125	99.4009273338972	562.03125	79.9380745710643	1.01311475409836	1.30225303515961	1.486646884273	1.92934397058787	15.21875	5.05922584285701	8.1875	3.60499205851212	13.4907597535934	15.6456194594309	68.6450381679389	90.2719176334309
343	11375	22375	1	8	73.59375	81.5201773459561	619.84375	49.5542123303097	0.993376843123036	1.18754927688389	1.42714508580343	1.49241092866701	8.86206896551724	6.9370853180107	3.4375	2.01506423494829	9.16342412451362	13.0121842220886	180.318181818182	236.158356598193
344	11376	22376	1	8	53.90625	70.3646535968625	623.90625	62.2006946206417	0.992352803190242	1.13451472068281	1.08357723577236	2.29660725768107	6.4	4.91022859219265	7.75	4.79919348062944	8.984375	14.6917637511777	80.5040322580645	129.377394103965
345	11377	22377	1	8	289.375	98.4537716966207	652.34375	34.71042362266	0.752830188679245	1.64088793566359	1.33718244803695	2.41010818175262	24.65625	4.77634882148657	4.5625	3.30139266800953	11.7363751584284	13.6010583919752	142.979452054795	197.24095081478
346	11378	22378	1	8	55.9375	56.7739930806578	517.65625	103.44068251122	1.01868235294118	1.15961307559877	1.46378378378378	2.65060007711712	6.41935483870968	5.09754315690992	11.53125	5.94590873165417	8.99497487437186	8.30266933310734	44.8915989159892	71.4845617255891
347	11379	22379	1	8	44.53125	58.7004337924291	424.6875	184.12363264061	1.11126532500578	1.0550106246066	1.37439153439153	1.86691858096956	7.69565217391304	6.81865610998568	12.375	5.51683640059842	8.05084745762712	6.78506982817344	34.3181818181818	74.5775598157935
348	11380	22380	1	8	37.65625	80.1911463920888	434.0625	97.5542652958821	0.917013968399359	1.06015006928394	1.43420765027322	2.62340818820971	6.5	4.45880616095299	11.9375	5.29112159583726	8.42657342657343	17.536878450327	36.3612565445026	77.006700233367
349	11381	22381	1	8	51.09375	59.2661353420914	517.1875	71.2213439827534	1.1475356225181	1.13287635055383	1.39830508474576	2.30877977964091	7.10344827586207	5.30057158364081	14.15625	4.60791307461695	7.9368932038835	8.02379984541431	36.5342163355408	61.3745342185667
350	11382	22382	1	8	146.5625	85.0183803656598	553.90625	84.6695128797274	1.1441961852861	2.58352706027264	1.80639698965193	3.68963858846668	16.46875	6.93278501502218	10.9375	6.27302211470778	8.89943074003795	13.6747713801329	50.6428571428571	97.3374827625648
351	11383	22383	1	8	84.375	73.6135287355743	440.78125	172.594571434648	1.09090462143559	1.33246086511981	1.38545047565753	2.25224084522948	9.18518518518519	4.946148750734	12.28125	5.21928418649098	10.8870967741935	13.3551364983433	35.8905852417303	58.13180605677
352	11384	22384	1	8	25.15625	19.9387924295426	228.4375	147.355382904622	1.19640206881043	1.87220226539409	1.54024157660521	2.25162365505108	4.35714285714286	2.43758055083292	9.28125	3.86242757526838	6.5983606557377	3.29452296817927	24.6127946127946	40.7688139034751
353	11385	22385	1	7	65.7142857142857	57.1987160843067	520	90.4003441488041	1.05644104803493	1.12083523684963	1.225	2.18776167010964	8.15384615384615	5.15125078164368	12.0357142857143	4.68632480859364	8.67924528301887	6.2264489660063	43.2047477744807	81.250254072928
354	11386	22386	1	8	17.65625	22.717918712883	206.71875	146.555116654936	1.08458286985539	1.8047701613363	1.53844748858447	2.56946799125722	4.52173913043478	4.21975403438067	10.53125	5.37007463755423	5.43269230769231	1.5750754216919	19.6290801186944	44.8535525420161
355	11387	22387	1	7	175.892857142857	101.114654132936	663.392857142857	47.0235081364664	0.76514604529045	1.07734535060348	1.43533123028391	2.5826760467712	15.6428571428571	6.92400165668661	4.10714285714286	3.53122878323916	11.2442922374429	13.3039507157336	161.521739130435	221.814856724286
356	11388	22388	1	8	123.75	108.842887657156	371.40625	107.742482523481	1.46912997903564	1.87998605955786	1.6699238009861	2.55978645074377	9.66666666666667	5.61606889960028	13.25	4.3105272486426	13.6551724137931	22.8789137927689	28.0306603773585	43.0811154597411
357	11390	22390	1	8	116.875	79.481687888956	612.1875	35.9196572115262	0.982953367875648	1.5658572709893	1.59594202898551	2.39725023616888	14.28125	6.52159873037279	6.21875	4.25580722792872	8.18380743982495	5.66664606066713	98.4422110552764	151.3752959681
358	11391	22391	1	8	131.875	77.1440838782816	538.28125	78.0674788244119	0.979755579171095	1.72655492714525	1.6792777300086	2.38209599201662	11.65625	4.15513188331513	9.15625	4.86666988878962	11.313672922252	18.4264230179603	58.7883959044369	91.5654358530882
359	11392	22392	1	8	54.21875	52.9623934595836	366.40625	134.950614473496	0.971227411405773	1.57186948454849	1.47733097657976	2.86100329943825	8.43333333333333	6.03257441089528	14.34375	5.38581994236838	6.85770750988142	5.74831841192741	25.5446623093682	53.1746285665784
360	11393	22393	1	8	98.4375	79.7722312021404	367.5	84.7482039014169	0.937254901960784	1.42087632918743	1.41994680851064	2.15700994491939	10.4193548387097	5.3214922314979	9.90625	3.40170142438239	9.75232198142415	8.62075095778379	37.0977917981073	58.9351705737029
361	11394	22394	1	8	89.6875	54.8301997666579	604.6875	84.7571245459066	1.04219137332672	1.51903151631168	1.50406504065041	2.45912306789426	9.8125	4.86884433529049	8.40625	5.1296693913464	9.14012738853503	8.49127242125484	71.9330855018587	105.737368172897
362	11395	22395	1	8	48.125	44.3728702351248	424.375	101.423338282602	0.858651162790698	1.30457411383214	1.37209302325581	2.07442230135469	7.43333333333333	4.67335317358505	10.875	4.03812476440528	6.90582959641256	5.49980442794165	39.0229885057471	60.9002542569792
363	11396	22396	1	8	72.96875	68.4253699295809	450.625	94.7471167320265	1.10924897367786	1.43086557561368	1.37320185614849	2.03069637503488	9.5	5.95818764390649	13.8125	4.56803409399174	8.19298245614035	8.9981191236711	32.6244343891403	45.302101489216
364	11397	22397	1	8	86.40625	72.4483617548923	465	111.007119794909	0.987373612823675	1.37708324871513	1.38676470588235	1.83940907277484	8.84375	4.14347037810017	13.125	5.9771068629909	9.77031802120141	15.4896523079735	35.4285714285714	56.4095334014991
365	11398	22398	1	8	270.46875	113.096870945849	565.15625	102.323682931713	1.17261035801182	2.23896391948965	1.55660948536831	1.87190040068472	17.6875	4.99959675793313	5.96875	3.95526904594447	15.291519434629	24.3254809880062	94.6858638743455	135.152567820933
366	11399	22399	1	8	109.0625	96.2392641687473	556.5625	73.0933726751766	1.13181585677749	1.71388563992921	1.93384321223709	1.79058061929228	8.33333333333333	3.30447276125633	4.4375	2.34090553198488	13.96	26.7090225869499	125.422535211268	174.397130724317
367	11400	22400	1	8	111.40625	99.5168519932436	448.75	129.645919782032	1.24893453145058	1.58289429494008	1.30149769585253	1.99081832187946	13.9615384615385	8.37845221615911	12.875	4.75021221936792	9.82093663911846	8.63843410993364	34.8543689320388	60.3102534554744
368	11401	22401	1	8	96.71875	99.8273459125078	623.4375	63.5817672688661	0.912459262973176	1.46792067522809	1.09644012944984	2.43326339475935	9.125	7.97071251924921	9.625	5.96630322675175	10.5993150684932	20.6317840962233	64.7727272727273	100.719465445234
369	11402	22402	1	8	321.71875	101.87444339844	584.84375	92.8446879940348	1.11337779521381	1.55085302160655	1.19028901734104	2.05410129545522	10.65625	3.35635531011571	10.9375	6.83887134623269	30.1906158357771	60.3497797152438	53.4714285714286	85.2639121282878
370	11403	22403	1	8	176.25	135.670378538955	652.1875	46.332206801498	0.891666666666667	1.240743453226	1.58110599078341	2.07292424190776	12.21875	5.86258984386758	4.96875	5.05124944620061	14.4245524296675	27.0822831810608	131.25786163522	191.251680354543
371	11404	22404	1	8	202.65625	111.557770185271	493.4375	98.2708362540205	0.725943823618242	1.22258772276956	1.58372413793103	2.36681894126146	16.8125	6.18237609609351	11.90625	5.06320932903997	12.0539033457249	14.8584529925367	41.4435695538058	69.7430629779087
372	11405	22405	1	8	232.5	110.883548330321	610.9375	76.384400324302	0.868269230769231	1.08484520218984	1.12664756446991	1.7950300625165	15.34375	5.83984851217575	6.84375	5.97904607236672	15.152749490835	16.4604376530818	89.2694063926941	147.591257806276
373	11406	22406	1	7	106.428571428571	72.1091911599031	618.392857142857	75.154822563142	1.07305005820722	1.29148257713486	1.07978910369069	2.00359099853314	12.8571428571429	7.04858423249234	9.96428571428571	5.85302797771688	8.27777777777778	6.39511961862733	62.0609318996416	99.3402691747107
374	11407	22407	1	8	199.84375	84.4955083268889	583.75	73.4956658805525	1.08681285671373	1.31473347798083	1.37224770642202	2.29329403174854	16	4.60014025031636	9.78125	4.81753768587633	12.490234375	10.8674590267636	59.6805111821086	84.7851366373237
375	11408	22408	1	8	61.09375	70.6620121400277	362.34375	98.5293830007888	1.22684372776856	1.88673295993323	1.6519877675841	2.96853573515554	10.4137931034483	9.17884696065326	16.5625	4.19629252647405	6.47350993377483	3.46759468343769	21.877358490566	34.6548476493409
376	11409	22409	1	8	167.65625	77.7401002410202	435.46875	123.545468807655	1.16090523338048	2.10903402733928	1.8439319055464	3.21486734724607	15.6875	5.53252844256059	16.125	6.80488439379415	10.6872509960159	13.3983865926527	27.0058139534884	47.7554242851698
377	11410	22410	1	8	133.90625	84.4788041272732	409.53125	130.670475569211	0.971207677952546	1.15019210867395	1.32058379466532	1.98904642451595	13.4375	4.52190011446088	13.40625	5.41121520547834	9.96511627906977	12.4853738900867	30.5477855477855	67.6922024802473
378	11411	22411	1	8	69.375	48.9692135016251	518.90625	91.0045583314197	0.926609029779059	1.15005703464392	1.46697746697747	1.97189345642764	9.46875	5.85846162235831	7.9375	4.36952422301146	7.32673267326733	5.02795281281581	65.3740157480315	93.7617337796152
379	11413	22413	1	8	125.625	77.3737264734425	350	128.238688742215	1.34879074658254	2.24881297519872	1.60675675675676	2.7778500082051	11.1935483870968	4.70757796776438	16.9354838709677	5.1311823450414	11.5850144092219	12.8326536700931	21.3333333333333	24.3568675624652
380	11414	22414	1	8	170.3125	217.792952506022	642.5	76.9478248031449	0.90380898237635	1.30793171078037	1.36209677419355	2.63412589682582	11.3125	8.42973806656931	5.875	5.42841983780583	15.0552486187845	72.7468363730863	109.36170212766	192.260315457353
381	11415	22415	1	8	31.875	27.932811091687	420.625	129.607036348216	1.12584014532243	1.35745895226701	1.14874739039666	2.18315340312418	5.37037037037037	3.09028438009474	18.40625	5.21696596413737	7.03448275862069	4.84110552270784	22.8522920203735	32.863823063307
382	11416	22416	1	8	88.4375	71.6334475399	546.875	94.9511759087354	1.2590796635329	1.79744567913922	1.63104693140794	1.95646146308689	8.70967741935484	6.50227420926503	7.34375	3.97256214551768	10.4814814814815	12.989473491596	74.468085106383	93.2121124570765
383	11419	22419	1	8	217.8125	119.278323883206	591.40625	71.8447516995792	0.936963285625389	1.22091895295996	1.42989064398542	2.40788101243624	14.84375	6.65320381228036	7.625	5.25940018657838	14.6736842105263	26.4485178232684	77.5614754098361	132.441835635953
384	11420	22420	1	8	37.96875	38.9138704643489	538.4375	92.417683512445	1.1220618556701	1.417754177181	1.49776247848537	2.12747768174377	6.96153846153846	4.75378391793964	10.53125	5.81424488204505	6.71270718232044	3.85072920473849	51.1275964391691	88.5417831375108
385	11421	22421	1	8	228.125	115.449681819648	607.96875	67.7978419939179	1.17223634053367	1.65666057386328	1.71994421199442	2.44588895184225	17.9375	6.99740735397185	6.75	4.64896797427197	12.7177700348432	19.9414622716506	90.0694444444444	143.406625618616
386	11422	22422	1	8	154.21875	106.847112471739	448.28125	125.624949847527	1.06506489919912	1.5706472927014	1.41012075905693	2.24324534689337	11.75	4.931792842888	11.125	4.89733304643884	13.125	20.8488608801536	40.2949438202247	69.4220412070183
387	11423	22423	1	8	164.0625	117.311533822306	579.0625	70.8978990998619	0.885834738617201	1.15728913320975	1.47383592017738	2.40113508303414	13.15625	7.36648633798651	7.65625	5.46312787046324	12.4703087885986	25.0632950585141	75.6326530612245	131.885397014989
388	11424	22424	1	8	23.125	52.6667857627618	98.28125	99.5846970932848	1.22165919282511	1.3408573742695	1.78115104297562	2.14329260929623	8.83333333333333	9.11375916187201	7.90322580645161	7.27715529910636	6.9811320754717	4.29169992310844	12.8367346938776	16.4657455397356
389	11425	22425	1	8	268.28125	177.089413241611	665.9375	52.9978316659307	1.00138360428917	1.77177828943091	1.79595375722543	2.13334696542759	13.0625	7.2376145597931	2.78125	1.86191671966491	20.5382775119617	54.0994263536879	239.438202247191	248.134446468047
390	11426	22426	1	8	212.5	107.064948633091	615.9375	70.5100942213012	1.04119458128079	1.3696507404283	1.05885885885886	2.17308031618204	15.875	5.02092396072225	10.5	6.55005540483831	13.3858267716535	18.7675691757557	58.6607142857143	110.264232457712
391	11427	22427	1	8	42.34375	53.6563794571681	472.5	178.443087520562	1.01397279225271	1.05053034813703	1.28042929292929	1.74820336184567	7.28571428571429	7.18979288249124	12.65625	5.24010203668199	6.6421568627451	3.82812861905675	37.3333333333333	58.1026319677875
392	11430	22430	1	8	132.8125	98.9210951441407	548.125	84.1441735088287	0.810537519957424	1.00059893637151	1.08	1.51015234391657	12.65625	6.33275853362192	9.1875	4.72766395290665	10.4938271604938	16.6390952730221	59.6598639455782	89.6888056829159
393	11431	22431	1	8	233.75	118.369296367684	575	50.3856098248235	1.25944730077121	1.62895286941841	1.52715517241379	1.87451673434547	11.3125	4.38794168808845	7.46875	3.16211826715635	20.6629834254144	41.7232965335074	76.9874476987448	93.4275201557335
394	11433	22433	1	8	99.84375	72.4734030746853	599.84375	56.6181945992401	1.0885865457294	1.77260311198327	1.54954486345904	2.78214406982511	14.0645161290323	7.22465908709409	8.28125	4.34952259152583	7.32798165137615	4.71293125075841	72.4339622641509	115.579159124877
395	11434	22434	1	8	87.5	90.9803239983169	376.25	136.085836289857	1.1927371541502	1.30779138788569	1.35663636363636	1.77454384795138	8.13793103448276	4.80865393944705	11.65625	5.28301829052905	11.864406779661	13.213413722418	32.2788203753351	65.6135845715289
396	11435	22435	1	8	71.71875	68.4224234019342	415.3125	125.099557127707	1.15690527838033	1.26025055278237	1.84266666666667	2.66925084211387	9.03333333333333	6.45132081281694	10.15625	3.76836898919276	8.46863468634686	7.8267072199484	40.8923076923077	66.2112041255623
397	11436	22436	1	8	47.34375	47.178186166914	427.1875	82.764117789948	1.15163763066202	1.51743039369155	1.54845250800427	2.7434997271054	6.10344827586207	3.56916184224779	15.34375	4.33001061609367	8.5593220338983	9.26492258180506	27.8411405295316	34.6693303550554
398	11437	22437	1	8	17.8125	19.7131649150445	376.09375	151.448566671244	1.20267022696929	1.3176217586824	1.84379827351204	1.42664093764808	4.72727272727273	3.38317712304388	6.75	3.73302610102953	5.48076923076923	1.48114865705195	55.7175925925926	90.6530255308578
399	11438	22438	1	8	25	33.1905544278158	232.8125	108.605066566302	1.07670863309353	1.27653076049762	1.59044259140475	2.31540199611765	5.73913043478261	4.94715153400371	12.53125	4.25011859417077	6.06060606060606	3.09088187657258	18.5785536159601	24.3920978782626
400	11439	22439	1	8	86.5625	77.1512705558832	298.28125	106.730058762976	0.928120374938333	1.53268324617772	1.62964060763246	2.57352160850924	13.4666666666667	9.83916639773405	16.1875	3.85576652351656	6.85643564356436	3.92474913213449	18.4266409266409	31.3507243230628
401	11440	22440	1	8	110.15625	75.5675768392426	432.1875	94.4930232959709	1.05805790417627	1.48959048024624	1.3328990228013	2.47558019375235	11.15625	5.73674840463346	15.1875	3.77972093183884	9.87394957983193	10.3749005316868	28.4567901234568	42.9550854517867
402	11441	22441	1	8	52.65625	47.7558369173593	552.65625	107.800475603416	1.15930695387497	1.31823966646825	1.37273576097106	2.4234264550009	8.45161290322581	6.08735689593559	9.40625	5.47639730291319	6.43129770992366	3.78455388624944	58.7541528239203	102.561490617564
403	11442	22442	1	8	333.28125	155.794578226711	586.71875	76.996118199179	0.890020202020202	1.53113576044136	1.37350527549824	2.23973613177831	14.8125	6.0505265033501	8.5	5.58800558800838	22.5	45.445004284039	69.0257352941177	118.396681722926
404	11444	22444	1	8	292.8125	162.028161132564	561.5625	102.173457035478	0.664520848573519	0.958022011960653	1.28264299802761	1.75417505429025	14.59375	6.55920616262905	7.375	3.72220884820793	20.0642398286938	32.7461976564491	76.1440677966102	113.249697791056
405	11445	22445	1	8	22.03125	21.9552100878129	312.03125	147.991168955143	1.00496977837475	1.53325642778113	1.54163155878974	2.71075240199826	4.44827586206897	3.69928764278197	14.9375	4.2421654543329	5.46511627906977	1.58630127787443	20.8891213389121	25.8745207646993
406	11446	22446	1	8	216.09375	153.752704539549	574.84375	117.043446406769	1.00006201550388	1.80741395940827	1.76792249730893	2.29235991168641	11	4.52401002061961	5.46875	3.80987151590994	20.2785923753666	35.9451597708779	105.114285714286	166.601384587493
407	11448	22448	1	8	50.78125	49.2051232416484	500.15625	100.950997175091	1.40518328274574	1.26078470155641	1.31016346837242	1.99833678753298	6.96551724137931	5.36178780565833	13.25	5.30975972969557	8.04455445544554	5.9861361427807	37.747641509434	67.8707574050594
408	11449	22449	1	8	147.8125	121.754230899528	576.875	104.67884834255	0.978481703986892	1.11100832299605	1.49803493449782	2.16450461241542	14.03125	7.66426300562258	7.4375	3.77545126548662	10.5345211581292	12.6924220679507	77.563025210084	125.233731766821
409	11450	22450	1	8	205.78125	132.629178508862	487.1875	131.670026838844	0.77538742023701	1.03117304565178	1.53624161073826	2.66727191660778	18.1935483870968	8.56122792921167	11.40625	7.39162287388077	11.6755319148936	20.1676641076813	42.7123287671233	83.5019048693782
410	11451	22451	1	8	161.875	63.4714820392439	515.15625	111.322579622783	0.949048152295633	1.72214025388972	1.39115179252479	2.69129539796884	15.875	4.23312589450275	11.15625	6.79710267972389	10.1968503937008	7.42886249367697	46.1764705882353	103.91096397193
411	11452	22452	1	8	131.40625	103.239733341009	291.5625	139.916089484999	1.36963100610565	1.82187906653927	1.6346462436178	2.66004857412062	9.6875	5.56740224359041	14.28125	4.1131917988581	13.5645161290323	17.5281751623605	20.4157549234136	37.7381620385131
412	11453	22453	1	8	236.09375	95.5099587359451	588.125	72.5430906427345	0.85947691314175	1.44984659133327	1.31777251184834	2.02314570065997	17.46875	5.56477617438184	10	5.56486674912202	13.515205724508	21.2582524878582	58.8125	103.736595991783
413	11455	22455	1	8	51.71875	60.4767267286057	295.46875	171.34364345731	0.950011690437222	0.917662516330238	1.41015826278984	1.71179906772746	7.37037037037037	6.29498058986528	12.09375	4.55333536028545	8.31658291457286	7.62473886831606	24.4315245478036	44.2606193282177
414	11457	22457	1	8	71.40625	79.9519449923797	459.21875	133.284254660191	0.983762948687063	1.17864474552038	1.36560814859197	2.41230490392532	7.36666666666667	5.38505808461827	11.21875	3.71339662790403	10.3393665158371	10.0791295419866	40.933147632312	58.0204740289597
415	11458	22458	1	8	202.5	125.633876672424	547.1875	64.4322287118348	0.926328502415459	1.36807086731568	1.23598553345389	2.11980809058301	17.9375	7.49166203188585	10.40625	4.14930522750107	11.2891986062718	10.0518718383383	52.5825825825826	81.1862164650662
416	11459	22459	1	8	31.40625	49.550143631184	352.34375	132.403247542035	1.4692534604039	1.31469237801376	1.93217169570761	2.64703411642099	5.04761904761905	4.22464425101322	9.59375	4.39104201756257	9.4811320754717	9.17888999625458	36.7263843648208	61.239512008197
417	11460	22460	1	8	51.5625	63.4166649004564	544.375	87.0275262349829	1.32459093034128	1.10624452513739	1.39359430604982	2.02903683062911	5.375	3.75108679903745	11.03125	3.86451495099341	12.7906976744186	17.1266762038259	49.3484419263456	72.5019619962394
418	11461	22461	1	8	35.78125	44.9391950306189	540.15625	85.1988601222401	0.927335007992692	1.0598554601052	1.08079930495222	2.12771849965259	6.6	5.33072853057316	16.21875	7.93820640747908	6.93939393939394	6.08847068155928	33.3044315992293	63.0530802282407
419	11462	22462	1	8	178.75	108.60553066176	545.9375	77.9623306475634	0.972806004618938	1.81607350204953	1.67935368043088	3.02397571133702	13.59375	6.43508214850941	11	5.09268925725571	13.1494252873563	15.7847916770053	49.6306818181818	79.8592420645447
420	11463	22463	1	8	18.28125	21.6127715751888	457.96875	144.550802404575	1.32990425295035	1.52380927723123	1.43875968992248	2.29474182959671	3.03448275862069	2.36768058024077	10.6875	4.97372126539138	6.64772727272727	6.72623918887177	42.8508771929825	71.880794826695
421	11465	22465	1	8	37.8125	39.450612244319	341.875	128.826903120978	1.17979844251031	1.1963971429461	1.58760330578512	2.17025059457782	5.7	4.24385966162716	12.375	3.81634853348489	7.07602339181287	5.62975900430102	27.6262626262626	37.9095755202199
422	11466	22466	1	8	406.40625	123.237473190532	644.84375	40.9855280320324	0.926058794220229	2.35441424914537	1.43451143451143	2.66150029867055	17.625	5.332493213401	5.59375	4.53558955160684	23.0585106382979	49.7319470025296	115.279329608939	194.54911909046
423	11468	22468	1	8	71.5625	63.7590916983104	537.8125	149.493432264841	1.01175903614458	1.23156571028933	1.16415094339623	1.63540281962197	11.1724137931034	7.3633695970432	7.09375	3.50446144221905	7.0679012345679	5.26819599863164	75.8149779735683	119.716187774986
424	11469	22469	1	8	22.34375	32.6759350879354	528.4375	123.192987206148	1.39610302351624	1.18708371862269	1.54518760195759	1.66053610785343	4	3.58236421003411	7.96875	4.31415057239433	7.15	4.56463126504853	66.3137254901961	91.7359893389889
425	11470	22470	1	8	7.8125	15.2895441819017	180	118.532695911297	1.75906099166301	1.61235090885905	1.79612268518519	2.32202283513155	3.46153846153846	3.12557686983231	10	4.40454310910905	5.55555555555556	1.58910431540932	18.5806451612903	25.8496701994553
426	11471	22471	1	8	175.625	128.318844315446	565.46875	72.9489367916508	0.786107921928817	1.10775020570224	1.32719919110212	2.05775192459414	17.6129032258065	7.49078286676294	9.8125	5.5150088468329	10.2930402930403	15.2142565657922	57.6273885350318	90.0870612712721
427	12001	21001	2	8	139.21875	124.790853256365	565.46875	70.3488929114806	0.825127791229486	1.24123412215926	1.2845298281092	2.15399580387449	15.0625	8.056003571771	9.875	4.32360363436529	9.24273858921162	11.9986658635586	57.2626582278481	89.8659883994308
428	12002	21002	2	8	50.46875	41.8784603770051	390.625	131.392971285476	0.948378063010502	1.21527391553208	0.981024667931689	1.80052297949126	8.66666666666667	6.17186795249125	15	5.08635112255687	6.21153846153846	3.0079466081935	26.0416666666667	50.4484930630365
429	12003	21003	2	8	171.71875	110.764275822068	527.03125	105.202258155268	1.26469079509832	2.39371393238206	2.02137651821862	3.30275523531661	12.21875	6.05210906986551	9.21875	5.80730560476171	14.0537084398977	25.42207157947	57.1694915254237	114.323082066912
430	12004	21004	2	8	423.28125	144.19749771329	625.9375	82.0742926629833	0.846340179041601	1.41803701588878	1.38571428571429	2.26517156776281	14.5625	5.94565441743909	5.78125	5.46976661057796	29.0665236051502	61.4059108528946	108.27027027027	174.885777731192
431	12005	21005	2	8	71.875	65.6941839621409	542.96875	93.3417184933421	1.05621986499518	1.43197569703719	1.62488967343336	2.43161739653748	9.06451612903226	5.8248632823496	8.46875	4.04797340772854	8.18505338078292	6.62095623871639	64.1143911439114	102.038254516238
432	12006	21006	2	8	123.28125	78.7667992834217	500.46875	93.8457844018579	1.00141398271799	1.3249418568298	1.39758007117438	2.02808297828293	13.34375	6.59721043198343	11.40625	4.89805343165577	9.23887587822014	7.70306241467443	43.8767123287671	82.3093777129386
433	12007	21007	2	8	305.46875	120.732705132908	575.9375	96.0715249344248	1.14526950621937	2.16231195905137	1.50433839479393	2.19678522254078	15.9375	5.19886774273511	7.71875	5.38956204456893	19.1666666666667	34.4125791791742	74.6153846153846	121.548084458465
434	12008	21008	2	8	110.15625	117.008990383838	577.65625	95.6807896500887	1.48285933897002	1.28022575647482	1.54928649835346	2.48180401314571	8.13793103448276	4.95496964046512	8.5	5.21783541821826	14.9364406779661	21.0494904785122	67.9595588235294	113.996383627936
435	12009	21009	2	8	108.4375	70.5215306861853	271.875	145.921709013054	0.735002554931017	1.30737135132558	1.17022315202232	1.88577293686701	16.15625	9.42922490229523	13.3225806451613	5.08190972485865	6.71179883945841	3.64618788585982	21.0653753026634	28.3948082080495
436	12010	21010	2	8	15.46875	20.3738991390709	533.28125	92.1920276362193	1.20807274340208	1.35004091953436	1.32066945606695	2.07378125284776	3.76190476190476	2.96487372251774	11	5.56486674912202	6.26582278481013	3.79510096064986	48.4801136363636	92.0038377249145
437	12011	21011	2	8	150.9375	129.56775223548	529.21875	112.530349848815	0.805546403075233	1.14298342294574	1.58247338247338	2.15018990337233	11.46875	6.48066292407527	9.0625	5.95649550572125	13.1607629427793	27.0136332199909	58.3965517241379	100.449326110711
438	12013	21013	2	8	119.84375	81.4236667564444	634.375	54.6506500271232	0.6429575631346	1.39229662733205	1.44963503649635	3.4849098173186	14.1875	6.50279096408462	5.96875	4.73480166154756	8.44713656387665	17.245803231206	106.282722513089	159.92038698553
439	12014	21014	2	8	213.75	201.998083670246	559.375	111.613893805039	1.24901234567901	1.78212420352874	1.55252918287938	3.37553026026563	10.9333333333333	5.96503220405408	11.34375	6.69428921279296	20.8536585365854	51.5867778027135	49.3112947658402	89.8245346593679
440	12015	21015	2	8	11.40625	16.6187988677417	321.25	145.934143344004	1.32039691289967	1.20302382148692	1.46293103448276	2.11823241521805	3.68421052631579	3.23269120048	9.96774193548387	4.60784744371123	5.21428571428571	1.01998660324901	33.2686084142395	64.2463477536317
441	12016	21016	2	8	69.21875	71.3477329137758	399.375	120.521380782857	1.05325330132053	1.10215671662784	1.74873294346979	2.02865315468571	7.9	5.37779598489683	11.15625	4.8400838102581	9.34599156118144	13.4784241729651	35.7983193277311	47.9465256615128
442	12017	21017	2	7	118.571428571429	118.39088696518	650.178571428571	57.8388909090354	1.12957244655582	1.20121464254822	1.25933503836317	2.1532291257881	8.78571428571429	5.80776710364308	6	5.53774924194538	13.4959349593496	22.1122826644489	108.363095238095	177.151020710763
443	12018	21018	2	8	120	120.214861407506	507.34375	110.109801320201	1.11239583333333	1.27252760935551	1.77825128581925	1.96052988337812	10.7241379310345	6.08215511454932	7.84375	4.34859543508758	12.3472668810289	22.3885407884256	64.6812749003984	126.746589729145
444	12019	21019	2	8	49.84375	53.5887020922833	408.90625	121.18856524761	1.164420610865	1.2789868471783	1.53982923154194	2.18169448106038	8.64	5.06524102749974	14.78125	5.28378148433426	7.38425925925926	8.77287216140638	27.6638477801269	42.1318439040643
445	12020	21020	2	8	27.8125	29.6195636089916	461.09375	164.922926158193	1.02054176072235	1.03532909687484	1.6123114061557	1.94630803031947	5.25	4.16888829661213	9.09677419354839	5.34387399246201	6.05442176870748	3.27042017518584	52.322695035461	95.0651328463932
446	12021	21021	2	5	182.25	82.469691402357	591.25	64.6015113070731	0.874755927475593	1.32227086671412	1.74252427184466	3.57570438462751	16.4	4.78374440436734	10.65	6.3683014342833	11.1128048780488	16.8976796825168	55.5164319248826	105.353027208172
447	12022	21022	2	8	129.0625	116.829331684879	586.875	60.0100797984751	0.955949233209942	1.42780325056944	1.25892018779343	1.71038916473006	13.3548387096774	9.12706008561638	6.5	3.84372131513031	9.97584541062802	12.3850412050824	90.2884615384615	128.786283144301
448	12023	21023	2	8	110	74.8439236226015	487.5	124.951603534354	1.21731557377049	1.95266684290442	1.71868279569892	2.84813452816919	12.5666666666667	5.93460531374118	13.875	6.01476677476681	9.3368700265252	10.2734186942114	35.1351351351351	51.2692598153445
449	12024	21024	2	8	52.8125	43.1601948484346	490.15625	111.126812006708	0.89728337236534	1.3609749000653	1.7775662814412	2.49634212781357	7.96774193548387	5.19284039787951	8.0625	4.47889315243931	6.84210526315789	4.87103689453273	60.7945736434108	103.678681125178
450	12025	21025	2	8	15.9375	18.5540839778757	622.8125	52.5316724738821	1.28450954283178	1.33178006733117	1.1475884244373	1.69623510916735	3.30434782608696	2.07659648570127	7.875	4.66801055918313	6.71052631578947	4.93643809366952	79.0873015873016	134.862185512232
451	12026	21026	2	8	119.53125	87.1720524816926	609.375	51.0652650078562	1.03325526932084	1.60866017065443	1.40197740112994	2.03785773070635	10.03125	4.50436616141817	6.15625	4.58686325457049	11.9158878504673	20.9050479080385	98.9847715736041	150.292180644338
452	12027	21027	2	8	57.03125	83.1812961199424	364.0625	155.077699047721	1.16634456752298	1.40411068755634	1.66532045654083	2.31704699683111	5.92592592592593	5.73736689757409	15.0625	6.39524773158844	11.40625	18.5069413715724	24.1701244813278	58.2009932292765
453	12028	21028	2	8	183.59375	126.537221191135	672.65625	30.5588901324808	0.838799883483833	1.46163871948789	1.1036303630363	1.61046979718267	18	6.36657940603377	3.625	2.82557444915931	10.5286738351254	14.2948586015814	185.560344827586	245.468293845373
454	12029	21029	2	8	143.125	99.9979838506435	402.03125	68.4253699295809	1.23916576381365	1.76139204365663	1.68737100737101	2.51014311862152	11.8064516129032	5.78745398736906	12.5	4.09563103176874	12.5136612021858	14.3905821270765	32.1625	42.6812642683985
455	12030	21030	2	7	169.285714285714	92.0619184320902	469.642857142857	155.229391615003	0.899610894941634	1.62301923291195	1.38601997146933	2.66328455096359	15.2857142857143	5.89322990643999	16.1071428571429	5.08694251264786	11.0747663551402	10.2835226056938	29.1574279379157	39.7444565698974
456	12031	21031	2	8	291.09375	122.380516943749	564.84375	74.1346244363764	0.814499089253188	1.3557555312159	1.10030211480363	1.84327782932726	18.375	5.29607279942168	8.40625	4.13372732686896	15.8418367346939	27.0688531765491	67.1933085501859	106.023018268764
457	12033	21033	2	8	24.84375	43.7272406239022	575.3125	86.1631750920048	1.28581703753652	1.10866150815186	1.10496760259179	1.97363184794774	3.33333333333333	3.55902608401044	12.6875	7.96539896333895	9.9375	7.35594782162234	45.3448275862069	89.1842554357243
458	12034	21034	2	8	168.75	118.879174225413	627.96875	75.5822493135149	0.745918367346939	1.13300540032712	1.46553480475382	2.36889603073748	15.46875	7.86574597081671	5.9375	4.02361977938178	10.9090909090909	10.703106844998	105.763157894737	155.120951990982
459	12035	21035	2	8	191.25	94.1772522359284	533.90625	75.7088478125032	0.750118203309693	1.1825388942926	1.42485306465155	1.86786923068896	14.3125	5.07007348677416	10.65625	4.16288807161257	13.3624454148472	19.3392965133299	50.1026392961877	69.1805270039412
460	12036	21036	2	8	33.75	28.1986044038101	338.28125	127.902491684221	1.04312386156648	1.11769610300552	1.52427343430209	2.04982462250556	5.44827586206897	3.0889920558626	13.0625	4.77856436802465	6.83544303797468	6.24230559183305	25.8971291866029	44.2195464596911
461	12037	21037	2	8	287.1875	115.841503927815	543.125	73.2511147113244	0.747148014440433	1.12271501878239	1.47031802120141	2.28225688482872	16.5625	5.88567150223813	9.53125	4.33280342086633	17.3396226415094	36.4193406086344	56.9836065573771	87.5051674796076
462	12038	21038	2	8	135	90.1522010537663	511.09375	63.8007783221814	1.18616452991453	1.76972021611238	1.6245325355273	3.07281415219174	14.9032258064516	6.7347597765111	15.03125	4.20816698276562	9.35064935064935	6.5296245993343	34.002079002079	36.7315996430242
463	12039	21039	2	8	39.375	55.9053058824156	236.25	162.381470419146	1.07304866850321	1.09929412229325	1.81950904392765	1.7866302986536	6.5	5.11663952218641	7.32258064516129	4.70734954990027	7.45562130177515	8.45362600412621	33.3039647577093	57.8398776311649
464	12040	21040	2	8	64.6875	74.2699685324186	615	68.5330153542684	0.834716261325703	1.22982796596684	1.52053571428571	2.73197810879496	8.87096774193548	7.55752135506464	6.4375	5.48862460002504	7.52727272727273	5.73710723876973	95.5339805825243	168.872029224267
465	12041	21041	2	8	190	99.7416016352966	648.4375	39.9079081014309	1.19204009433962	2.02868057312708	1.61572052401747	2.5243102913428	13.90625	5.91531296038974	4.5	3.46410161513775	13.6629213483146	19.823514008942	144.097222222222	189.321250619908
466	12042	21042	2	8	280.15625	91.9719835935326	635.15625	55.2192751380729	1.00035523978686	1.57497026964866	1.26887661141805	2.74148511420665	17.34375	3.77264667086991	7.0625	4.42819048458193	16.1531531531532	20.3184032985581	89.9336283185841	134.382935497774
467	12043	21043	2	8	274.21875	149.596820385177	627.03125	57.1621826120009	0.953382404486505	1.15583329067583	1.64873949579832	2.43433829816972	12.3125	5.73859317367098	5.5625	5.11126207506522	22.2715736040609	46.3239489725137	112.724719101124	180.339502665589
468	12044	21044	2	8	141.5625	106.43366478704	362.65625	122.461214235102	0.9967585089141	1.4012375671037	1.54394403148229	2.20087655912189	11.53125	6.48563860113375	12	5.01610310127101	12.2764227642276	18.5542539419542	30.2213541666667	48.0033774077186
469	12045	21045	2	8	36.25	27.4155595096253	530.78125	104.820194549924	1.20804387568556	1.47930842319527	1.83484723369116	3.38760364849572	6.3	3.40537101123181	10.46875	5.65676514763375	6.13756613756614	3.6687461482261	50.7014925373134	82.9528065320163
470	12046	21046	2	8	245.46875	129.049623957408	542.8125	124.161299227281	0.54995060915377	0.918661264216449	1.21957671957672	1.48821601539288	21.84375	5.78155786015522	7.21875	4.73650459795529	11.2374821173104	11.6788802334778	75.1948051948052	130.302594885007
471	12047	21047	2	8	72.03125	53.9841579958059	490.46875	105.037315757843	0.854352544007716	1.05830199832272	1.20612661674609	2.03040358357139	9.70967741935484	5.00795066793525	12.8125	6.26530384403378	7.6578073089701	5.04108260622125	38.280487804878	58.5827470263235
472	12048	21048	2	8	116.5625	98.7946509914182	552.65625	73.1876110505755	1.19041947177628	2.2368533133556	1.50102707749767	2.30333050312491	11.96875	7.04128092727269	7.28125	3.54905144074191	9.73890339425587	21.6422537524493	75.9012875536481	110.258527108152
473	12049	21049	2	8	165.3125	106.194719964728	512.96875	132.74313890902	0.714704225352113	1.22146884985814	1.24754716981132	2.02982080495493	20.875	10.3977354854702	7.5625	3.42606234995898	7.91916167664671	6.37503972772275	67.8305785123967	116.206213432535
474	12050	21050	2	8	218.59375	118.002421892861	650.78125	56.8686853991919	0.951075101277657	1.87063868162565	1.3079006772009	2.04068949439483	11.9375	4.79877336477267	5.5625	4.77856436802465	18.3115183246073	34.8933857760606	116.994382022472	182.561296793444
475	12051	21051	2	8	58.90625	54.9741049744508	572.8125	119.318883533756	1.06022216969983	1.29378549952328	1.42356687898089	2.23183705492095	8.83333333333333	6.11433213615881	7.8125	4.35102879936495	7.11320754716981	5.09998654691664	73.32	107.261351801856
476	12052	21052	2	8	53.125	41.1282416116288	428.75	162.381470419146	1.22713214620431	1.2957968526935	1.31577253218884	2.27349087328585	7.64516129032258	4.49109034345985	13.125	3.91646647852619	7.17299578059072	7.2503381490387	32.6666666666667	52.1772573957246
477	12053	21053	2	8	145.15625	87.6529481222174	529.21875	144.407071217936	0.556781734166893	0.93030600079716	1.05880425880426	2.26626526879072	17	5.54744928308381	11.96875	7.42047896462999	8.53860294117647	17.064129358154	44.2167101827676	95.1867139120746
478	12054	21054	2	8	115.9375	81.3141806067179	533.90625	95.8639356234961	1.26057941024315	2.27414484527899	1.6320738874895	2.8851278472964	12.96875	6.40808146519035	11.0625	6.4404843536552	8.93975903614458	9.34232149715952	48.2627118644068	85.5867362807221
479	12055	21055	2	8	130.15625	98.9092478715521	580.9375	100.180784166072	1.05483443708609	1.41084234542412	1.19101123595506	1.83088316520466	11.28125	5.51382061205617	8.9375	5.84166072277396	11.5373961218837	13.0247355648519	65	115.296718658136
480	12056	21056	2	8	86.71875	70.110619680156	583.4375	124.119073291895	0.780508265482359	0.963806646234491	1.26521739130435	1.75741004135055	11.741935483871	7.22019271181171	8.03125	4.72115605716746	7.62362637362637	6.03466497028169	72.6459143968872	118.193610666496
481	12058	21058	2	8	197.34375	88.6182859506925	657.5	44.9910385342136	0.714140508221226	1.66883131359321	1.3445	2.20437051665262	16.125	5.6153591215982	4.09375	2.86648458411479	12.2383720930233	22.3015381172088	160.610687022901	207.597079144973
482	12059	21059	2	8	138.125	94.1322850927045	547.5	87.4827171871771	1.00059076262084	1.42817726125848	1.84130434782609	3.63044101182385	13.0645161290323	7.94957224790939	9.65625	5.7563954615434	10.9135802469136	13.5943690392694	56.6990291262136	107.17949821079
483	12060	21060	2	8	256.5625	136.673837669196	646.71875	42.0562099860068	0.758192852326365	1.64744215467709	1.20255863539446	2.06700726845883	18.53125	5.98915350257608	6.46875	4.95127468110404	13.8448566610455	37.8091698179019	99.975845410628	151.169789438784
484	12061	21061	2	8	62.34375	68.6151536798988	674.0625	63.1745852840084	0.817723924922785	1.20307352417924	1.29047619047619	2.21434254605685	9.16666666666667	7.14906954801105	3.46875	4.14249710417093	7.25454545454545	6.01160125934792	194.324324324324	263.136230260441
485	12062	21062	2	8	102.5	149.418226637893	625.3125	40.5195591957681	1.12753036437247	1.09141419853782	1.13663366336634	2.09271982924444	5.96551724137931	4.17888193027658	8.59375	4.0469771674113	18.9595375722543	52.8772556703426	72.7636363636364	128.719119836744
486	12063	21063	2	8	211.875	140.854248621895	519.375	83.0735197124773	0.981119311193112	2.17774082843799	1.53660436137072	2.37037848987107	15.4375	6.2317475413687	7.34375	3.38506563523349	13.7246963562753	29.107639598059	70.7234042553192	117.183416413666
487	12064	21064	2	8	227.8125	85.7785737213986	643.28125	36.5797708726664	0.975619047619048	1.84930802424495	1.33238289205703	2.33596099221807	20.71875	5.65248660668114	6.59375	3.73181072541502	10.9954751131222	9.47591847020577	97.5592417061611	142.534340214471
488	12065	21065	2	8	116.09375	62.7685761605742	480	97.7323534108629	0.7351617076326	1.27160601922366	1.43828125	1.96129846459158	12.8125	5.32454753491908	6.0625	2.8277142256486	9.0609756097561	10.37364014239	79.1752577319588	117.007551265045
489	12067	21067	2	8	48.75	47.9414966054898	351.09375	101.407310093122	1.0346834264432	1.38613583130342	2.11986446421008	2.93700654352837	7.5	6.31773639078494	10.5625	3.76689741419013	6.93333333333333	4.57282344790549	33.2396449704142	57.3571658733668
490	12068	21068	2	8	85.9375	71.441804649749	534.21875	91.3881245814582	0.809561360275998	1.32626914744023	1.44222035323802	1.97513150538118	10.9677419354839	6.45230641433868	7.375	3.14950072848216	8.08823529411765	8.57164030542546	72.4364406779661	102.595550619175
491	12069	21069	2	8	257.5	122.513988668049	623.4375	59.2757021971713	0.949391891891892	1.71901231718882	1.86440129449838	1.96572970678924	16.9375	3.49134875499888	3.46875	2.46241914882827	15.2029520295203	26.7865415512148	179.72972972973	194.900718126666
492	12070	21070	2	8	65.15625	87.2102055935968	504.84375	138.071302144242	1.38019565736101	1.58341572684693	1.89164851125635	2.04038147521728	7.21428571428571	4.84085348196601	7.6875	3.3929480948275	10.3217821782178	15.1121979920633	65.6707317073171	92.2112554391626
493	12071	21071	2	8	70.46875	104.922086107863	545	66.25950936013	1.3504931440943	1.49562579823706	2.13303571428571	2.21685116219946	6.8	5.73795590180288	8.125	3.32876030397058	11.0539215686275	21.0790684661985	67.0769230769231	92.2075563185222
494	12073	21073	2	8	125.625	105.950003425231	612.8125	81.0310324863657	0.971976866456362	1.47006986348759	1.26268221574344	2.32603052440655	12.25	7.14820076617525	7.8125	5.17710530652398	10.2551020408163	12.2186484654417	78.44	140.906297726382
495	12074	21074	2	7	103.392857142857	95.1612040797339	455.535714285714	177.812527605748	1.07587604981176	1.53384361214763	1.67562457798785	1.75593653243301	8.92857142857143	4.73699835752066	6.07142857142857	3.60995097359314	11.58	19.8489173022684	75.0294117647059	122.064946650688
496	12075	21075	2	8	252.65625	130.48287722916	608.75	54.4917868922435	1.26800401203611	2.76065712463185	1.41376404494382	2.29109013450777	19.125	5.93920815836481	8.3125	3.58705108464752	13.2107843137255	27.2938129240633	73.2330827067669	105.765307092748
497	12076	21076	2	8	67.8125	74.1177953034571	527.5	99.1496099906113	1.14413033061811	1.48247474522779	1.5586038961039	2.30591282695134	7.10344827586207	5.93623755051612	10.6875	5.67642265811386	10.5339805825243	13.2409678623327	49.3567251461988	93.4866885553471
498	12077	21077	2	8	35	41.9677295380706	471.40625	109.86967628117	1.15310218978102	1.41795382486848	1.67366436203646	2.57882600439741	5.80769230769231	4.05974610801445	12.5	6.25274133429077	7.41721854304636	4.99514112699403	37.7125	66.3378218686421
499	12078	21078	2	8	178.59375	123.492420918021	553.125	96.1161092201141	1.19093795093795	2.71290792082579	1.61722846441948	3.45152433353724	14.25	4.57905469889625	12.09375	5.09496509849074	12.5328947368421	18.9620503933136	45.7364341085271	65.4045821682138
500	12079	21079	2	7	6.25	5.7130455003342	415.178571428571	153.950943021285	1.25283962972229	1.13437185576705	1.33099004100762	2.13823740281203	1.78947368421053	0.787326514818136	13.25	4.06087930634989	5.14705882352941	0.857492925712544	31.3342318059299	55.1193926548362
501	12080	21080	2	8	167.03125	122.894259393738	588.59375	85.8941056128548	1.08482622209664	1.20123132638219	1.43067776456599	2.69223089205051	13.2666666666667	7.18683342736171	9.25	5.86954963376457	13.429648241206	11.4824946331091	63.6317567567568	102.583919536211
502	12081	21081	2	8	26.71875	21.8355058223099	345.15625	181.590128581889	1.07775524002705	1.12251794173798	1.34155898290955	1.76432966501021	4.72413793103448	3.0810080878567	12.3333333333333	5.68320777155935	6.24087591240876	2.95686028695099	29.8513513513514	55.7619510766149
503	12082	21082	2	7	15.7142857142857	26.5174396044302	398.035714285714	190.867121151098	1.18529411764706	1.08787617980692	1.52190793122573	1.97362864466007	3.77777777777778	3.97870146649345	12.0357142857143	6.3507488205731	6.47058823529412	2.87277799005736	33.0712166172107	49.9864949261651
504	12083	21083	2	7	167.678571428571	113.801989688858	662.678571428571	41.6884863503089	1.15014548981571	1.66067698403643	1.49968847352025	1.85799644125297	8.46428571428571	4.4512348919701	3.21428571428571	2.39377499572511	19.8101265822785	43.2531205740197	206.166666666667	255.265944158619
505	12084	21084	2	7	44.1071428571429	46.5882987102939	418.571428571429	174.91721397859	1.13474240422721	1.58087824102876	1.77843601895735	2.67578298701653	7.30434782608696	4.93074568036386	7.10714285714286	3.13095992515236	7.35119047619048	5.10153185982357	58.894472361809	80.9151190102469
506	12086	21086	2	8	7.5	8.42423539174232	332.96875	109.292883921171	1.46666666666667	1.31846543271727	1.6331853048042	2.69352032615198	2.25	1.16415770318919	16.96875	4.41759221383572	5.33333333333333	1.65144564768954	19.622467771639	28.2254238164536
507	12087	21087	2	8	69.84375	81.9075440123133	553.4375	71.7234552448365	1.51900985340062	1.6301118199139	1.56060037523452	2.50639737219621	7.36	5.72916515151495	10.8125	4.61720135873418	12.1467391304348	9.82831808109403	51.1849710982659	86.1590063903541
508	12088	21088	2	8	329.0625	101.269661571661	631.875	55.8186868929359	1.01638689048761	1.84562149573742	1.75	2.71756403973099	13.75	3.87714560785588	6.125	4.04610525591407	23.9318181818182	33.6587441564611	103.163265306122	144.382660644982
509	12089	21089	2	8	8.90625	9.89740720364878	569.6875	89.3519454812839	1.61322786200835	1.23830591131444	1.14553014553015	2.34523576112082	2.4	1.50087693664316	11.1875	6.87884789678452	5.9375	1.97221389802792	50.9217877094972	98.6717929159257
510	12090	21090	2	8	162.65625	131.835579263253	477.03125	107.011149366361	0.672834314550042	0.946831130990847	1.51498392282958	2.30244678001735	15.1875	7.00431894412067	8.875	3.94927514786554	10.7098765432099	16.96449248712	53.75	94.1444880435135
511	12091	21091	2	7	37.8571428571429	56.2308168347638	556.428571428571	130.999414353067	0.713298429319372	0.817052862950231	1.34737991266376	1.63270238893653	8.36842105263158	7.18184846459608	5.46428571428571	4.1853549153203	6.66666666666667	7.13048959444862	101.830065359477	174.788172204983
512	12092	21092	2	8	75.625	106.117327033686	405	141.763091788901	1.09340446168768	1.06239010225322	1.51051587301587	1.70287411972575	7.43333333333333	6.0211313711383	8.34375	4.77634882148657	10.8520179372197	14.5484769940542	48.5393258426966	69.0137377922329
513	12093	21093	2	8	243.90625	164.795740505359	487.8125	97.6823150699212	1.2	1.21009495025419	1.64360699865411	2.47801672258909	12.9375	4.21929133325002	10.0625	3.44484186630838	18.8526570048309	28.2919752685092	48.4782608695652	80.2760880010615
514	12094	21094	2	8	59.53125	61.7795165840171	292.96875	178.79461714763	1.19602555003549	1.30418639584805	1.54870106110501	1.59114755594103	7.74193548387097	5.01310111564677	9.375	4.27860393269852	7.9375	7.44690059366196	31.25	45.6138455920897
515	12095	21095	2	8	26.875	22.0611320740142	518.28125	159.235114131842	0.932281334535618	1.08994656903638	1.33075135553834	2.02818862399519	5.40740740740741	3.23751161874077	8.09375	4.92760083610676	5.89041095890411	2.67071806867775	64.034749034749	103.111640544273
516	12096	21096	2	8	40.625	60.8508223497856	503.75	114.391799841456	1.4343146274149	1.56387529345573	1.64826589595376	1.95342056013907	4.56	3.62950869035099	8.40625	4.4349009880936	11.4035087719298	14.2591186773824	59.9256505576208	93.2097320724971
517	12097	21097	2	8	159.84375	171.325404284437	518.75	161.664726737058	1.67581589958159	1.39289102315712	1.90155279503106	2.03500903189846	3.85714285714286	2.3682199240074	7.71875	5.49036913383849	47.3611111111111	100.313663061842	67.2064777327935	118.473908307856
518	12098	21098	2	8	73.4375	80.3263253758511	443.75	67.620859541722	1.01005316578057	1.3739585309019	1.69796380090498	2.38113896211877	8.5	5.19925552983464	10.625	3.50805524655802	8.63970588235294	10.8829212448186	41.7647058823529	50.7768899792065
519	12099	21099	2	8	12.8125	20.8658348626679	339.84375	111.068740521209	1.82032699955811	1.50670499871954	1.62104397862721	2.35344892933648	2.63157894736842	2.03334771349531	14.4375	4.40628217215434	8.2	6.36957051703084	23.538961038961	37.4553616810453
520	12100	21100	2	8	209.0625	108.994210411498	562.5	95.5544094288187	0.734311926605505	1.41628486033908	1.40297619047619	2.49820556187822	15.15625	6.40619344978975	8.625	4.00604382112505	13.7938144329897	29.6473550951691	65.2173913043478	104.054827445076
521	12101	21101	2	8	50.15625	55.5831892519614	556.09375	102.404435190934	0.775180779099603	1.07291326083856	0.957292659675882	2.19085687428149	8.72413793103448	7.38191105591489	11.90625	5.09496509849074	6.34387351778656	3.23858373658292	46.7060367454068	77.6783360050564
522	12102	21102	2	8	87.34375	117.487023133786	595.3125	98.003764740064	1.04010866880711	1.4351803812691	1.20877192982456	1.81364794613328	8.63333333333333	5.34649955309681	8.21875	5.23471276594385	10.7915057915058	15.1238736927991	72.4334600760456	107.654426371476
523	12103	21103	2	8	3.75	7.07106781186548	466.875	93.461653340615	1.54502617801047	1.20116609617001	1.62086419753086	2.12408835061703	1.75	1.21543108701099	12.09375	4.46028622689245	5.71428571428571	3.27326835353989	38.6046511627907	66.7072816796476
524	12104	21104	2	7	20.8928571428571	24.3071994908905	506.071428571429	81.0276260942908	1.09006385696041	1.33574497674622	1.789816360601	3.29047814429747	4.39130434782609	4.31423784941719	11.3214285714286	4.82319681468914	5.79207920792079	3.06044712969582	44.7003154574132	72.2862744550009
525	12105	21105	2	7	131.785714285714	103.693050284234	478.392857142857	107.995658103982	1.75203400121433	1.50016306238103	1.70347376201035	2.3088409122674	6.8	3.92640632979658	13.5	5.32290647422377	21.7058823529412	41.681044044611	35.4365079365079	52.9163539975983
526	12107	21107	2	8	207.5	126.752234821553	669.53125	31.3502424490291	1.02987804878049	1.76162451144683	1.72631578947368	1.96768055779861	13.625	5.55180877238772	2.8125	2.14682811788507	15.2293577981651	25.5143441386999	238.055555555556	260.922837666579
527	12108	21108	2	8	49.84375	62.8937195567047	255.625	199.093712737527	1.19459081370949	1.93863338704446	1.47718707940781	2.34519018012375	8	5.9807383130539	10.6333333333333	6.40841759656423	7.38425925925926	5.41191900860756	25.6426332288401	39.1856274266202
528	12109	21109	2	8	174.6875	111.47788367379	526.71875	85.5023992777867	1.14464183381089	1.5539825695771	1.36540016168149	2.34107383900977	11.53125	4.80580546100571	11.65625	6.26103863897275	15.1490514905149	18.6767992969438	45.1876675603217	74.4863569681308
529	12111	21111	2	8	65.15625	70.0286159826939	579.21875	91.2998372520897	1.0162252445717	1.32321803067648	0.960266370699223	1.93396121163463	9.07142857142857	7.6493939311051	12.96875	6.6356047199935	8.20866141732284	7.67675536308612	44.6626506024096	71.3821919070839
530	12112	21112	2	8	190.78125	101.58509364075	544.375	74.3222061202481	1.24038972542073	1.54817854985787	1.6423487544484	2.56105794470325	14.5625	4.67620952095508	10.5	5.40011947299138	13.1008583690987	13.93103286483	51.8452380952381	77.931388736445
531	12113	21113	2	8	103.59375	56.1569570992336	638.125	43.0069386749807	0.941647655259823	1.26309479426468	1.33702290076336	2.17024629653843	13.4375	5.43547190579711	6.1875	4.62418257815682	7.7093023255814	5.72661206641432	103.131313131313	159.842222109258
532	12114	21114	2	8	215.9375	83.7183979856896	522.65625	93.1265560597426	1.38834469931804	1.63152587155969	1.84338875692795	1.909170949823	13.59375	3.7231566125118	8.71875	3.79502539410944	15.8850574712644	21.4795075886867	59.9462365591398	74.3623781635934
533	12115	21115	2	8	5.625	12.2309760114861	576.09375	133.650569764543	1.3740157480315	1.24503766493248	1.1185667752443	1.37553895453626	2.54545454545455	2.423371055519	7.75	4.53658959586277	6.42857142857143	4.27246629641104	74.3346774193548	121.375637721432
534	12116	21116	2	8	120.9375	100.108308282064	603.125	62.317475413687	1.08356807511737	1.22743865934646	1.59598930481283	1.9573234859257	6.625	3.65221982873695	6.84375	3.67299978482913	18.2547169811321	37.8262581684803	88.1278538812785	118.659029280442
535	12117	21117	2	8	108.75	73.30889133241	433.28125	161.677742872427	0.693865030674847	1.11629751377248	1.0825068119891	1.96215952914205	15.2258064516129	7.34261387345294	13.53125	4.67653286927606	7.3728813559322	5.54701443795249	32.0207852193995	55.6476350728117
536	12118	21118	2	8	11.875	18.5676617945322	418.125	84.3738799208809	1.19796999117387	1.7111703350117	1.46345755693582	2.24094964649081	2.8695652173913	3.13780971417509	13.3125	3.66709430546329	5.75757575757576	2.19131576954687	31.4084507042254	43.2952905896368
537	12119	21119	2	8	185.9375	102.857852900135	449.21875	142.121650384678	0.854534815681685	1.32456928613526	1.34310444316215	1.73188255518621	14.40625	5.97229828241972	8.125	4.08577390308088	12.9067245119306	13.7726090131995	55.2884615384615	84.623932223455
538	12120	21120	2	8	40.3125	56.0376817346466	445.9375	154.708036678458	1.0056091954023	1.03021874764155	1.20946408209806	1.92617227617213	7.07692307692308	6.11177929524997	12.5	5.65114889831862	7.01086956521739	5.40995755711439	35.675	70.0656289195332
539	12121	21121	2	8	38.125	75.1959805034216	473.90625	161.498698561619	1.22419798350137	1.24377036906142	1.79212698412698	1.72000997809363	5.44444444444444	3.88393709015239	6.5	4.08774723036477	12.4489795918367	31.7142923483123	72.9086538461538	128.293618255686
540	12122	21122	2	8	20.3125	51.6960331041916	261.09375	175.920319091783	1.40535953550692	1.21260366530114	1.13850868232891	1.84284996077947	3.45	3.34781940027268	17.09375	7.56630636013926	9.42028985507246	10.5557425089261	15.2742230347349	22.9790821643294
541	12123	21123	2	8	51.71875	79.8951871355175	501.09375	134.528653711226	0.909656301145663	0.995252854400602	1.37758743754461	1.80891413940753	8.1304347826087	7.49729859122657	8.28125	4.66444599621572	8.85026737967914	9.29730203859921	60.5094339622642	107.615445875424
542	12124	21124	2	8	200.3125	112.722450321361	581.71875	87.8379131806732	1.07612748045701	1.78913712244127	1.26350282485876	1.80557928934757	12.625	4.28613669193313	8	4.72467783506572	15.8663366336634	25.9841897997403	72.71484375	119.465938760372
543	12125	21125	2	8	308.28125	129.138643769075	461.875	92.4116840818233	0.769032258064516	1.47902097636466	1.66283292978208	2.17827526327291	20.875	4.51342084697799	10.8125	3.24720723679744	14.7679640718563	23.7392454757692	42.7167630057803	51.4076135672519
544	12126	21126	2	6	20.2083333333333	21.8929791538722	444.791666666667	83.164049071525	1.27639178326883	1.21571694377938	1.22392127176382	1.8539912435206	4	2.96273147243853	14.9583333333333	4.35869113448029	6.38157894736842	3.42526730932797	29.7353760445682	54.311327376088
545	12127	21127	2	8	80.15625	95.6428535937128	484.53125	143.517782280264	1.14778998778999	1.31538315944688	1.49595222295952	1.7714376398169	8.46875	5.42386824823332	7.84375	3.82782153998008	9.46494464944649	16.930950945069	61.7729083665339	109.801385342388
546	12128	21128	2	8	239.84375	149.528745618122	573.75	70.5965365137833	0.572339733159779	0.804295791381121	1.36517094017094	2.28858933262715	19.0625	5.38179428048113	7.875	4.54901619991584	12.5819672131148	16.867025654098	72.8571428571429	132.665635134307
547	12129	21129	2	8	159.53125	116.538512082432	529.84375	85.5672191434049	0.795650961806524	1.35629129730281	1.62185702547247	2.04546020855015	13.0967741935484	7.06802583804784	6.0625	5.90755393952413	12.5738916256158	19.4768164338555	87.3969072164948	152.093515651847
548	12130	21130	2	8	103.59375	99.67070277637	508.4375	91.0816498285131	1.29287705956907	1.75853005868313	1.66573116691285	2.30354732421303	8	5.20256347070045	10.40625	4.44216871620449	13.366935483871	23.1579341578078	48.8588588588589	74.9400637289956
549	12131	21131	2	8	30.46875	29.5219812856837	645.15625	60.6747592602585	0.872331747110809	1.15557729694456	1.27724425887265	1.81793600455853	5.64285714285714	4.39034534804863	5.78125	5.1414468592461	6.17088607594937	5.53413614795806	111.594594594595	165.670649485833
550	12132	21132	2	8	55.9375	75.982144549378	455.9375	134.814313756175	0.798917647058824	1.18236399472559	1.31195266272189	2.16738574952064	5.46875	4.12689350480479	11.0625	6.47046640389014	10.2285714285714	12.8967734410136	41.2146892655367	88.6885514617572
551	12134	21134	2	8	260	107.70329614269	657.34375	31.6987934796345	1.35251358695652	2.51547026715525	1.70124688279302	2.21161501158713	14.1875	6.3725090009934	3.71875	2.51747921796849	18.3259911894273	34.8135289129527	176.764705882353	213.086268273719
552	12135	21135	2	8	83.75	52.378892572264	517.5	109.956002931378	0.749656188605108	1.08856763578687	1.13117283950617	2.1360755633956	11.75	7.30885455038679	14.03125	6.8743768045993	7.12765957446809	4.80218626333896	36.8819599109131	66.2337369505593
553	12136	21136	2	6	94.7916666666667	93.1627744124867	599.583333333333	56.7970579968844	0.910629790069977	1.25949220630149	1.41384083044983	2.58527437658154	11.9565217391304	9.57021069811549	9.875	4.16311442782089	8.27272727272727	6.68764670472702	60.7172995780591	87.5654249126586
554	12137	21137	2	8	272.1875	177.018030337353	506.71875	69.4634897718962	0.93698534542917	1.1366933913465	1.61875457875458	2.05664220778815	10.875	6.14738339300919	6.46875	2.85096899203558	25.0287356321839	53.1405540076611	78.3333333333333	95.2143723343757
555	12138	21138	2	7	45	63.1723099208881	387.321428571429	145.153061888688	1.12825396825397	1.30280141121426	1.58314546430488	2.11988635786688	6.16	5.7494927312474	9.53571428571429	3.81500102283509	8.18181818181818	6.43768982379391	40.6179775280899	59.985055585859
556	12139	21139	2	8	9.84375	13.4694621752438	286.40625	146.73453303665	1.50622662266227	1.11987000349061	1.6565045045045	1.98870423499083	2.7	2.4516374764205	12.78125	5.79618548090313	5.83333333333333	2.5234746934142	22.4083129584352	32.1722848289876
557	12141	21141	2	8	208.90625	189.693021854581	629.84375	79.4282428744904	0.891042494649954	1.10254016815539	1.2790294627383	2.13925574593044	12.4333333333333	6.76034753918574	5.6875	3.64945864301772	17.9222520107239	43.6710807496167	110.741758241758	178.96456117963
558	12142	21142	2	8	152.5	78.4527801271403	571.25	49.2688477117002	0.874008810572687	1.49886114519052	1.31995798319328	2.11309289592371	14.15625	5.72549124529939	6.625	3.46177280706605	10.7726269315673	10.8110870424632	86.2264150943396	125.99144505817
559	12143	21143	2	8	20.9375	52.4779139411324	622.8125	66.0881315292864	1.34617791685293	1.16590970614574	1.11736334405145	1.78195110823664	3.04347826086957	2.24576896872086	7.21875	4.67480808645246	9.57142857142857	15.3401731076636	86.2770562770563	139.175339338521
560	12144	21144	2	7	181.964285714286	99.7435534509697	640.357142857143	52.808679341152	1.90056422170594	1.64865780883713	2.35964125560538	1.80716480839068	7.85714285714286	2.97787254054381	2.92857142857143	2.82749164361435	23.1590909090909	39.8415487115648	218.658536585366	260.492232035657
561	12145	21145	2	8	161.40625	92.0223883610799	557.96875	96.7275803397723	1.18769230769231	2.16031542983629	2.08042430086789	3.59004171442228	13.65625	4.6393087290965	10.96875	6.2294015401471	11.8192219679634	18.3010451483438	50.8689458689459	90.4261335725775
562	12147	21147	2	8	236.40625	117.193212226372	493.90625	176.41471655659	0.676381260096931	1.26595586992966	1.49993089149965	2.11583122440685	20.9375	6.70549846599187	7.78125	3.8582494359071	11.2910447761194	21.4674031153091	63.4738955823293	107.074741764228
563	12148	21148	2	8	186.5625	71.9928031797444	649.53125	48.1321999222437	0.965377855887522	1.54333839201911	1.25410199556541	2.07569698972214	13.3125	3.41190988044205	4.75	4.38472421614095	14.0140845070423	22.0713237158913	136.743421052632	190.722102773203
564	12149	21149	2	8	73.75	83.3473106557637	261.40625	175.353258084838	0.796324951644101	1.3703477397776	1.44660988074957	2.76350708978615	10.5172413793103	8.77749024353599	12.65625	4.18607041076365	7.73770491803279	5.91580632307329	20.6543209876543	33.9773368315417
565	12150	21150	2	8	104.375	100.633076714529	580.78125	68.6988446045492	1.04832487309645	1.99119839425205	1.63052749719416	2.66855864976981	12.3	7.05226791597006	8	4.45768636648379	9.05149051490515	9.44348488322608	72.59765625	123.034309874319
566	12151	21151	2	8	34.6875	36.9161539079417	512.03125	164.610289408142	1.0437300501596	1.52605269623279	1.26927122464313	1.48509607921794	5.62068965517241	5.03142831966834	8.1875	4.34360857857507	6.80981595092025	4.29692992217005	62.5381679389313	114.227156863913
567	12152	21152	2	7	171.964285714286	107.094102663951	453.928571428571	104.406232456024	0.890778755294884	1.41188315759331	1.58402684563758	1.71643634837884	11.2962962962963	4.47913809372719	7.82142857142857	3.51771781476835	15.7868852459016	26.4457704521133	58.0365296803653	82.1012942204462
568	12153	21153	2	8	109.6875	60.2539986626507	337.96875	122.374750815259	1.01454173067076	1.82469266189789	1.5680981595092	2.81447441287542	13.5806451612903	4.58820366845521	10.15625	4.08861026156416	8.33729216152019	6.1404405986371	33.2769230769231	59.2984988495659
569	12155	21155	2	7	76.6071428571429	81.5254285646233	560.178571428571	88.959855103894	0.77263391618096	0.977563004752168	1.31307262569832	2.59561824522901	10.5185185185185	8.0925909627281	9.25	4.75024365846793	7.55281690140845	6.90014793370349	60.5598455598456	103.280378198893
570	12156	21156	2	8	356.09375	81.2178906776643	638.28125	44.8044024154597	0.897037355088021	2.25300951042523	1.35105162523901	2.33234587142966	18.3125	4.04361304424804	4.4375	3.4728207369468	19.4453924914676	27.5027505247545	143.838028169014	185.264489381726
571	12157	21157	2	8	92.65625	90.330793297424	477.8125	130.327982661116	0.831581569115816	1.06033904218736	1.31948387096774	1.78018219379735	11.25	7.69583045886621	10.6875	4.7071496751767	8.23611111111111	6.87227901192199	44.7076023391813	73.8354507244127
572	12158	21158	2	8	164.53125	90.7438736490718	532.5	127.443852279625	0.817158931082982	1.10879354232495	1.27216666666667	1.78380369757833	15.65625	7.23615195813979	10.46875	5.54735842395919	10.5089820359281	15.1357331887714	50.865671641791	90.0448816105786
573	12159	21159	2	8	324.375	83.9714813339586	603.75	75.0483714980953	0.937124802527646	1.58374592430788	1.3744623655914	2.1328159757031	12.09375	3.71013759417922	7.46875	4.95127468110404	26.8217054263566	58.1580546476586	80.836820083682	118.508458656076
574	12160	21160	2	8	35.15625	48.1510455284604	411.71875	147.361796242905	1.13885466575405	1.74361068134237	1.76685250886974	3.23889582182056	6.625	6.30260470654447	11.6875	4.53258809497506	7.07547169811321	4.68305208523829	35.2272727272727	59.3193222212517
575	12161	21161	2	8	110.46875	125.018446219593	471.09375	114.05809481109	1.20728018456806	1.72000495744033	1.62573760200879	2.49452750588117	10.6785714285714	7.46871783050786	11.84375	4.35600716104746	11.8227424749164	23.963871391136	39.7757255936675	65.7246125907155
576	12162	21162	2	8	29.84375	42.6441459696858	455.15625	122.181015730099	0.995245641838352	0.959195120659062	1.02218289085546	1.48685649113174	5.04166666666667	4.75923967865042	14.09375	6.12430048671788	7.89256198347107	8.86829714290607	32.2949002217295	56.2464769913145
577	12163	21163	2	8	106.09375	102.325653257217	398.90625	104.029573765069	1.41460931534742	2.54823161785929	1.95737226277372	4.02512221222533	10.53125	5.84743878314093	11.375	4.46311044437729	10.0741839762611	12.4371210639323	35.0686813186813	54.4386146314781
578	12164	21164	2	8	18.28125	26.1697120856375	474.375	78.8910027986756	1.38908928969049	1.14573433814223	1.6027989821883	1.93078931406004	3.85	2.71981036490646	9.53125	4.44307634633424	7.5974025974026	5.6551321364332	49.7704918032787	66.124730982097
579	12165	21165	2	8	230.625	154.521895306239	461.71875	141.584406462102	0.758045977011494	1.48952182925678	1.05166364186328	2.11974935346278	17.09375	6.85028548969476	17.40625	7.1655960065463	13.491773308958	32.7307450591083	26.5260323159785	47.3716150730039
580	12166	21166	2	6	135.625	108.440651971482	517.708333333333	110.019555244656	0.715864527629233	1.06808709855517	1.06570545829042	1.83126489069099	15.375	8.5912619916224	9.41666666666667	5.02962239629133	8.82113821138211	10.1767257806231	54.9778761061947	114.409107822771
581	12167	21167	2	8	16.71875	22.9870010602065	617.8125	52.4855971026891	1.39946678515885	1.16385137274388	1.09571865443425	1.8666987184831	3.70833333333333	3.82757917211918	9.3125	3.54180107271847	6.01123595505618	2.28380853172976	66.3422818791946	101.251646488642
582	12168	21168	2	8	222.34375	95.3092113393508	603.90625	64.5047431989407	1.04590266875981	1.39650596459143	1.52247644683715	2.2606698613572	15.5625	3.48209706929603	8.625	4.29365623577013	14.2871485943775	19.5148366273861	70.018115942029	95.4306013321683
583	12169	21169	2	8	100.3125	79.0970973326557	585.9375	109.105139437209	1.170247100353	1.22449255024617	0.975058275058275	1.51992526870131	10.6451612903226	7.02162558147696	8.59375	4.17256303224583	9.72727272727273	11.1531824544192	68.1818181818182	98.6411491749299
584	12172	21172	2	8	104.84375	92.9922332431499	468.59375	125.686722519692	1.11511303022606	1.48782831556658	1.43940335612181	2.5653979565166	10.1071428571429	4.29762454381216	12.4193548387097	4.27998593103908	11.8551236749117	16.1992316680016	38.9480519480519	51.9427008286274
585	12173	21173	2	8	14.6875	13.3765261414503	408.75	126.350766238406	0.992334957908728	1.11379385509079	1.43222891566265	1.91280596011082	3	1.77590713547926	12.5	4.60714732254276	5.80246913580247	2.43115072078234	32.7	52.8672617828941
586	12174	21174	2	8	133.90625	83.5862928163117	443.125	105.132404997913	1.01482271394295	1.70245760926771	1.77167042889391	3.35503303607795	12.75	6.23207105843791	12.96875	4.38828627730836	10.5024509803922	12.2145035581492	34.1686746987952	50.5115903084204
587	12175	21175	2	8	41.5625	45.4447111795591	599.0625	57.1138859450304	0.957300783049286	1.20686036704638	1.4609819121447	2.47487286048354	6.4	5.89915248150105	8.65625	4.39654831621059	6.92708333333333	5.55174571227395	69.2057761732852	103.132552789
588	12176	21176	2	8	90	81.1808017984866	467.65625	92.6055141446772	0.828621031746032	1.11006662517666	1.1528173374613	2.01171400508195	13.1333333333333	8.94324377367643	14.5625	4.64158968874993	7.30964467005076	4.73152583941942	32.1137339055794	53.8704733318328
589	12177	21177	2	8	45.9375	56.9866636916891	327.65625	151.092710136696	1.12299490032452	1.56673742719305	1.12688172043011	1.6802955499567	5.66666666666667	4.04571577004045	11.34375	3.94812634206445	8.64705882352941	8.13671041558269	28.8842975206612	59.3989959477586
590	12178	21178	2	8	84.6875	63.7527671758697	448.90625	112.863994480082	0.794786030496803	1.03834324211065	1.12518731988473	1.87860932510743	12.9375	9.05516249119448	12.5	3.77598523780603	6.54589371980676	3.68579105984878	35.9125	46.0002162330104
591	12179	21179	2	8	251.25	127.608271549073	509.375	85.4187975081711	1.17826666666667	1.85085098594683	1.6553412462908	2.84267079071521	17.96875	7.70204989471278	15.3125	5.42061477289514	13.9826086956522	24.0056550424913	33.265306122449	52.4097336805524
592	12180	21180	2	8	107.8125	152.590203359489	489.6875	169.258046456653	0.931087289433384	1.22669125913425	1.29470827679783	1.56844535995677	8.96774193548387	7.63973765242299	8.0625	4.08725398786157	12.410071942446	25.8770525301518	60.7364341085271	99.1257519442803
593	12181	21181	2	8	217.1875	137.781603130789	560.15625	89.140016492721	0.686824114356743	1.07586853939885	1.13391984359726	1.93950677456297	22.3125	9.16317137662607	9.34375	5.24625442424126	9.73389355742297	19.1271467192886	59.9498327759197	106.012602889696
594	12182	21182	2	8	164.6875	102.98713903421	589.0625	69.5427172040972	0.817726505346089	1.58845616402208	1.54892601431981	3.11870163253514	11.09375	5.39031015326457	9.65625	4.53381115049878	14.8450704225352	30.7195478203373	61.0032362459547	91.2029810682001
595	12183	21183	2	8	27.03125	26.0229233623469	304.53125	178.792361887623	0.994047350620068	1.52495276480663	1.43339601353892	1.73402077712838	5.57142857142857	3.99470549073044	9.72413793103448	4.62830230927171	5.54487179487179	2.24137903609751	34.5567375886525	60.7769854889127
596	12184	21184	2	8	60	62.7077193375435	402.03125	201.657884095172	0.897964015151515	1.03997272864356	1.25140049140049	1.45047722138135	9.10344827586207	6.44396078059697	8.3125	3.99546113451493	7.27272727272727	5.68045265305398	48.3646616541353	92.2080016955012
597	12185	21185	2	8	34.375	35.6449788347396	303.125	130.419608163605	1.10875113947129	1.393180106162	1.47991004497751	2.42960129092616	6.74074074074074	5.81505071472423	15.9375	3.5463520557364	6.04395604395604	2.52243891410778	19.0196078431373	24.3444423659523
598	12186	21186	2	8	66.5625	49.6185042876338	510.625	80.4799113383722	0.959253945480631	1.70951436075761	1.21820895522388	1.95306085659867	8.875	6.39934472451874	12.28125	4.76705342817728	7.5	6.92590772966682	41.5776081424936	55.0283295071371
599	12187	21187	2	8	77.5	77.3450584363095	530.9375	115.47543727089	0.857782101167315	1.10476011443379	1.1604958677686	1.81938454185978	9.83333333333333	6.96336885042911	12.625	8.14683789834654	8.40677966101695	11.1347935476705	42.0544554455446	94.2772533604557
600	12188	21188	2	8	161.40625	115.089266721602	536.71875	86.8221149079932	0.974601398601399	1.30205140720771	1.63444160272805	2.74067446452626	14.1	7.94094583092311	9.375	4.64723296097241	12.210401891253	18.0611306763252	57.25	95.2975668848927
601	12189	21189	2	8	72.03125	97.0438824499914	523.90625	137.082117931011	1.23612249819146	1.30410205757175	1.679203187251	2.17548707775797	8.03333333333333	7.44859780062008	9.96875	4.29917002492642	9.5643153526971	15.5963741929592	52.5548589341693	76.2679567467001
602	12190	21190	2	8	94.53125	115.286175310581	595.15625	119.713935743882	0.94254309268049	1.08506777087054	1.33441802252816	2.07141026627088	8.75	6.01628225517329	8.8125	6.01309055848289	14.4047619047619	38.1165798757744	67.5354609929078	120.602168635891
603	12191	21191	2	8	127.34375	93.1178959186825	467.96875	144.929679138406	0.942262061692592	1.19625057913828	1.2975821450713	2.09780103986431	12.375	6.0040309040489	12.625	5.80739239690353	10.290404040404	11.5606932838574	37.0668316831683	72.2055790539245
604	12192	21192	2	8	159.53125	108.467026169841	412.96875	104.231901616137	0.831725676052411	1.19406519321319	1.3335368956743	1.61855083298271	14.28125	6.52654319904743	13.65625	6.16236954321118	11.1706783369803	14.9852769183473	30.2402745995423	43.7347554349164
605	12193	21193	2	8	39.0625	31.1198904343373	367.96875	162.425463674881	0.86149609912804	0.982101402254787	1.20861074123391	1.50878596278846	7.06896551724138	4.65165895509148	10.875	3.7481178072166	6.09756097560976	3.15300104513565	33.8362068965517	53.3247260529828
606	12194	21194	2	7	125.535714285714	110.01968919508	506.428571428571	109.077420201816	1.04565935716431	1.49149029906933	1.95852842809365	2.1046271885946	8.85185185185185	5.36157054849032	8.67857142857143	4.36360003792801	14.7071129707113	25.07379846296	58.3539094650206	98.5942843587124
607	12197	21197	2	8	143.4375	115.083682736772	384.0625	150.023855629911	1.63886178861789	2.4080773620871	1.86474418604651	1.60208889035169	8.36666666666667	4.68661581699332	4.9375	3.34024820402858	18.2868525896414	30.249849362504	77.7848101265823	108.911074681046
608	12199	21199	2	8	27.5	29.402655135757	418.4375	148.108708441229	1.0687725631769	1.65577880147151	1.87554404145078	2.81549111084209	4.44827586206897	4.09342859171477	9.1875	4.91500336363223	6.82170542635659	4.14285833619718	45.5442176870748	93.6938760363973
609	12200	21200	2	8	50.9375	81.4925041080862	627.65625	77.9990113150739	1.29042503503036	1.38265171887582	1.42673434856176	2.5129918339507	6.58620689655172	7.61350886525913	6.5625	4.8985679276637	8.53403141361257	6.32019686394403	95.6428571428571	155.256975038218
610	12201	21201	2	8	219.375	176.866771437457	495	133.802936464233	1.04750312109863	1.08669260284922	1.27916666666667	1.81896580951834	9.16129032258065	4.93353675837492	11.25	5.31583149809407	24.7183098591549	46.7145857923972	44	82.9696054694421
611	12202	21202	2	8	79.84375	62.4691456098593	484.21875	107.0431731939	0.773639248230413	1.01452459986918	1.62292909211398	2.34470572114112	10.8709677419355	6.43294611347901	11	5.1556420707115	7.58160237388724	7.96271182246434	44.0198863636364	64.2785263376129
612	12204	21204	2	8	55.625	62.4338359462859	658.28125	44.1334006898586	1.2502822201317	1.63003190543389	1.64911392405063	1.80955417065601	6.25	4.59971818782492	3	3.7157033806405	10.1714285714286	8.0568586983629	219.427083333333	261.485503061649
613	12205	21205	2	8	259.6875	116.119637276777	605.3125	45.6659946187109	1.03007467752885	2.78977694121842	1.61307901907357	2.4630588891866	14.5	4.55787160288518	6.34375	3.72964907974792	17.9094827586207	28.4070306706727	95.4187192118227	124.653766208786
614	12206	21206	2	8	205.15625	127.32663339844	487.03125	195.237074145685	0.97711684370258	2.28616741144913	1.54044265593561	2.12822007921146	18.71875	7.28336316767591	6.59375	4.29447788707552	10.9599332220367	13.0232001881007	73.8625592417062	126.252336408706
615	12207	21207	2	8	39.84375	41.7072047423386	400.46875	198.788099918871	1.15451412818746	1.13650575499591	1.26092909535452	1.50546218491815	5.93103448275862	4.25886499369054	8.9375	3.80947460605705	7.41279069767442	4.75953451239192	44.8076923076923	77.4758462208599
616	12208	21208	2	8	18.75	44.2135579848243	543.125	122.057297491661	1.12633689839572	1.03568046484939	1.25406360424028	1.9076883598853	4.31578947368421	4.69103911230938	10.03125	4.95453116170017	7.31707317073171	6.48812409644546	54.1433021806854	93.5003243326542
617	12209	21209	2	8	132.96875	98.667406251769	412.1875	111.593570603328	1.01458610593559	1.73407826773089	1.60060913705584	2.15871404640903	12.125	5.89559704492505	11.78125	3.90809230749108	10.9664948453608	15.1957566184344	34.9867374005305	52.7394472071973
618	12210	21210	2	8	178.125	92.3156401665224	425.9375	78.7343174348739	0.731949250288351	1.21095457704965	1.50701381509033	2.46497490765671	16.5	5.16189512585471	13.34375	3.86555821616758	10.7954545454545	11.1540795109265	31.92037470726	48.7502327607311
619	12212	21212	2	8	74.375	65.2631151076041	575.78125	169.805910907224	1.39975798644724	2.07198260183702	1.80455037919827	2.80765041141007	7.53333333333333	4.35282970454641	7.28125	4.2595954298274	10.5309734513274	10.5485719277468	79.0772532188841	126.028127153433
620	12213	21213	2	7	303.75	118.80286347715	635.892857142857	47.9400391582793	0.994680394680395	1.78099124796737	1.38089171974522	2.38600245194233	12.8571428571429	6.29940788348712	7.67857142857143	4.93703743396165	23.625	54.1043656428536	82.8139534883721	120.29116852434
621	12214	21214	2	8	37.1875	56.9654323592033	392.5	157.822889709095	1.35757437070938	1.32552875280531	1.51727099236641	2.05016004557236	6.60869565217391	5.9828476834332	12.125	5.15407762155677	7.82894736842105	6.32117886124788	32.3711340206186	52.9984290318838
622	12216	21216	2	8	23.28125	38.112934367863	319.53125	182.722949875735	1.55842117066607	1.41141421565379	2.03238392508779	2.53776779614715	5.05	3.9266297320516	8.1875	5.76663092785246	7.37623762376238	5.36628639777736	39.0267175572519	64.0425150027824
623	12218	21218	2	8	58.75	50.9268925725571	557.8125	61.2495885437135	1.18771266540643	1.68706369388548	1.46127167630058	2.73185654853265	8.82758620689655	6.68724246776353	11.5	6.30923542221268	7.34375	6.64026635421366	48.5054347826087	84.9102425457833
624	12219	21219	2	8	35.9375	32.2399646802016	553.59375	133.936879542615	1.14166285975331	1.24208312921537	1.40450704225352	1.92909101770248	6.25	4.73462423711393	8.84375	5.23085988736941	6.57142857142857	3.59026232741269	62.5971731448763	117.013154345368
625	12220	21220	2	8	52.96875	48.7068150328592	403.75	102.516717755471	1.09782150386507	1.15378891305181	1.65652173913043	1.74118619823849	8.13793103448276	5.45582348066877	8.6875	3.31601684886182	7.18220338983051	3.88733089759448	46.4748201438849	71.1406631155733
626	12221	21221	2	8	55.3125	48.3591653253832	575.625	111.505460592455	1.10611189468735	1.19158871041489	1.03528138528139	1.76536946966002	6.93548387096774	4.47910321285387	10	5.95683397181271	8.23255813953488	7.66664461723801	57.5625	98.1745414840899
627	12222	21222	2	6	26.25	54.1184289112876	566.666666666667	154.69230796949	1.083003003003	1.11728269065554	1.59945652173913	1.78069125671404	4.08333333333333	3.23217723786455	4.91666666666667	3.84387334843912	12.8571428571429	28.4861077252287	115.254237288136	174.341064026303
628	12223	21223	2	7	228.392857142857	84.7769794424539	598.571428571429	87.6002826696896	0.839883763167454	1.29624857797789	1.8	2.30901886269193	21.0357142857143	6.00297545269963	5.28571428571429	4.61765647517778	10.8573853989813	10.2512667521133	113.243243243243	174.031689256872
629	12225	21225	2	8	125.3125	78.5753952706283	299.375	159.847457525665	1.07530215449291	2.14380148522712	1.57615156017831	2.40786759096057	15.7	6.75762659825025	14.0645161290323	6.31894233697891	8.51380042462845	10.5346096573355	21.9724770642202	39.9483479647709
630	12226	21226	2	8	74.0625	63.5183171447672	453.59375	117.968245966665	0.933284954039671	1.38068271951198	1.42615835777126	2.82997726398402	11.0645161290323	6.3871510804686	15.375	5.66682479222769	6.90962099125364	7.06573112201992	29.5020325203252	56.5010498247451
631	12227	21227	2	8	91.875	79.4512429103535	489.0625	115.949359775111	0.947810945273632	1.26148149926715	1.48362652232747	2.38770021219498	10.8333333333333	5.45883234535671	11.59375	5.9180389897221	9.04615384615385	13.0531094271441	42.1832884097035	73.852144772752
632	12228	21228	2	8	20	27.6790359705331	525.3125	90.9443067788406	1.50116071428571	1.54029714110262	1.92375601926164	3.23234138684173	4.84210526315789	3.05983220118607	10.03125	5.07037171761979	6.95652173913043	5.23914480790554	52.3676012461059	96.0061948367943
633	12229	21229	2	8	126.09375	90.3464155259471	574.6875	78.8826967002883	1.24614575111813	1.54096743115578	1.54903225806452	2.42678644707429	11.8387096774194	5.27318230415972	9.125	5.52851843887965	10.9945504087193	9.68943838013597	62.9794520547945	112.852850647891
634	12230	21230	2	8	91.40625	107.757451467517	326.5625	144.938460244562	1.10345513298533	1.16803635752387	1.0813343923749	1.43994933710579	9.24	6.10518904976196	16.3125	4.39528706538001	12.6623376623377	21.9572373269798	20.0191570881226	30.1674726772634
635	12231	21231	2	8	58.28125	47.6818991658734	473.90625	85.5224397547971	0.834946871310508	1.15064713179806	1.33866666666667	2.06725182284602	8.125	5.46985875857043	10.40625	3.36834768529501	7.17307692307692	4.07327268195371	45.5405405405405	67.8488908980278
636	12232	21232	2	8	30.46875	45.5496782149322	591.25	72.9781231028375	1.20208474960344	1.31779366181905	1.0868932038835	2.27897129871921	5.21052631578947	4.90554048860878	12.4375	6.36491137206117	9.84848484848485	13.1989205158199	47.5376884422111	84.6036385393033
637	12233	21233	2	8	74.53125	75.202515561477	241.40625	148.634832754858	1.12268215928347	1.43782951155154	1.57042115572968	2.32608189159502	10.8965517241379	7.32580969482071	10.75	4.97736813470604	7.54746835443038	7.00890317590093	22.4563953488372	35.4417908981847
638	12234	21234	2	8	151.25	118.498672920295	518.90625	111.981668826758	0.835494505494506	1.07949509613922	1.3017871017871	2.0843992301145	10.9677419354839	4.87499655362437	10.125	6.30795708455956	14.2352941176471	26.0785729285545	51.25	95.7853112506985
639	12235	21235	2	8	239.0625	109.275011900281	413.4375	128.781119007808	0.877063027940221	1.21076150306415	1.47655453618756	1.74384452709076	14.40625	6.29315744639853	8.5625	3.5281129014193	16.5943600867679	23.2240105015134	48.2846715328467	64.4970339102896
640	12236	21236	2	8	43.59375	42.7527470349246	395.46875	74.8801125132702	1.04744744744745	1.12813909307265	1.747616754935	2.55282223039757	6.93548387096774	6.13153316265444	12.9375	3.9426329830089	6.48837209302326	3.78987887893196	30.5676328502415	46.3535107310644
641	12237	21237	2	8	201.71875	79.8244987759943	572.65625	69.8152443723732	1.19650286403377	2.24992090183786	1.55185577942736	2.51917008501865	20.03125	6.49806112522011	7.90625	5.22005669849321	10.0702028081123	9.0891281960953	72.4308300395257	111.949358582382
642	12238	21238	2	8	71.5625	88.9675321350072	627.03125	62.70591080592	1.46332530120482	1.23083095643886	1.82084033613445	1.96724248779094	5.5	3.09276856413543	4.65625	2.8916941680078	17.3484848484848	27.7078501424931	134.664429530201	182.99559183652
643	12239	21239	2	8	84.6875	68.6381054235112	535.625	116.790065308821	0.919380226266601	1.51777738707187	1.75254237288136	3.34156864476811	12.53125	8.08018035170806	9.15625	4.17449533360891	6.75810473815461	4.32594965285109	58.4982935153584	95.8083712622611
644	12240	21240	2	8	190.625	95.7293732520265	536.25	76.5169178004278	0.682231404958678	1.12163729948205	1.14421768707483	1.82932693834325	17.75	6	9	4.32546846241593	10.7394366197183	12.3969783981172	59.5833333333333	102.259320558641
645	12241	21241	2	8	30.625	44.896835149614	561.25	83.6660026534076	1.04451495920218	1.16821090917795	1.40610236220472	2.1285341840215	5.45833333333333	4.88101171503602	8.96875	5.52112877075203	7.48091603053435	6.36619817115626	62.5783972125436	113.309897265866
646	12243	21243	2	8	52.03125	42.4807238069373	552.96875	103.236804007161	0.986198830409357	1.39541229658043	1.6533208606174	3.14633744025254	8.3125	5.90482306965001	8.78125	4.91695142240826	6.2593984962406	5.04810874496369	62.9715302491103	122.935723220394
647	12244	21244	2	8	80.78125	67.6102370445912	409.84375	136.461529347782	0.909606453189929	1.19914620248671	1.37541561712846	1.42405492432946	10.9677419354839	7.29147388378025	8.53125	3.63659158926278	7.60294117647059	4.83393762639534	48.040293040293	72.4283763039836
648	12245	21245	2	8	170.9375	78.467555448507	501.5625	64.9992245611314	1.07785998861696	1.65616130145892	1.29241773962804	2.27071466837952	11.625	4.93669603499501	11.84375	4.82004801876764	14.7043010752688	28.3588609596362	42.3482849604222	75.885600797691
649	12246	21246	2	8	134.84375	128.159957858869	442.65625	162.887178325684	1.35343124165554	1.60961037152017	1.69994366197183	1.54184185623872	7.06451612903226	3.3856115535303	5.1875	2.74082045639505	19.703196347032	49.8348514689184	85.3313253012048	107.884808858687
650	12247	21247	2	8	306.71875	90.0950159285257	633.90625	65.5465160487499	0.792589792060492	1.72435127248516	1.39092558983666	2.95598141433807	19.03125	5.44464445357146	7.34375	5.31346053934964	16.1165845648604	26.5239688801982	86.3191489361702	152.590747328312
651	12248	21248	2	8	150.9375	81.7493957756106	492.96875	70.1594885289592	0.805930807248764	1.19860792708269	1.37728836889195	2.64165975655316	14.34375	6.87965385006936	14.21875	4.33838363686813	10.5228758169935	10.4771022740529	34.6703296703297	48.6197270891752
652	12249	21249	2	8	134.53125	119.766973845854	589.375	103.827943904731	1.21980250867361	2.48631198069781	1.62679425837321	2.47058788732324	11.4375	5.79174885839413	7.03125	5.36105655811938	11.7622950819672	29.0365060576034	83.8222222222222	150.535693573593
653	12250	21250	2	8	54.375	57.5403084521989	513.90625	114.601232717291	1.33103286384977	1.15087661616392	1.38225928733889	1.54917984585919	5.04347826086957	4.07295136311792	7.875	4.52769256906871	15	19.1106617181182	65.2579365079365	102.455086537849
654	12251	21251	2	8	75.3125	86.6578133401901	610.3125	76.4529952576808	0.896073679108095	1.01663849545119	1.38717948717949	2.2966653485567	9.03333333333333	6.79494402977803	7.34375	3.51594868581587	8.8929889298893	7.0100184072688	83.1063829787234	112.540255673771
655	12252	21252	2	16	27.65625	31.5972767311583	468.28125	103.47999864248	1.07763484540736	1.12938842064822	1.38497827436375	2.24766126777312	4.41509433962264	3.14051662986639	11.921875	4.65408060414098	7.56410256410256	7.93253161196621	39.2791612057667	65.5964311759606
656	12253	21253	2	8	14.84375	20.7319441457987	327.34375	109.374942396298	1.28056725016619	1.34288767646863	1.36816553919618	1.96642597671768	3	3.14960314960472	14	4.18137190019519	6.08974358974359	2.50291205689868	23.3816964285714	33.117367379845
657	12254	21254	2	8	205.78125	91.2291458715449	531.40625	76.2977441745759	0.769006381039198	1.42164998748099	1.46379453189727	2.62925205614569	17.59375	4.08663735101485	12.65625	6.16236954321118	11.696269982238	12.9401209358511	41.9876543209877	68.5633142797861
658	12255	21255	2	8	115.78125	107.516760696392	496.71875	107.782706846513	0.820636152055857	1.46070148020808	1.29713086074178	2.31330295168681	14.1612903225806	9.16913945141909	11.84375	4.22824126482257	8.43963553530752	7.28671624648693	41.9393139841689	68.3401004047965
659	12256	21256	2	8	126.40625	87.1986458074044	492.1875	84.5856837959344	1.02700710713346	1.34837239121981	1.67846364883402	1.96590218678189	13.3125	6.51765592139363	7.9375	4.20397277545588	9.49530516431925	12.1816149427134	62.007874015748	88.5506037467889
660	12257	21257	2	8	247.65625	111.202984809964	484.21875	106.400865378181	0.749189546807807	1.51993017754245	1.87435387673956	3.61408681029048	16.1875	4.92156217003792	8.96875	5.46829203151546	15.2992277992278	25.7959790132432	53.9895470383275	104.398995397484
661	12258	21258	2	8	120.625	75.953614877129	488.28125	119.869615826477	1.09645464025026	1.47629405173845	1.57505057316251	3.33883607304066	10.71875	5.13202704717183	14.78125	6.11573525767225	11.2536443148688	13.9716644058888	33.0338266384778	60.448035162685
662	12259	21259	2	8	70.15625	107.000786664277	308.59375	200.097695393058	1.25530175522962	1.31865381655828	1.44382833270034	1.8733791951807	6.88	5.34103610422797	11.5483870967742	6.95144450061721	13.0523255813953	14.8131696324603	27.5837988826816	39.9328913956896
663	12260	21260	2	8	91.875	74.4523012491241	372.8125	129.98100047265	1.03970149253731	1.1669085723174	1.34185418541854	1.91811012201173	8.63333333333333	4.58996907309341	9.75	3.62784926955085	11.3513513513514	10.3198887957147	38.2371794871795	56.0339942961232
664	12261	21261	2	8	182.5	131.762249231639	457.34375	83.5790564038314	2.03046511627907	3.18997532451673	2.23890541344438	3.5250898822565	7.70967741935484	4.01823799184914	12	4.61414375379064	24.4351464435146	48.4377251047033	38.1119791666667	55.3839243177574
665	12262	21262	2	8	110.3125	107.41791689922	549.21875	98.407557530061	1.23398257303947	1.71207609334144	1.82580054894785	3.2875314082695	8.70967741935484	5.25479811465735	9.25	5.54744928308381	13.0740740740741	17.1856816124703	59.375	118.102359726135
666	12263	21263	2	8	53.90625	71.0035707302922	532.5	137.265929800045	1.05343654703261	1.0702134572112	1.50366666666667	2.0439380704973	10.9473684210526	7.48683054295657	11.125	6.11581767276066	8.29326923076923	6.24349345451219	47.8651685393258	81.0003917237944
667	12264	21264	2	8	91.09375	76.3347294972567	517.03125	103.54101084797	0.856844720496894	1.50247542445817	1.34811393379523	2.90889046407947	11.5161290322581	8.05758842227597	13.59375	6.05277528987137	8.16526610644258	9.16043785134895	38.0344827586207	73.7678273814993
668	12265	21265	2	8	54.375	60.1443156888281	471.5625	90.9664729092449	0.94018779342723	1.50445445998272	1.58201257861635	2.46882761646426	7.44827586206897	5.47452676948005	9.4375	3.79250108979932	8.05555555555556	6.94942973512294	49.9668874172185	72.6446241977418
669	12266	21266	2	8	229.21875	84.3199491854992	547.03125	92.9260838325366	0.957147405284941	1.89920754923296	1.41788617886179	2.3316628135345	17.5	4.19677295380706	8.9375	3.88493782903715	13.0982142857143	15.389957823674	61.2062937062937	93.6933937395039
670	12268	21268	2	8	57.34375	60.5883036593911	521.71875	124.139680530675	1.081631690639	1.27806534474709	1.88179669030733	2.73358183692442	7.92592592592593	5.90258043913472	5.84375	5.47197773410863	8.57476635514019	14.8134413867879	89.2780748663102	159.370022209541
671	12269	21269	2	8	124.0625	104.522242578068	375.15625	186.35071156723	0.933088620870477	1.44699596378887	1.80144993203444	2.31061684981975	12.3	7.77329646488763	8.64516129032258	5.20607585484995	10.7588075880759	12.218296805822	44.794776119403	80.2538974910036
672	12270	21270	2	8	167.65625	93.5412999609643	596.875	75.3352721227345	0.751852899575672	0.966849726747747	1.67944162436548	1.90575981703275	11.8125	5.30025866684673	4.4375	3.65387553860458	14.1931216931217	27.3875275159831	134.507042253521	192.666350578118
673	12271	21271	2	8	19.375	23.6830550557607	333.59375	145.342944694886	0.967127564674398	1.28433960203413	1.37128993125758	1.84673170268138	3.67857142857143	3.63168740933928	9.625	3.15972640710267	6.01941747572816	2.46139041896924	34.6590909090909	58.6253828959098
674	12272	21272	2	8	47.1875	52.9445464613684	593.90625	78.7066252795991	1.27227124941941	1.71500423742654	1.22403965303594	2.04313111862329	6.89285714285714	5.6917047222693	9.9375	5.21744901206982	7.82383419689119	7.06591376296792	59.7641509433962	104.527739383842
675	12273	21273	2	8	208.4375	108.846129185698	501.25	88.6548217490444	1.12076970067196	1.48176523716857	1.71157142857143	2.73986886014789	14.6875	4.39528706538001	12.28125	5.51966791310562	14.1914893617021	19.0830731298668	40.8142493638677	69.7570390019187
676	12274	21274	2	8	126.5625	106.766533810626	536.5625	109.591893242685	0.731964191679832	1.3252411228472	1.47359454855196	1.93564052317772	13.75	6.65267348636088	8.09375	6.1137569622572	9.20454545454546	13.011436261882	66.2934362934363	118.628984830951
677	12275	21275	2	8	94.53125	113.324821292459	542.34375	85.2225206397555	0.900024981264052	1.41179045639589	1.33438874230431	2.61031512926052	8.13333333333333	4.94614676451194	11.71875	5.08149314479958	12.3975409836066	25.5009431379359	46.28	73.7450369942508
678	12277	21277	2	8	50.46875	37.4889096503778	506.09375	109.53519374774	0.755332555425904	1.14516414432796	1.23973703433163	2.12591615780877	8.46875	5.78086038355828	11.34375	6.39863581731143	5.95940959409594	2.39641205998487	44.6143250688705	89.037145478101
679	12278	21278	2	8	86.875	98.1830909823006	527.03125	99.0426706265472	0.943287265547878	1.19981235407257	1.40696356275304	2.45319980275531	9.35483870967742	6.92121563068596	13.3125	6.01845280728763	9.58620689655172	13.7953837155825	39.5892018779343	68.2099373531045
680	12279	21279	2	8	18.75	17.1332538385671	455	86.844317510537	0.878832442067736	1.12107509474778	1.42653301886792	2.18817087185805	3.82758620689655	2.82929781189156	9.375	4.25592566027726	5.40540540540541	1.52779328907818	48.5333333333333	73.3971345040133
681	12280	21280	2	8	95.46875	76.4679921970308	527.8125	110.124105210381	1.0714035526645	1.37668862629732	1.70487804878049	1.79550375621476	11.7666666666667	6.42561325844673	7.25	3.65442727519339	8.65439093484419	7.90314877086741	72.801724137931	101.543901735646
682	12281	21281	2	8	254.375	84.9074448652672	626.25	40.2211627813502	0.910469798657718	1.7211188994036	1.77533333333333	2.07548245749416	20.375	5.35061045658012	5.03125	3.05312505158979	12.4846625766871	11.1871968889945	124.472049689441	138.178555776204
683	12283	21283	2	8	52.1875	57.2337806296359	461.875	127.840311174881	1.59471221338325	1.60659881109606	1.30375302663438	2.46311655668863	8.83333333333333	5.5220244134908	16.46875	7.20208023264247	7.87735849056604	8.51394488144803	28.0455407969639	56.07719602912
684	12284	21284	2	8	150.46875	153.818909944297	638.28125	61.1002530880139	1.14090534979424	1.32921012388226	1.06309751434034	2.3066874029891	10.96875	6.22422102912122	7.53125	5.09259028456557	13.7179487179487	25.7999488882704	84.7510373443983	138.975943095689
685	12285	21285	2	8	281.5625	92.9311009088402	640.9375	45.6924766165595	1.23399857448325	1.68295329402269	1.91936758893281	2.30267530450654	14.5625	3.31114929856981	4.3125	3.24720723679744	19.3347639484979	28.1372892605775	148.623188405797	200.270590779989
686	12286	21286	2	8	93.4375	86.7461768238139	513.4375	79.0103862098665	0.868977556109726	1.12947540963831	1.39062027231467	2.59896910486875	11.5806451612903	7.23313760202946	13.28125	4.78731101707352	8.32869080779944	6.69511922713746	38.6588235294118	57.7585558762902
687	12287	21287	2	8	78.90625	90.7205419619557	496.71875	146.467046690131	1.06356324640507	1.22594060456859	1.49209237228831	2.19760772976147	7.65625	5.73955924462677	10.875	5.5865622183374	10.3061224489796	10.9023310818252	45.6752873563218	87.7252770244917
688	12288	21288	2	8	68.75	62.68199309263	241.40625	149.468058811368	0.760412667946257	0.986417193947455	1.34632713026445	1.65574263356626	11.0689655172414	8.40888575293489	9.8125	4.3361756600533	6.85358255451713	5.51195246148719	24.6019108280255	38.4452325637419
689	12289	21289	2	8	88.59375	56.6573511871883	480	89.9193186749529	1.3574857708488	2.17987955859496	1.91067708333333	2.83309015988534	10.625	5.8018350823322	10.65625	4.4111981767813	8.33823529411765	5.99559891221509	45.0439882697947	71.1744819641875
690	12290	21290	2	7	83.9285714285714	98.8110537269203	498.392857142857	135.058653729	1.18090960134756	1.26154857845151	1.94633360193392	1.95966455115088	7.48	6.08358446970205	5.67857142857143	4.89181910743786	12.5668449197861	33.3656763335655	87.7672955974843	143.848161639963
691	12292	21292	2	8	218.125	109.262557409265	518.59375	114.082838995292	0.974221668742217	1.32075755110561	1.49185415050427	1.99645955808147	14.96875	5.49770846690662	10.59375	5.60448768917057	14.5720250521921	30.8826658240678	48.952802359882	92.2636632949763
692	12293	21293	2	7	158.571428571429	126.336244050734	451.25	171.850629585372	1.12493638676845	1.37860158611976	1.83946843853821	2.51312550894922	11.0714285714286	8.49369514068271	8.14285714285714	5.14035800536115	14.3225806451613	20.1376928403024	55.4166666666667	96.0505423272089
693	12295	21295	2	8	182.65625	104.903829806469	384.53125	136.809022616766	0.753067752253562	1.11425684604245	1.52883092687471	2.6337666803296	15.78125	6.69970810630414	13.71875	4.09747660348769	11.5742574257426	20.7342149438642	28.0296127562642	47.3780726653629
694	12296	21296	2	8	103.90625	77.9757445227102	508.59375	103.761780326147	0.860765914278468	1.20919347099375	1.24005912786401	2.13022738533684	10.2333333333333	5.69139297738159	11.75	4.27294564862801	10.8306188925081	10.7956648559077	43.2845744680851	74.8904720336201
695	12297	21297	2	8	98.125	62.8458174757362	541.875	95.6788141851213	0.671608040201005	1.19623340013185	1.3180701754386	2.23014877701716	13.15625	6.63864237481167	9.4375	7.68298287167501	7.458432304038	5.0897943089978	57.4172185430464	116.586776750916
696	12298	21298	2	8	72.03125	107.071421558304	388.4375	99.1287652337816	1.40998312032795	1.37151451467251	1.17634307257304	1.85284495175226	6.64	5.51422403123655	16.34375	5.40375839936517	13.8855421686747	20.3184981103882	23.7667304015296	40.2370738176149
697	12299	21299	2	7	149.285714285714	82.4925842426242	483.75	89.1069374195764	0.840362953692115	1.15417016127534	1.59470899470899	3.01584402985303	14	5.67646212197547	10.3214285714286	4.8766531588525	10.6632653061224	12.4727376383622	46.8685121107266	83.5723863606551
698	12300	21300	2	6	281.458333333333	113.304890399337	579.583333333333	91.7808906257614	1.20009501187648	2.07839056160908	1.88575667655786	2.09941519797446	14.4583333333333	6.13598910680589	6.58333333333333	4.25202424086782	19.4668587896254	38.3860210916525	88.0379746835443	115.391655753473
699	12301	21301	2	8	112.34375	91.3428879852387	614.0625	118.596887708715	0.861918230907688	1.37692377157234	1.14690265486726	1.94880193941771	11.4375	7.66616992313128	5.75	4.80591033973257	9.8224043715847	13.4941343202324	106.79347826087	184.091450191847
700	12303	21303	2	8	56.40625	49.0758855276457	459.375	165.635384640968	1.00131857781964	1.40415366076961	1.40491606714628	2.260989960513	8.33333333333333	5.96734408278079	9.9375	4.24976280172997	7.22	4.88539335909529	46.2264150943396	69.4791732431576
701	12304	21304	2	8	26.09375	25.8324119676138	315	123.157386849039	0.856563836973655	1.16396217913509	1.49344135802469	2.02209117722836	4.0625	3.13088156193087	6.625	3.38640545940439	6.42307692307692	4.14067624446525	47.5471698113208	83.6751937483512
702	12305	21305	2	8	55.625	31.5653444103171	539.53125	124.837697050365	1.0107243650047	1.28170419555096	1.26909090909091	2.4186749159458	9.03125	4.70747089827059	11.28125	6.93394816080811	6.15916955017301	3.05429922443806	47.8254847645429	96.8657146882013
703	12306	21306	2	8	126.5625	106.350284741114	407.8125	124.886642148377	0.966034755134281	1.97305420189616	1.396996996997	2.4578030568872	15	8.67179335547152	9	4.3994134506406	8.70967741935484	9.84533480144855	45.3125	77.482646702792
704	12307	21307	2	8	116.25	111.947568372503	360.9375	233.961113049487	0.880848861283644	1.15499294377702	1.59982593559617	1.75984355022048	9.29032258064516	6.9098651621533	6.7741935483871	5.37717197926788	12.9166666666667	28.6271234168219	55	116.422962598002
705	12308	21308	2	8	111.25	135.020906385975	268.90625	219.830339180454	1.41755646817248	1.31003299240408	2.17672324211985	1.75833451501313	9.24	6.19327592366646	9.45833333333333	5.18341138857301	15.4112554112554	26.9569649575288	37.9074889867841	63.0100798674772
706	12309	21309	2	7	109.107142857143	81.2751792486781	544.821428571429	62.0853973237392	1.06290558316282	1.35553799465059	1.42426095820591	2.39247192031016	10.4285714285714	5.03637561794981	12.0714285714286	4.51276848121853	10.4623287671233	15.0557481363937	45.1331360946746	68.2956787037189
707	12310	21310	2	8	146.09375	133.994068086084	481.25	87.270436186936	1.17408113258916	2.24098745110188	2.02028795811518	3.18393366962617	13	8.6423176967995	12.09375	4.93414289710303	11.9871794871795	25.3705158458883	39.7932816537468	68.6921393360286
708	12311	21311	2	8	221.09375	107.858437501767	529.375	107.446535842325	1.39705606013154	3.27245688188174	1.69606557377049	2.83162826622771	17.8125	3.72816222130785	9.5	5.47133291538431	12.4122807017544	18.1798336503807	55.7236842105263	97.0623084128675
709	12312	21312	2	8	39.0625	60.2874498789195	325.78125	100.844093778466	1.2480036714089	1.41528065379477	1.88458184700753	2.64458172937172	4.86666666666667	3.72070936259734	12.84375	4.31882133711682	8.56164383561644	14.0191851810737	25.3649635036496	45.0080007921208
710	12313	21313	2	8	70.78125	73.8034593013004	563.125	85.3432348926116	0.986859205776173	1.07330734962331	1.35438247011952	2.03655346775595	10.5769230769231	7.04370968693672	8.90625	4.76789921277976	8.23636363636364	5.8320897969881	63.2280701754386	93.3752873072601
711	12314	21314	2	8	128.125	83.7888090148621	524.53125	84.3892610409183	0.683368532206969	1.11667329249871	1.13189448441247	1.80227386536083	15.09375	6.80777247923521	8.375	3.85838007124668	8.48861283643892	8.41687291881825	62.6305970149254	89.6867296332151
712	12315	21315	2	8	86.5625	74.4489162381311	267.03125	115.813109842065	1.18125308337445	1.87286578155344	1.58578820282856	2.38080081637202	11.46875	6.5005427813078	11.40625	3.88428907432277	7.54768392370572	6.50617939379129	23.4109589041096	38.426408764826
713	12316	21316	2	8	35	42.955340649593	479.53125	106.841451535109	1.47335766423358	1.27507811947819	1.42690058479532	2.98328746592751	5.96153846153846	5.0555377101216	15.9375	4.35473416839873	7.2258064516129	3.95354252964659	30.0882352941176	50.2971724728711
714	12317	21317	2	8	89.6875	79.1888056197583	313.59375	129.092579776011	0.829697570649479	1.02170434748587	1.40492118415994	1.74808602642544	10.258064516129	5.93839339628424	11.46875	4.42124179753359	9.0251572327044	9.86466765564215	27.3433242506812	47.1187530434828
715	12318	21318	2	8	10.15625	10.3553301687211	244.21875	155.703965262247	1.34153642967202	1.13367297836765	1.89773399014778	2.19972547346454	2.45833333333333	1.58742796253307	9.9375	4.68310277624816	5.50847457627119	1.78473296907246	24.5754716981132	48.2212856870275
716	12319	21319	2	8	7.03125	13.6700387591777	304.6875	121.243140810309	1.68178829717291	1.29726808721815	1.80067720090293	2.72850293464537	3.09090909090909	1.97253874256226	11.0967741935484	3.81536226947217	6.61764705882353	3.19103579538296	28.343023255814	50.2821636981599
717	12320	21320	2	8	177.96875	145.457339799726	456.875	119.6483422637	1.07489189968291	1.36292744874039	1.908432304038	2.24008555384904	13.46875	6.07471956076455	7.48387096774194	2.7309457182685	13.2134570765661	23.0456756751273	63.0172413793103	90.1090712586308
718	12321	21321	2	8	54.53125	74.7507619445469	517.34375	83.8680258866812	0.954167644987086	1.10173892840444	1.30023130300694	1.64615200325021	9.35714285714286	9.05626153641076	8.8125	4.90185942336698	6.66030534351145	3.98885764938048	58.7056737588652	99.3457704329944
719	12322	21322	2	8	312.34375	127.816554376108	499.21875	76.7285682486248	0.982292065925642	1.28757268225308	1.43382873319179	2.09125460633908	11.8125	4.49686270565918	11.4375	5.84166072277396	26.4417989417989	40.6736777601647	43.6475409836066	76.2980014242439
720	12323	21323	2	8	129.53125	129.691690079999	616.40625	80.0527484869981	0.90251389256417	1.28726717072291	1.66033182503771	2.71407147242864	10.21875	5.81285768930644	7	5.76977664911261	12.6758409785933	14.7092099131501	88.0580357142857	143.870741774432
721	12324	21324	2	8	135.15625	99.2592270432619	565.625	84.9169423423512	1.26166176863478	1.48163280753714	1.88866396761134	2.36087967098106	12.0322580645161	5.45578513120243	5.96875	3.55132301562253	11.5951742627346	11.050455071843	94.7643979057592	140.020945762181
722	12325	21325	2	8	97.34375	85.2792790984327	475.625	94.5937834689349	1.57319949811794	1.90581387006381	1.4272378516624	2.42201815273229	8.45161290322581	5.14353127515471	12.65625	5.25853760487985	11.8893129770992	21.18969152943	37.5802469135802	73.3081223123917
723	12326	21326	2	8	43.28125	41.1254841132404	404.53125	151.233420178981	0.727637958900947	1.03814761483846	1.50936106983655	2.02169884880969	6.83870967741935	5.05369023053813	9.28125	3.98573565476656	6.53301886792453	3.72437142374549	43.5858585858586	65.7828650933155
724	12327	21327	2	8	32.34375	33.8874887703602	303.90625	163.276602708213	1.20322653942286	1.13297750045129	1.56650394292152	1.95091218190002	4.5	3.00537153518764	11.6875	5.63077660374573	7.1875	5.44260420749484	26.0026737967914	36.2131386894753
725	12328	21328	2	8	67.96875	98.0278052638062	296.875	98.0433577556379	1.56980589503954	2.07398362038016	2.101329394387	3.28664746512377	7.59259259259259	7.38636612675032	15.6875	4.72766395290665	10.609756097561	13.8087036505549	18.9243027888446	21.0322024508155
726	12329	21329	2	8	113.59375	72.9807130398604	618.28125	56.004167111662	0.828652409172894	1.12763284213411	1.40952380952381	2.32732523864028	9.90625	5.70432419451499	5.90625	4.36525412185672	11.4668769716088	20.7374258232017	104.68253968254	145.742430780078
727	12330	21330	2	8	132.1875	60.1736398723218	611.5625	66.7136091450709	1.22727272727273	2.25595671341491	1.71815561959654	2.82222147310061	15.875	5.00805802295564	7.21875	5.33239869162571	8.32677165354331	6.46302728658358	84.7186147186147	141.955392717399
728	12331	21331	2	8	249.0625	142.94955968069	573.75	103.612180128437	0.859389515593895	1.64342504176811	1.39230769230769	2.58432163871286	18.59375	6.96006755158171	10.59375	7.40470371431391	13.3949579831933	15.0135844701728	54.1592920353982	110.474841150861
729	12332	21332	2	8	38.59375	34.6697408040406	402.34375	85.8447997091074	1.06980050447145	1.95018877805486	1.42006886374816	2.74579399925119	6.66666666666667	5.14837325049736	15.4375	4.17316697253359	6.175	2.78985509610919	26.0627530364372	41.2388544080971
730	12333	21333	2	8	109.53125	82.1717259178763	648.4375	43.5970829891323	0.988226260557973	1.26046945689393	1.35589519650655	2.57087778558216	12.3548387096774	9.63517302074981	6.0625	4.47889315243931	9.15143603133159	9.03008594205489	106.958762886598	172.273816120563
731	12334	21334	2	8	87.8125	92.6486382052663	580.15625	87.2379428308281	1.02234305486901	1.11983763598584	1.55396648044693	2.470194118713	10.9666666666667	6.90568647906393	8.6875	4.74808959885022	8.54103343465046	8.86031437816832	66.7805755395683	111.668404419137
732	12335	21335	2	8	189.53125	146.713234527373	542.03125	105.454923675566	1.18863033873343	1.59798398778754	1.66145741878841	2.40854095458858	10.78125	4.83091105412874	8.875	5.86267581757131	17.5797101449275	23.3155837926087	61.0739436619718	107.116848572
733	12336	21336	2	8	122.03125	99.0833745941656	350.3125	105.799090641863	1.03459628952182	1.25013007071433	1.64404057480981	1.89860605460679	7.4375	4.09513873883689	9.4375	4.63463468999202	16.4075630252101	31.4255846201728	37.1192052980132	58.4246031040976
734	12337	21337	2	8	114.0625	75.8014969211286	476.40625	108.339627091785	0.843269726663228	1.19725769959661	1.54740218088518	2.15385967101928	14.7241379310345	5.54138038323703	9.40625	4.57101227583196	8.5480093676815	8.94030355850527	50.6478405315615	95.7226666137884
735	12338	21338	2	8	99.375	109.181337764881	520.3125	98.8803243744027	0.910271903323263	2.03041112596345	1.67120500782473	3.19439076687378	11.25	7.89855029573108	8.8125	5.46211290796472	8.83333333333333	7.48443138066761	59.0425531914894	109.293940557418
736	12339	21339	2	8	251.5625	119.085476891398	496.09375	82.195031391708	0.880186791194129	1.93625162364185	1.25568736915562	2.80945154262655	23.25	6.66720427939821	16.46875	5.81979034651759	10.8198924731183	10.0603739800418	30.123339658444	42.3067510482989
737	12340	21340	2	8	246.25	99.7092547553685	482.1875	84.442550617794	1.17796833773087	2.1881883326068	1.51563731931669	2.39239824165938	17.6875	4.76842775197512	12.78125	4.15610219843918	13.9222614840989	14.4358562623448	37.7261613691932	53.7795821484523
738	12341	21341	2	8	94.84375	82.1631380242989	426.71875	115.343871399198	1.24448887778055	1.07309363009524	1.5806073521577	1.79445931778621	8.67741935483871	5.23059650374087	9.28125	4.59476823803882	11.2825278810409	10.5947269130494	45.976430976431	69.7853086794728
739	12342	21342	2	8	107.8125	115.115212273505	479.21875	109.265209873544	0.960183767228178	1.52523891118763	1.90966904607398	2.99586790663865	11.78125	7.64846337086633	10.125	5.17281978384411	9.15119363395226	10.6726412465627	47.3302469135802	82.41358479312
740	12343	21343	2	7	8.92857142857143	11.6553232836572	355	147.428576555514	1.32908086388749	1.41747491294436	1.74970645792564	1.68737096600681	2.47368421052632	2.0376571801031	5.60714285714286	3.85226518946283	5.31914893617021	1.61657693880462	63.312101910828	94.740797097429
741	12344	21344	2	8	110.625	78.8807797841454	450.46875	128.617709204323	0.968615384615385	1.5100530280302	1.34272463768116	2.04372727958	13.3125	6.4829180009045	11.71875	3.19510083641169	8.30985915492958	6.16118754625405	38.44	49.5167124598779
742	12346	21346	2	8	14.21875	12.2546485584174	263.125	126.087207404113	1.14748727031215	1.49022259008034	1.45800273597811	2.56829839067905	3.32	1.54704018478297	15.4375	4.66930608922126	5.48192771084337	2.29188092837139	17.0445344129555	22.8911800974388
743	12347	21347	2	7	136.785714285714	119.499064661722	415.178571428571	134.098375600245	0.988487446417636	1.38524625905713	1.18476859988284	1.79339529616418	12.52	7.30365205450899	12.2142857142857	3.53141607162049	12.2364217252396	19.0297089586874	33.9912280701754	49.5471271759589
744	12348	21348	2	8	196.40625	165.662085014316	481.09375	170.855222502713	1.03061772605192	1.46775645363746	1.35434924787443	1.88396619105568	11.4193548387097	5.55442282359075	9.78125	5.89003737870827	17.7542372881356	46.1119962713049	49.185303514377	91.8474427082159
745	12349	21349	2	8	31.40625	65.1701788991095	464.375	132.432271186493	1.04556387565237	1.61022440417144	1.35281173594132	2.50598465314611	5.2	6.15765106730372	13.9375	6.51518078376658	7.73076923076923	7.36931461218134	33.3183856502242	66.7813603348609
746	12350	21350	2	8	79.53125	93.9660145752776	506.25	143.768406956152	0.882068797267626	1.148825042972	1.34283625730994	1.60215570602915	7.96551724137931	4.17888193027658	8.6875	3.43076686621557	11.017316017316	25.5450097854518	58.273381294964	94.7116319356004
747	12351	21351	2	8	202.96875	130.259414711443	544.21875	63.7928777372521	0.951163493502569	1.14792460799063	1.45866666666667	2.57244397301673	12	5.21164948193762	13.1875	4.9607329063095	16.9140625	37.3298809348094	41.2677725118483	58.2809303709862
748	12352	21352	2	8	99.53125	107.503633659519	522.1875	91.3248146682683	1.22200956937799	1.3967861234542	1.63270142180095	2.17503287817057	7.06666666666667	5.40710473443925	8.75	4.89897948556636	15.0235849056604	19.9019970985161	59.6785714285714	96.9835568117538
749	12354	21354	2	8	88.90625	106.079203329551	449.53125	134.232341753322	1.25649913344887	1.53763867578609	1.73391103408434	2.49631568385707	8.8	6.79959430838493	11.78125	4.59125659234748	10.7765151515152	11.9672897646692	38.1564986737401	53.0140428650711
750	12355	21355	2	8	96.875	78.4193647908063	287.34375	151.96553288652	1.16479438314945	1.40461445073084	1.73918382087396	1.98290135245322	10.59375	6.29315744639853	12.7741935483871	6.66188000201822	9.14454277286136	9.47621085674899	23.219696969697	29.6976275045939
751	12356	21356	2	8	258.75	123.150838536561	495.3125	98.0942395796495	0.936111111111111	1.33821625201694	1.44826147426982	2.58310886750786	20.0625	5.73578186025123	11.09375	4.91449058824366	12.8971962616822	16.2666554488095	44.6478873239437	83.1542876431131
752	12357	21357	2	8	58.28125	59.4953152804705	311.71875	145.688628284058	0.991168831168831	1.07684677140533	1.53647148871029	2.22127977612396	8.64516129032258	7.31914561087005	10.78125	4.94964563736475	6.9589552238806	3.98806670680327	28.9130434782609	48.7464188101543
753	12358	21358	2	8	167.5	121.853958067739	334.375	171.114704030612	0.895757918552036	1.15295732169949	1.54546191247974	2.06874901694354	16.9032258064516	10.274093110699	9.90625	5.41419505231536	10.2290076335878	14.0759018053135	33.7539432176656	66.8394261249922
754	12359	21359	2	8	40.78125	70.5863618258262	136.71875	140.990787705232	1.19673337934207	1.07303823987223	1.74224484328958	1.94831056456451	7	7.49933330370107	10.5172413793103	7.2831541913768	7.17032967032967	5.90800551561057	14.344262295082	22.7918825331445
755	12360	21360	2	8	279.6875	89.882876298063	528.75	58.1571841178382	1.16259758694109	1.48736579358486	1.67401960784314	2.23298414506924	10.09375	3.49524446512225	9.25	3.95947210557654	27.7089783281734	37.9626591609156	57.1621621621622	61.9613388541383
756	12361	21361	2	8	296.40625	93.6899000908436	515.15625	74.3844023604151	0.706160088528218	1.33013770525215	1.29855072463768	1.93646158375191	20.6875	5.17087064485338	10.21875	5.27155712443003	14.3277945619335	24.1504947619441	50.4128440366973	79.9495482412035
757	12362	21362	2	8	38.125	38.5576652351656	540.9375	93.1651109762974	0.844179651695692	1.27393372539742	1.50767888307155	2.80699827775547	6.83333333333333	5.83144468604794	10.65625	6.07803753876041	5.95121951219512	2.25735420687664	50.7624633431085	96.4090818203529
758	12363	21363	2	8	131.71875	68.056065300556	516.875	88.6343521841096	1.24228419654714	1.55539349549089	1.48630769230769	2.56083938411327	14.3125	4.87546523834624	11.0625	5.68494049107788	9.20305676855895	6.07828500669316	46.7231638418079	79.5347460915926
759	12364	21364	2	8	27.8125	27.6480618232209	460.3125	82.9393239158175	0.962483069977427	1.10072898142055	1.22202166064982	1.59360596694023	5.53571428571429	4.85708450011628	12.75	4.51520727920586	5.74193548387097	3.21287731561	36.1029411764706	56.3357711122102
760	12365	21365	2	8	142.03125	63.9412453968737	522.65625	63.6267388380175	0.914841849148418	1.85267476959767	1.46017418844022	2.81188070106717	16.09375	5.06957639637768	10.65625	4.01295784243509	8.8252427184466	7.11417063488753	49.0469208211144	80.4512137382735
761	12366	21366	2	8	101.09375	82.8887164487189	594.21875	97.939327622571	1.30961878313557	1.55186080115551	1.79503105590062	3.38029830863304	9.32258064516129	4.38472421614095	7.96875	6.2294015401471	11.1937716262976	11.2905363500883	74.5686274509804	141.282825591661
762	12367	21367	2	8	135.9375	119.895367690117	571.25	92.6578861779597	1.08330658105939	1.92828916085599	1.39285714285714	2.29717739511572	12.4	6.56847224141253	7.8125	4.44636495244403	11.6935483870968	23.7707528576219	73.12	122.716351034591
763	12368	21368	2	8	24.53125	40.6471713692673	536.25	108.129253598973	1.32900471804089	1.13374958894202	1.35068027210884	2.51665306642161	4.56521739130435	4.82254258623472	11.09375	6.25975045880038	7.47619047619048	5.42092675531102	48.3380281690141	97.9488716595436
764	12369	21369	2	8	179.84375	121.22682269334	511.25	87.4827171871771	1.15267573040208	1.49967381988282	1.51152694610778	2.1521380583182	9.53125	3.88532702986921	8.875	5.41056314521761	18.8688524590164	32.4156168756483	57.6056338028169	103.773704448346
765	12370	21370	2	8	56.09375	58.4025846616508	382.1875	148.87718200779	0.981219110378913	1.12680964778879	1.50120259019426	2.51910058090803	7.46666666666667	4.97395515511122	10.09375	5.48522575769705	8.01339285714286	8.15790348887264	37.8637770897833	68.3688844947447
766	12371	21371	2	8	87.96875	86.6198533359153	489.53125	131.089475568555	1.08034610630408	1.77784189250942	1.29464406779661	2.11240727663899	9.87096774193548	6.73667541884903	14.1875	7.14566189173318	9.19934640522876	7.05455087840491	34.5044052863436	59.7051898378599
767	12372	21372	2	8	47.03125	36.2975911179756	373.75	131.339255365637	1.08024146737869	1.186307417011	1.78754512635379	2.69672139376796	8.09677419354839	5.21123682510321	9.125	4.97574763388669	5.99601593625498	2.93325485830076	40.958904109589	83.2301389959363
768	12373	21373	2	8	133.59375	129.976637944249	380.46875	159.446418217087	1.20740740740741	1.50630682888875	1.62659917165209	2.25924937436856	9.90625	7.48486375853769	9.21875	4.59125659234748	13.4858044164038	27.4307635970745	41.271186440678	76.8844504745794
769	12374	21374	2	8	187.65625	134.817585091857	584.84375	82.417939393502	0.786791899031406	1.82653957277803	1.4071676300578	3.28143298761927	19.78125	10.9566134837484	10.28125	5.69795874598682	9.48657187993681	12.8715745019705	56.8844984802432	114.510911330966
770	12375	21375	2	8	207.8125	107.792643683408	491.875	106.026092345538	1.26705308114704	1.67198690781135	1.7986301369863	2.31822323497317	13.6875	5.72733964025521	10.53125	4.52223449620977	15.1826484018265	18.2805111946418	46.7062314540059	70.6526529704844
771	12376	21376	2	8	82.1875	99.5144461874757	550.46875	98.6796656423719	1.51523762861342	2.01213625219401	1.46691244239631	3.13341229924493	9.75862068965517	9.39473702366609	8.53125	4.87908224447868	9.29328621908127	7.63963564441985	64.5238095238095	101.926986830072
772	12377	21377	2	8	68.59375	73.0249004703853	566.09375	87.8115134544514	1.06797793235788	1.29334603569235	1.69827411167513	3.8611574463807	6.8	4.86649346251381	10.53125	6.78225566721602	10.7598039215686	14.9229928706517	53.7537091988131	111.064606866469
773	12378	21378	2	8	32.8125	34.8947149154748	564.21875	86.9103113430273	0.872396543883583	0.968463211697553	1.42487462387161	2.2577721811641	4.64285714285714	3.42338673240064	8.0625	3.82637282975118	8.07692307692308	7.29724954515532	69.9806201550388	116.164798124687
774	12379	21379	2	8	22.65625	37.0044542872446	380.625	92.7166164597368	1.09675106430652	1.08163916561022	1.29871086556169	2.12720488910146	4.5	4.71825229951777	15.4375	4.50044800637276	7.32323232323232	4.47858460428293	24.6558704453441	38.419365731838
775	12380	21380	2	8	61.09375	58.0563460313869	343.75	80.9320702811932	1.20104339577899	1.56265431103385	1.74410299003322	2.4706699012551	7.64516129032258	4.98362911338564	11.9375	3.26207434499247	8.24894514767933	5.63671087388665	28.7958115183246	34.8486067043537
776	12381	21381	2	8	58.4375	84.0740600937362	375.9375	138.012607535361	1.41384034010392	1.38735890812956	1.67611262488647	1.84859312479606	5.66666666666667	4.86036916353039	9.65625	3.57959607560911	13.75	21.436814992835	38.9320388349515	57.8973445776345
777	12382	21382	2	8	212.8125	130.445499063043	553.4375	104.143492045753	0.924707332101047	1.51004589579937	1.42908067542214	2.49772621294075	12.5	5.48899191637814	8.75	5.44769853744117	17.025	30.836692901034	63.25	108.757935482731
778	12383	21383	2	8	108.125	85.1350918891132	607.03125	59.5664358700272	1.0217568947906	1.16971705458363	1.25753803596127	2.02319368757226	9.96774193548387	4.79224283585979	7.46875	4.50078398188726	11.1974110032362	10.7218307957641	81.2761506276151	126.725664364601
779	12384	21384	2	8	20	16.7042586804837	379.84375	139.841410031784	1.17071428571429	1.31914015390055	1.57446026642168	2.33277346581727	3.46666666666667	2.45979159943351	11.5625	4.66930608922126	6.15384615384615	3.63576952170191	32.8513513513514	61.4551817287406
780	12385	21385	2	8	118.4375	119.53159590399	420.3125	115.646412577025	1.28664935064935	1.50425425565675	1.75766423357664	2.26617571478971	8.46875	4.62799597819548	8.84375	3.36115739474635	13.9852398523985	20.5836991383968	47.5265017667844	66.3610517456045
781	12386	21386	2	8	151.40625	88.8023755040443	495.625	128.060910406703	1.39197581753229	2.17059136711707	1.7466573816156	2.62654831730216	12.1875	5.36077449869013	9.9375	4.52902823729258	12.4230769230769	10.5911628666593	49.874213836478	91.2305459760934
782	12387	21387	2	8	95.46875	109.943969417564	456.71875	131.115618610249	0.888716537403052	1.34802782692976	1.6099703264095	2.71401961675409	9.75862068965517	6.79629716628208	11.90625	5.2570037768369	10.7950530035336	19.8796122329547	38.3595800524934	73.8686554410278
783	12389	21389	2	8	118.4375	153.315179792605	602.34375	85.2509045926843	1.22145454545455	1.28181248129083	1.03532536520584	1.8670119767037	9.07142857142857	6.01805044984929	11.09375	6.98551208088985	14.9212598425197	29.5919832908571	54.2957746478873	109.907176342014
784	12390	21390	2	8	51.09375	63.5093893871023	589.84375	86.1121209762729	1.23966362999299	1.40157901413371	1.74501800720288	2.74794522499449	7.96296296296296	6.0604739690345	8.40625	4.64104670479936	7.6046511627907	5.54985701122413	70.1672862453532	113.241214481126
785	12391	21391	2	8	18.4375	19.5694585943868	391.09375	117.745860655961	1.14645879732739	1.40515148189999	1.4861757719715	2.50190422679512	4.80952380952381	2.96005147960382	14.5625	4.9834403196341	5.84158415841584	3.08782341874443	26.8562231759657	32.3079725489089
786	12392	21392	2	8	95.78125	104.596840257894	564.6875	81.0409842550808	1.05942428035044	1.1905317066038	1.3692152917505	2.02099515106082	10.037037037037	6.24180374251818	10.53125	4.52936209280534	11.309963099631	13.6164338480886	53.620178041543	78.9888362890702
787	12395	21395	2	8	92.8125	83.5110336538561	587.5	64.7202416359778	1.38644743398107	1.34609967652182	1.5997641509434	2.1885524166948	8.8125	5.01891583203308	9.03125	4.17739210976294	10.531914893617	11.4547248586353	65.0519031141869	87.4359730319629
