# Supplementary material for: Dissecting the Genetic Basis of Variation in Drosophila Sleep Using a Multiparental QTL Mapping Resource
Source: Genes (Basel). 2020 Mar 11;11(3):294. doi: 10.3390/genes11030294 (PMC7140804; doi:10.3390/genes11030294)
Supplement: Supplementary file 1 [file genes-11-00294-s001.zip › supplementary/SuppTabS6_StrainEffects.txt]

phenotype	QTL	QTLgroup	A1.N	A2.N	A3.N	A4.N	A5.N	A6.N	A7.N	A8.N	B1.N	B2.N	B3.N	B4.N	B5.N	B6.N	B7.N	B8.N	A1.Mean	A2.Mean	A3.Mean	A4.Mean	A5.Mean	A6.Mean	A7.Mean	A8.Mean	B1.Mean	B2.Mean	B3.Mean	B4.Mean	B5.Mean	B6.Mean	B7.Mean	B8.Mean	A1.SE	A2.SE	A3.SE	A4.SE	A5.SE	A6.SE	A7.SE	A8.SE	B1.SE	B2.SE	B3.SE	B4.SE	B5.SE	B6.SE	B7.SE	B8.SE
LightSleepTime	Q1	QG6	52	16	0	416	107	0	142	9	156	66	189	42	0	241	32	26	150.7558	113.1904	981743.2384	118.751	118.9521	-882.8338	134.0626	181.5136	110.6259	102.9581	117.3615	135.6753	-799205.7716	143.2739	170.3777	114.9958	1.03E+01	2.01E+01	3.12E+05	3.96E+00	7.61E+00	4.96E+03	6.71E+00	2.71E+01	6.40E+00	9.82E+00	5.76E+00	1.24E+01	1.38E+06	5.12E+00	1.41E+01	1.69E+01
LightSleepTime	Q2	QG10A	115	71	239	238	59	4	10	13	8	92	42	39	10	330	151	37	166.0888	110.385	112.8268	125.9611	114.6521	145.764	150.0074	130.4912	122.53174	136.11974	142.98395	157.12351	59.83642	129.07938	117.38989	81.99667	7.402003	9.478189	5.126505	5.142439	10.259398	40.148594	25.385048	21.440324	27.118572	8.167939	12.138989	12.833435	25.471423	4.343689	6.291768	12.826378
DarkSleepTime	Q1	QG2	11	23	124	170	30	108	58	63	0	67	21	5	0	492	66	12	516.5358	535.4379	520.8466	477.7206	528.0263	510.0073	482.5974	463.228	1013.0251	478.6533	525.2582	478.4498	-3825.371	500.175	473.8635	487.8645	18.920587	20.97509	8.726745	7.233379	18.209222	8.750429	12.318543	10.304796	2431.068957	12.252094	20.641407	46.655029	2981.051266	4.307932	11.169473	20.679775
DarkSleepTime	Q2	QG7	63	6	0	405	147	0	124	8	131	68	241	20	0	223	20	55	544.73644	518.85313	4392.47109	502.43508	463.25972	42.37194	482.01003	501.63727	525.0864	437.769	472.3066	503.6416	309.2539	515.9607	529.7825	492.8234	12.283938	39.074855	12909.54116	4.880851	8.096085	624.903883	8.823066	34.453896	8.455394	11.761962	6.273243	21.12333	320.223216	6.469817	21.280288	13.032411
DarkSleepTime	Q3	QG10B	117	68	228	205	45	3	10	15	12	117	0	35	48	305	143	35	528.5766	496.3427	476.7382	489.328	528.5235	556.9595	518.7851	468.3945	441.1805	514.1132	426.7468	485.6234	493.0463	497.859	496.0105	460.4953	9.030175	11.850629	6.130813	6.773646	12.985987	51.519381	30.229126	25.57545	28.626699	9.111667	35.550505	15.062387	14.498475	5.642177	8.10859	16.21157
LightWakingActivity	Q1	QG5	28	16	0	400	183	2	119	9	247	45	96	46	3	256	24	21	1.1436426	1.1295506	0.6317303	1.0757582	1.1118301	1.3594194	1.0043945	0.9670082	1.095309	1.059396	1.060249	1.177901	1.08826	1.039928	1.016909	1.1969	0.04418384	0.05804925	0.33426959	0.01164538	0.01713019	0.16540511	0.02086125	0.07763488	0.01473702	0.03428506	0.02379337	0.03253815	0.13511551	0.01423301	0.04657628	0.05018403
LightWakingActivity	Q2	QG11C	0	97	339	134	0	0	189	1	5	318	26	24	9	254	92	10	-9238.002902	1.0589063	1.0142057	1.140581	329.2609028	0.9836255	1.1490431	0.7538507	1.220479	1.077291	1.11875	1.126112	1.187439	1.05918	1.056652	1.121168	1.02E+04	2.31E-02	1.24E-02	1.97E-02	2.95E+02	4.58E-01	1.66E-02	1.89E-01	0.09480207	0.01310865	0.04511453	0.04755647	0.07674289	0.01471482	0.02416851	0.06670904
DarkWakingActivity	Q1	QG11B	4	3	328	137	0	23	188	3	2	320	33	23	10	256	85	10	1.736398	1.385085	1.453804	1.510643	-27.157917	1.367119	1.528164	1.295438	1.366787	1.496156	1.369604	1.467882	1.453537	1.476095	1.474199	1.513338	0.07575725	0.07147997	0.01242992	0.01927577	15.301472	0.03380268	0.01638878	0.11744832	0.16374819	0.01278897	0.03963246	0.04727893	0.0714941	0.01433204	0.02455364	0.06560419
DarkWakingActivity	Q2	QG12	1	16	303	149	10	24	98	7	118	42	0	360	47	8	66	88	1.871823	1.413669	1.469456	1.485356	1.544449	1.45153	1.513652	1.243773	1.523326	1.59654	-4.592149	1.444314	1.483721	1.634199	1.49094	1.480146	0.21189284	0.05717772	0.0122634	0.0183615	0.05406738	0.04434237	0.02287365	0.08507182	0.02044406	0.03259598	2.48959241	0.01186349	0.03274303	0.07727675	0.02742061	0.02406623
LightBoutNumber	Q1	QG4	77	15	19	368	164	21	44	46	195	13	212	31	0	204	32	27	10.85923	12.66872	13.46243	10.65937	10.60606	12.48381	13.2202	10.16409	10.708196	11.618709	11.131409	8.070531	3539.48124	11.246085	12.316852	10.317655	0.483576	1.1088514	0.986492	0.2214486	0.3331244	0.9177949	0.6220628	0.6302471	3.04E-01	1.20E+00	2.92E-01	7.66E-01	1.05E+04	2.94E-01	7.43E-01	8.33E-01
LightBoutNumber	Q2	QG5	28	16	0	402	184	2	120	9	250	54	96	43	3	267	24	21	10.275882	9.340277	25.395306	10.856466	10.273079	9.910737	12.427019	13.385961	10.387717	10.388353	11.447202	10.205258	6.369596	11.453258	12.8358	10.829094	0.8087531	1.0665263	6.3058864	0.2136698	0.3142521	3.0390669	0.3866478	1.430297	0.2715966	0.5776209	0.4401105	0.6541551	2.5050922	0.2633448	0.8615499	0.9282515
LightBoutNumber	Q3	QG10A	115	71	239	238	59	4	10	13	8	92	42	22	10	328	150	37	12.62067	10.28228	10.47539	10.81884	10.45993	13.27758	12.59885	11.82063	11.237288	11.415742	12.37773	13.096747	6.830924	11.247047	10.013749	8.804239	0.3978589	0.5092119	0.2752304	0.2758882	0.5511913	2.1557498	1.3629813	1.1568557	1.4358048	0.4315249	0.6402939	0.69204	1.341071	0.2293096	0.3335626	0.6734679
LightBoutNumber	Q4	QG11A	1	3	328	136	0	0	191	3	2	318	34	21	10	256	84	9	3.999667	14.571717	11.489043	10.397438	140.583729	28.198136	10.669781	11.010767	9.304997	10.933999	8.779769	11.524386	11.070925	11.679677	9.553691	11.855713	1.7738091	1.4185044	0.2351769	0.3655129	46.05294	7.7708222	0.3075865	2.0876442	3.04746	0.2377148	0.7336541	0.9193162	1.3295759	0.2655467	0.4597026	1.2713393
DarkBoutNumber	Q1	QG1	81	6	31	7	18	59	338	0	399	0	172	4	35	23	14	0	9.909508	10.356	10.610991	8.508091	10.64918	10.15006	9.839812	20.274257	9.933627	12.290577	10.83872	9.464189	8.570532	8.921002	10.892991	-44.239804	0.3071166	0.456158	0.3794004	0.9309637	0.5499278	0.3285981	0.1558704	7.8995664	0.1379045	11.2614919	0.2141231	1.4957492	0.4702341	0.5366919	0.70563	56.6297519
DarkBoutNumber	Q2	QG3	12	2	76	124	258	62	23	167	71	32	535	11	0	97	8	0	7.885051	7.689519	10.421336	9.76683	9.999832	10.221055	12.37669	10.082062	10.425804	10.232612	9.847124	9.293818	218.238594	10.543432	11.434671	15.308982	0.722815	2.0789202	0.3204507	0.2550139	0.1811509	0.3676183	0.6125866	0.2248885	0.3518842	0.5159235	0.1272507	0.8692381	140.9705286	0.2956889	0.9972985	4.0144327
DarkBoutNumber	Q3	QG7	61	16	0	404	138	0	126	8	109	66	238	39	0	223	23	41	8.226662	10.251215	460.792308	10.115749	10.57349	-124.916643	10.179005	8.784493	9.431885	10.985451	10.687237	10.585857	-6354.969097	9.470327	8.805458	9.978251	0.3729109	0.7269345	1711.237429	0.1445386	0.2445551	169.5415213	0.2592249	1.0179608	0.2732001	0.353469	0.185309	0.4650831	2936.27611	0.1926199	0.5964004	0.4430729
LightBoutTimeLOG10	Q1	QG7	61	16	0	405	143	0	119	8	106	67	243	32	0	223	21	40	1.0956652	1.0676029	16.7775839	1.0174673	1.0194317	90.1508797	0.9969605	1.1462375	0.9949842	0.9751201	1.0004973	1.0389174	3371.944348	1.056187	1.1176267	1.0613182	0.019748761	0.038725318	46.0047518	0.007705962	0.012924179	66.78918387	0.01391085	0.054347847	1.45E-02	1.86E-02	9.67E-03	2.69E-02	1.52E+03	1.02E-02	3.31E-02	2.36E-02
LightBoutTimeLOG10	Q2	QG9	0	0	344	69	223	45	15	77	18	22	85	72	43	177	197	134	-36.839735	-387.224041	1.032011	1.064794	1.011099	1.016528	1.077279	1.007765	0.9883676	1.0265543	1.0601124	0.9782055	0.9486806	1.0482066	1.032028	1.0090412	1.79E+01	3.68E+02	8.44E-03	1.88E-02	1.05E-02	2.33E-02	4.05E-02	2.04E-02	0.03648168	0.03221969	0.01664677	0.01778441	0.02348133	0.01156528	0.0110088	0.01337247
DarkBoutTimeLOG10	Q1	QG1	81	6	31	7	18	59	338	0	399	0	172	4	35	23	14	0	1.723191	1.674906	1.660905	1.783327	1.661931	1.706885	1.71849	0.694212	1.717464	1.989167	1.640373	1.725575	1.812142	1.761084	1.629296	6.000023	0.02223616	0.03302719	0.02746971	0.06740454	0.03981641	0.02379148	0.01128548	0.57195209	0.009970734	0.814225408	0.015481472	0.108145264	0.033998741	0.038803755	0.051018275	4.094429323
DarkBoutTimeLOG10	Q2	QG7	61	16	0	404	138	0	126	8	109	66	238	39	0	223	23	41	1.84933	1.68453	-70.381831	1.705343	1.649983	9.294591	1.692795	1.761011	1.761393	1.596754	1.651924	1.67473	586.713355	1.757355	1.796165	1.703792	0.02686221	0.05236389	123.2670014	0.01041167	0.01761624	12.21272664	0.01867296	0.07332763	0.01947838	0.02520133	0.013212	0.03315909	209.3480701	0.01373325	0.04252164	0.03158983
DarkBoutTimeLOG10	Q3	QG8	1	180	74	135	365	8	0	4	41	0	76	164	51	195	163	56	1.797483	1.699595	1.752425	1.725968	1.686519	1.716674	1707.995911	1.497983	1.694359	1.983866	1.664804	1.724537	1.743527	1.738861	1.656428	1.686057	0.21353624	0.01580424	0.02477976	0.01841066	0.0111278	0.07137744	572.6206532	0.10358238	0.0332623	0.26818363	0.0241169	0.01643833	0.02934782	0.01515935	0.0165367	0.02836542
DarkBoutTimeLOG10	Q4	QG10B	117	68	228	205	45	3	10	15	12	117	0	35	48	305	143	35	1.778439	1.70966	1.655729	1.705828	1.773879	1.754551	1.748916	1.618636	1.577848	1.736082	1.565652	1.701173	1.713504	1.698982	1.72609	1.638329	0.01921451	0.02521591	0.01304521	0.01441304	0.02763173	0.10962353	0.06432188	0.05441974	0.06112681	0.01945621	0.07591127	0.03216283	0.03095871	0.01204778	0.01731434	0.03461669
