# Supplementary material for: Dissecting the Genetic Basis of Variation in Drosophila Sleep Using a Multiparental QTL Mapping Resource
Source: Genes (Basel). 2020 Mar 11;11(3):294. doi: 10.3390/genes11030294 (PMC7140804; doi:10.3390/genes11030294)
Supplement: Supplementary file 1 [file genes-11-00294-s001.zip › supplementary/SuppTabS7_GenesUnderQTL.txt]

QTLgroup	Gene.CytLoc	Gene.PhysLoc	Gene.Symbol	FBgn	sleepGene	cis.eQTL	ExpCor	HarbisonGWAS
QG1	12C6-12C7	X:13830741..13845866	AMPdeam	FBgn0052626	0	1	0	0
QG1	12D2-12D2	X:13996345..13999805	ben	FBgn0000173	0	0	0	0
QG1	12E2-12E2	X:14171487..14172624	betaNACtes1	FBgn0030538	0	0	0	0
QG1	12E8-12E8	X:14314623..14315583	betaNACtes2	FBgn0030563	0	0	0	0
QG1	12E9-12E9	X:14378806..14379826	betaNACtes3	FBgn0052601	0	1	0	0
QG1	12E9-12E9	X:14380351..14381416	betaNACtes4	FBgn0030566	0	0	0	0
QG1	12E8-12E8	X:14316130..14317150	betaNACtes6	FBgn0052598	0	0	0	0
QG1	12C5-12C5	X:13790338..13791111	CG10993	FBgn0030524	0	1	0	0
QG1	12C5-12C5	X:13796389..13797638	CG10996	FBgn0030525	0	0	0	0
QG1	12D1-12D1	X:13955236..13956574	CG11068	FBgn0030536	0	0	0	0
QG1	12C5-12C5	X:13811684..13812870	CG11095	FBgn0030528	0	0	0	0
QG1	12E2-12E2	X:14176923..14178456	CG11581	FBgn0030540	0	0	0	0
QG1	12E2-12E2	X:14181028..14183315	CG11584	FBgn0030541	0	0	0	0
QG1	12E3-12E3	X:14189516..14190755	CG11585	FBgn0030543	0	0	0	0
QG1	12E3-12E3	X:14200178..14200907	CG11590	FBgn0030545	0	1	0	0
QG1	12E5-12E5	X:14224647..14225879	CG11674	FBgn0030551	0	0	0	0
QG1	12E2-12E2	X:14151579..14152006	CG12479	FBgn0040871	0	0	0	0
QG1	12E2-12E2	X:14169592..14171545	CG12480	FBgn0030537	0	0	0	0
QG1	12E2-12E2	X:14187253..14187841	CG12481	FBgn0030542	0	0	0	0
QG1	12E3-12E3	X:14191220..14192018	CG13403	FBgn0030544	0	0	0	0
QG1	12E6-12E6	X:14264737..14266250	CG13404	FBgn0030559	0	0	0	0
QG1	12E2-12E2	X:14174756..14175670	CG1368	FBgn0030539	0	0	0	0
QG1	12E5-12E5	X:14237988..14240152	CG1434	FBgn0030554	0	1	0	0
QG1	12E6-12E6	X:14261223..14265379	CG1461	FBgn0030558	0	0	0	0
QG1	12E5-12E5	X:14243686..14246514	CG32599	FBgn0260482	0	0	0	0
QG1	12E2-12E2	X:14184561..14185807	CG32603	FBgn0052603	0	0	0	0
QG1	12E5-12E5	X:14228060..14234066	CG42271	FBgn0259166	0	0	0	0
QG1	12E7-12E8	X:14288084..14289393	CG9400	FBgn0030562	0	1	0	0
QG1	12E10-12E10	X:14472408..14480086	CG9411	FBgn0030569	0	0	0	0
QG1	12C5-12C6	X:13812971..13822307	Clic	FBgn0030529	0	1	0	0
QG1	12E8-12E10	X:14322226..14462351	dpr8	FBgn0052600	0	0	0	1
QG1	12E5-12E5	X:14234413..14237923	Fbxl4	FBgn0030555	0	1	0	0
QG1	12C4-12C5	X:13783714..13811493	inaE	FBgn0261244	0	1	0	0
QG1	12C6-12C6	X:13826041..13830317	jub	FBgn0030530	0	1	0	0
QG1	12E3-12E5	X:14201362..14224732	l(1)G0007	FBgn0026713	0	0	0	0
QG1	12E4-12E4	X:14203961..14211457	l(1)G0469	FBgn0040153	0	1	0	0
QG1	12C8-12C7	X:13846116..13990527	mamo	FBgn0267033	0	1	0	0
QG1	12E5-12E5	X:14240266..14242822	mRNA-cap	FBgn0030556	0	1	0	0
QG1	12E5-12E5	X:14226289..14227949	mRpL38	FBgn0030552	0	0	0	0
QG1	12E7-12E7	X:14277735..14288161	Muc12Ea	FBgn0052602	0	0	0	0
QG1	12E5-12E6	X:14247732..14258595	mud	FBgn0002873	0	0	0	1
QG1	12E6-12E7	X:14266367..14277416	na	FBgn0002917	1	0	0	0
QG1	12C6-12C6	X:13822826..13825910	Nup93-1	FBgn0027537	0	0	0	0
QG1	12D4-12D4	X:14060702..14061817	Ste:CG33236	FBgn0053236	0	1	0	0
QG1	12D4-12D4	X:14059434..14060157	Ste:CG33237	FBgn0053237	0	1	0	0
QG1	12D3-12D4	X:14058164..14058889	Ste:CG33238	FBgn0053238	0	1	0	0
QG1	12D3-12D3	X:14056895..14057618	Ste:CG33239	FBgn0053239	0	1	0	0
QG1	12D3-12D3	X:14055626..14056349	Ste:CG33240	FBgn0053240	0	1	0	0
QG1	12D3-12D3	X:14054357..14055080	Ste:CG33241	FBgn0053241	0	1	0	0
QG1	12D3-12D3	X:14053087..14053811	Ste:CG33242	FBgn0053242	0	1	0	0
QG1	12D3-12D3	X:14051818..14052541	Ste:CG33243	FBgn0053243	0	1	0	0
QG1	12D3-12D3	X:14050549..14051272	Ste:CG33244	FBgn0053244	0	1	0	0
QG1	12D3-12D3	X:14049280..14050003	Ste:CG33245	FBgn0053245	0	1	0	0
QG1	12D3-12D3	X:14048011..14048734	Ste:CG33246	FBgn0053246	0	1	0	0
QG1	12D3-12D3	X:14046772..14047495	Ste:CG33247	FBgn0053247	0	1	0	0
QG1	12D2-12D2	X:14000210..14000889	Ste12DOR	FBgn0044817	0	1	0	0
QG1	12E3-12E3	X:14193214..14199958	yl	FBgn0004649	0	0	0	0
QG2	24B1-24B1	2L:3693184..3693905	Acp24A4	FBgn0051779	0	0	0	0
QG2	23C4-23C4	2L:3021309..3023141	alpha4GT1	FBgn0031491	0	0	0	0
QG2	23A5-23A5	2L:2766233..2767281	aph-1	FBgn0031458	0	0	0	0
QG2	23A1-23A1	2L:2580292..2581423	Arpc5	FBgn0031437	0	0	0	0
QG2	24E1-24E1	2L:4277696..4281324	Art2	FBgn0031592	0	0	0	0
QG2	24E1-24E1	2L:4333913..4345776	Atet	FBgn0020762	0	1	0	0
QG2	23A3-23A3	2L:2752445..2757975	Bacc	FBgn0031453	0	0	0	0
QG2	24C4-24C5	2L:3787167..3802726	bark	FBgn0031571	0	0	0	0
QG2	24E1-24E1	2L:4324554..4331830	bdl	FBgn0028482	0	0	0	0
QG2	23C4-23C4	2L:2988116..2990075	Bem46	FBgn0025109	0	1	0	0
QG2	23C1-23C1	2L:2879112..2880708	betaggt-II	FBgn0028970	0	0	0	0
QG2	24C3-24C4	2L:3771700..3784121	bowl	FBgn0004893	0	1	0	0
QG2	24C8-24C9	2L:3872646..3902860	capu	FBgn0000256	0	0	0	0
QG2	24C8-24C8	2L:3867697..3871425	Cep97	FBgn0031575	0	0	0	0
QG2	24C2-24C3	2L:3730466..3754617	CG10019	FBgn0031568	0	1	0	1
QG2	24B3-24C1	2L:3698451..3699092	CG10031	FBgn0031563	0	1	0	0
QG2	23F3-23F3	2L:3452466..3453755	CG12795	FBgn0031535	0	1	0	0
QG2	23A1-23A1	2L:2591869..2592773	CG15394	FBgn0250835	0	0	0	0
QG2	23A1-23A1	2L:2609994..2611283	CG15395	FBgn0031440	0	0	0	0
QG2	23A2-23A2	2L:2695330..2696437	CG15398	FBgn0031446	0	0	0	0
QG2	23A5-23A5	2L:2770884..2771776	CG15399	FBgn0031460	0	0	0	0
QG2	23D2-23D2	2L:3128635..3129489	CG15403	FBgn0031504	0	1	0	0
QG2	23D4-23D4	2L:3173972..3174504	CG15404	FBgn0031512	0	1	0	0
QG2	23E3-23E3	2L:3309222..3311682	CG15406	FBgn0031517	0	0	0	0
QG2	23E4-23E4	2L:3332814..3334790	CG15408	FBgn0031523	0	0	0	0
QG2	23F1-23F1	2L:3373567..3375711	CG15412	FBgn0031528	0	0	0	0
QG2	23F3-23F6	2L:3480755..3491071	CG15414	FBgn0031542	0	1	0	0
QG2	24A2-24A2	2L:3621110..3621681	CG15418	FBgn0031554	0	1	0	0
QG2	24D3-24D3	2L:4004984..4005670	CG15422	FBgn0031579	0	0	0	0
QG2	24D3-24D3	2L:4006041..4006606	CG15423	FBgn0031580	0	0	0	0
QG2	24E1-24E1	2L:4257572..4258425	CG15425	FBgn0265269	0	0	0	0
QG2	24E1-24E1	2L:4352975..4354034	CG15429	FBgn0031596	0	0	0	0
QG2	24F1-24F1	2L:4403992..4441282	CG15431	FBgn0031602	0	0	0	1
QG2	24F2-24F2	2L:4442320..4442985	CG15432	FBgn0031603	0	1	0	0
QG2	24F3-24F3	2L:4449295..4453038	CG15439	FBgn0031606	0	1	0	0
QG2	24B1-24B1	2L:3692123..3692587	CG16704	FBgn0031558	0	0	0	0
QG2	24B2-24B3	2L:3695032..3695411	CG16713	FBgn0031560	0	0	0	0
QG2	23C4-23C5	2L:3029253..3030616	CG17219	FBgn0031494	0	0	0	0
QG2	23C5-23C5	2L:3039976..3041890	CG17221	FBgn0031500	0	0	0	0
QG2	23C4-23C4	2L:3016441..3018308	CG17224	FBgn0031489	0	1	0	0
QG2	23C5-23C5	2L:3032210..3035348	CG17258	FBgn0031496	0	0	0	0
QG2	23C5-23C5	2L:3037230..3038793	CG17260	FBgn0031498	0	0	0	0
QG2	23C5-23C5	2L:3042551..3043593	CG17261	FBgn0031501	0	0	0	0
QG2	23C4-23C4	2L:3018508..3021506	CG17264	FBgn0031490	0	0	0	0
QG2	23C4-23C4	2L:2999286..3016069	CG17265	FBgn0031488	0	0	0	1
QG2	23F6-23F6	2L:3514872..3517264	CG17593	FBgn0031544	0	1	0	0
QG2	24E4-24E4	2L:4380722..4382735	CG17612	FBgn0031597	0	1	0	0
QG2	23B4-23B4	2L:2844601..2845734	CG18557	FBgn0031470	0	0	0	0
QG2	23B4-23B4	2L:2842589..2844513	CG18558	FBgn0031469	0	1	0	0
QG2	23F3-23F3	2L:3445992..3447589	CG2772	FBgn0031533	0	0	0	0
QG2	24C1-24C1	2L:3703659..3704253	CG2816	FBgn0031564	0	0	0	0
QG2	24C1-24C1	2L:3713360..3716810	CG2818	FBgn0031566	0	1	0	0
QG2	23A5-23A5	2L:2770135..2770904	CG2862	FBgn0031459	0	1	0	0
QG2	24D6-24D6	2L:4149279..4151203	CG2955	FBgn0031585	0	0	0	0
QG2	23B2-23B2	2L:2812437..2814429	CG2964	FBgn0031462	0	0	0	0
QG2	23B4-23B4	2L:2840124..2842638	CG2975	FBgn0031468	0	0	0	0
QG2	23B5-23B5	2L:2847632..2848997	CG2983	FBgn0031472	0	0	0	0
QG2	23B6-23B7	2L:2857164..2868548	CG2991	FBgn0031474	0	0	0	0
QG2	23A5-23A5	2L:2763416..2765665	CG3077	FBgn0031457	0	0	0	0
QG2	23B5-23B5	2L:2848989..2855778	CG3104	FBgn0031473	0	0	0	0
QG2	23B4-23B5	2L:2845926..2847212	CG3117	FBgn0031471	0	0	0	0
QG2	23B3-23B3	2L:2834887..2837833	CG3119	FBgn0031466	0	0	0	0
QG2	23B2-23B2	2L:2823546..2825506	CG3123	FBgn0031465	0	0	0	0
QG2	23C4-23C4	2L:2977122..2978500	CG3165	FBgn0031484	0	1	0	0
QG2	23A3-23A3	2L:2725674..2739830	CG31689	FBgn0031449	0	0	0	0
QG2	23A2-23A2	2L:2677734..2719431	CG31690	FBgn0051690	0	0	0	1
QG2	23B7-23B8	2L:2868627..2874489	CG31694	FBgn0051694	0	0	0	0
QG2	23D4-23D4	2L:3173205..3173840	CG31698	FBgn0051698	0	0	0	0
QG2	24C9-24D1	2L:3911796..3914288	CG31773	FBgn0051773	0	0	0	0
QG2	23F3-23F3	2L:3470182..3472364	CG31776	FBgn0051776	0	0	0	0
QG2	24C1-24C1	2L:3706551..3707063	CG31777	FBgn0051777	0	0	0	0
QG2	24C1-24C1	2L:3704106..3705488	CG31778	FBgn0051778	0	1	0	0
QG2	23C1-23C1	2L:2878344..2879001	CG31950	FBgn0051950	0	0	0	0
QG2	23F1-23F1	2L:3416693..3418068	CG31952	FBgn0051952	0	0	0	0
QG2	23F6-23F6	2L:3509058..3510102	CG31954	FBgn0051954	0	0	0	0
QG2	24C1-24C1	2L:3711881..3713105	CG31955	FBgn0051955	0	0	0	0
QG2	24C8-24C8	2L:3871271..3872458	CG31957	FBgn0051957	0	0	0	0
QG2	24C4-24C4	2L:3784947..3785622	CG31960	FBgn0051960	0	0	0	0
QG2	23F6-23F6	2L:3517273..3519651	CG3213	FBgn0031545	0	0	0	0
QG2	23F3-23F3	2L:3467342..3470004	CG3238	FBgn0031540	0	0	0	0
QG2	23F3-23F3	2L:3460322..3461952	CG3246	FBgn0031538	0	1	0	0
QG2	23E3-23E3	2L:3304100..3317418	CG3277	FBgn0031518	0	0	0	0
QG2	23E4-23E4	2L:3330928..3332876	CG3285	FBgn0031522	0	0	0	0
QG2	24F1-24F1	2L:4400953..4403142	CG33003	FBgn0053003	0	0	0	0
QG2	23A2-23A2	2L:2648360..2652414	CG33125	FBgn0053125	0	0	0	0
QG2	23E3-23E3	2L:3316794..3319872	CG3326	FBgn0031519	0	0	0	0
QG2	23E4-23E4	2L:3324237..3326637	CG33281	FBgn0053281	0	0	0	0
QG2	23E4-23E4	2L:3327903..3329792	CG33282	FBgn0053282	0	0	0	0
QG2	23E1-23E1	2L:3275800..3280534	CG3332	FBgn0031514	0	0	0	0
QG2	23E1-23E1	2L:3269437..3271806	CG3347	FBgn0031513	0	0	0	0
QG2	24C5-24C5	2L:3810801..3813410	CG3407	FBgn0031573	0	0	0	0
QG2	23F1-23F1	2L:3398023..3398684	CG34175	FBgn0085204	0	0	0	0
QG2	24D3-24D3	2L:4004080..4004480	CG34176	FBgn0085205	0	0	0	0
QG2	24F2-24F2	2L:4433908..4435057	CG34177	FBgn0085206	0	0	0	0
QG2	24F2-24F2	2L:4433908..4435057	CG34178	FBgn0085207	0	0	0	0
QG2	23D4-23D4	2L:3175112..3200496	CG34393	FBgn0085422	0	0	0	0
QG2	23E5-23E6	2L:3358640..3373372	CG34394	FBgn0085423	0	1	0	1
QG2	24B1-24B1	2L:3692699..3693182	CG3513	FBgn0031559	0	0	0	0
QG2	22F4-22F4	2L:2551145..2552825	CG3515	FBgn0031431	0	0	0	0
QG2	23C4-23C4	2L:3023226..3026439	CG3542	FBgn0031492	0	1	0	0
QG2	23C4-23C4	2L:2992870..2998726	CG3558	FBgn0025681	0	1	0	0
QG2	24B3-24B3	2L:3697242..3697872	CG3604	FBgn0031562	0	0	0	0
QG2	23C4-23C4	2L:3026252..3029168	CG3605	FBgn0031493	0	1	0	0
QG2	24E5-24E5	2L:4392770..4393876	CG3652	FBgn0031600	0	1	0	0
QG2	24D8-24E1	2L:4224650..4227097	CG3702	FBgn0031590	0	1	0	0
QG2	24D8-24D8	2L:4189340..4198071	CG3714	FBgn0031589	0	1	0	0
QG2	24C8-24C8	2L:3862668..3867507	CG3964	FBgn0031574	0	0	0	0
QG2	23F1-23F1	2L:3387882..3388496	CG42460	FBgn0259950	0	0	0	0
QG2	24C1-24C1	2L:3699464..3699826	CG42464	FBgn0259954	0	0	0	0
QG2	24C1-24C1	2L:3700195..3700658	CG42465	FBgn0259955	0	0	0	0
QG2	24C1-24C1	2L:3701290..3701699	CG42467	FBgn0259957	0	0	0	0
QG2	24F1-24F1	2L:4411155..4411824	CG43055	FBgn0262357	0	0	0	0
QG2	24F2-24F2	2L:4437787..4438201	CG43056	FBgn0262358	0	0	0	0
QG2	24C1-24C1	2L:3701826..3702248	CG43145	FBgn0262621	0	0	0	0
QG2	24B2-24B2	2L:3694431..3695020	CG43165	FBgn0262721	0	0	0	0
QG2	23A1-23A1	2L:2620187..2620782	CG43403	FBgn0263322	0	0	0	0
QG2	24C3-24C3	2L:3765494..3765863	CG43703	FBgn0263842	0	0	0	0
QG2	24C3-24C3	2L:3757256..3769525	CG43707	FBgn0263846	0	1	0	0
QG2	24D3-24D3	2L:4007690..4007984	CG43773	FBgn0264295	0	1	0	0
QG2	24D3-24D3	2L:4008653..4009090	CG43774	FBgn0264296	0	0	0	0
QG2	24D2-24D2	2L:4000018..4000806	CG43797	FBgn0264341	0	0	0	0
QG2	24A1-24A1	2L:3576210..3576623	CG43815	FBgn0264363	0	0	0	0
QG2	23A2-23A2	2L:2647886..2648361	CG43851	FBgn0264433	0	0	0	0
QG2	23D4-23D4	2L:3169820..3171092	CG44002	FBgn0264744	0	0	0	0
QG2	23B7-23B8	2L:2869652..2870649	CG8813	FBgn0031476	0	0	0	0
QG2	23B8-23C1	2L:2874890..2877168	CG8814	FBgn0031478	0	1	0	0
QG2	23E3-23E4	2L:3320245..3323141	CG8837	FBgn0031520	0	1	0	0
QG2	23E5-23E5	2L:3357646..3358618	CG8838	FBgn0031526	0	0	0	0
QG2	23F1-23F1	2L:3410560..3411199	CG8840	FBgn0031531	0	0	0	0
QG2	23F6-23F6	2L:3519677..3522555	CG8851	FBgn0031546	0	0	0	0
QG2	23F6-24A1	2L:3525131..3527588	CG8852	FBgn0031548	0	1	0	0
QG2	23C4-23C4	2L:2974859..2976862	CG9641	FBgn0031483	0	1	0	0
QG2	23C4-23C4	2L:2978411..2979288	CG9643	FBgn0031485	0	1	0	0
QG2	23F1-23F1	2L:3375832..3376737	CG9662	FBgn0031529	0	0	0	0
QG2	23E1-23E3	2L:3294926..3303130	CG9663	FBgn0031516	0	1	0	0
QG2	23E1-23E1	2L:3291245..3294706	CG9664	FBgn0031515	0	1	0	0
QG2	23A2-23A2	2L:2665062..2666265	CG9879	FBgn0031444	0	0	0	0
QG2	23A3-23A3	2L:2758427..2759677	CG9960	FBgn0031454	0	0	0	0
QG2	23A3-23A3	2L:2743375..2744934	CG9961	FBgn0031451	0	0	0	0
QG2	23A2-23A2	2L:2646577..2647720	CG9962	FBgn0031441	0	0	0	0
QG2	23C1-23E2	2L:2979562..2987723	Chd1	FBgn0250786	0	1	0	0
QG2	24A1-24A1	2L:3530789..3532678	Che-13	FBgn0031550	0	0	0	0
QG2	23C5-23C5	2L:3038826..3039812	cnir	FBgn0243513	0	1	0	0
QG2	23F3-23F3	2L:3453697..3457064	Cog3	FBgn0031536	0	1	0	0
QG2	23A5-23A5	2L:2768590..2770069	colt	FBgn0019830	0	0	0	0
QG2	23B3-23B3	2L:2838411..2839547	Cpr23B	FBgn0031467	0	0	0	0
QG2	24C1-24C1	2L:3707230..3711748	cutlet	FBgn0015376	0	0	0	0
QG2	23A3-23A3	2L:2745098..2746944	Cwc25	FBgn0031452	0	0	0	0
QG2	22F4-23A1	2L:2562483..2564830	Cyp309a1	FBgn0031432	0	0	0	0
QG2	23A1-23A1	2L:2564886..2573037	Cyp309a2	FBgn0041337	0	0	0	0
QG2	23B1-23B2	2L:2805261..2812376	daw	FBgn0031461	0	0	0	0
QG2	24F1-24F1	2L:4403251..4403955	Dim1	FBgn0031601	0	1	0	0
QG2	24A1-24A2	2L:3619097..3621573	Dot	FBgn0015663	0	0	0	0
QG2	24A5-24B1	2L:3662745..3692114	Drgx	FBgn0085369	0	1	0	0
QG2	24A1-24A1	2L:3539247..3548423	drm	FBgn0024244	0	0	0	0
QG2	23A1-23A1	2L:2581281..2585430	Drp1	FBgn0026479	0	1	0	0
QG2	23B2-23B3	2L:2815970..2830248	Duox	FBgn0283531	0	0	0	0
QG2	23E4-23E5	2L:3334875..3354829	E23	FBgn0020445	1	0	0	0
QG2	24D4-24D6	2L:4031377..4115749	ed	FBgn0000547	0	1	0	1
QG2	23A1-23A1	2L:2577687..2579179	Elba2	FBgn0031435	0	0	0	0
QG2	24F2-24F2	2L:4444732..4446765	Elp3	FBgn0031604	1	1	0	0
QG2	23C5-23D1	2L:3056598..3068177	FASN1	FBgn0283427	0	0	0	0
QG2	23C5-23C5	2L:3043947..3056143	FASN2	FBgn0042627	0	0	0	0
QG2	24A2-24A4	2L:3622074..3656953	for	FBgn0000721	0	0	0	0
QG2	24C9-24D1	2L:3902928..3991713	fred	FBgn0051774	0	1	0	0
QG2	24D8-24D8	2L:4198404..4221796	ft	FBgn0001075	0	1	1	0
QG2	23B2-23B2	2L:2814336..2815760	G6P	FBgn0031463	0	1	0	0
QG2	23C5-23C5	2L:3030539..3032300	GABPI	FBgn0031495	0	1	0	0
QG2	23C1-23C4	2L:2972891..2974858	gammaTub23C	FBgn0260639	0	1	0	0
QG2	23D4-23D4	2L:3159950..3162399	gkt	FBgn0260817	0	0	0	0
QG2	23A2-23A2	2L:2669823..2672186	Gr23a	FBgn0041248	0	0	0	0
QG2	23A3-23A3	2L:2739986..2743377	Hrs	FBgn0031450	0	0	0	0
QG2	23D4-23D4	2L:3163645..3169462	Hydr2	FBgn0014906	0	1	0	0
QG2	24B3-24B3	2L:3696218..3696658	IM33	FBgn0031561	0	0	0	0
QG2	23A1-23A1	2L:2575280..2576997	insv	FBgn0031434	0	1	0	0
QG2	24E5-24F1	2L:4394196..4400487	l(2)k05819	FBgn0022153	0	0	0	0
QG2	24C1-24C1	2L:3716800..3717773	lectin-24A	FBgn0040104	0	0	0	0
QG2	24D8-24D8	2L:4188123..4189284	lectin-24Db	FBgn0040102	0	1	0	0
QG2	23F6-23F6	2L:3510328..3514656	LeuRS	FBgn0053123	0	0	0	0
QG2	23C1-23C3	2L:2885929..2954406	lilli	FBgn0041111	0	0	0	0
QG2	23D3-23D3	2L:3146056..3159643	Mad	FBgn0011648	0	1	0	0
QG2	24F2-24F3	2L:4446670..4448635	MFS18	FBgn0025684	0	1	0	0
QG2	24F2-24F2	2L:4442870..4444680	morgue	FBgn0027609	0	1	0	0
QG2	23F3-23F3	2L:3462218..3466112	msl-2	FBgn0005616	0	0	0	0
QG2	23D2-23D3	2L:3144953..3145848	ND-B14.5B	FBgn0031505	0	0	0	0
QG2	23A1-23A1	2L:2579201..2580172	ND-B17.2	FBgn0031436	0	1	0	0
QG2	23F3-23F3	2L:3466157..3467334	ND-PDSW	FBgn0021967	0	0	0	0
QG2	23C1-23C1	2L:2880704..2885850	NTPase	FBgn0024947	0	1	0	0
QG2	24A1-24A1	2L:3604224..3606756	odd	FBgn0002985	0	0	0	0
QG2	23C4-23C4	2L:2989594..2992759	okr	FBgn0002989	0	0	0	0
QG2	23A2-23A2	2L:2654049..2655462	Or23a	FBgn0026395	0	0	0	0
QG2	24D7-24D7	2L:4164689..4166134	Or24a	FBgn0026394	0	0	0	0
QG2	23F1-23F1	2L:3404460..3426719	pgant2	FBgn0031530	0	0	0	0
QG2	23F3-23F3	2L:3472603..3475338	pgant4	FBgn0051956	0	0	0	0
QG2	23A4-23A3	2L:2746880..2753068	Pgk	FBgn0250906	0	1	0	0
QG2	23D1-23D1	2L:3109672..3110998	PpD6	FBgn0005779	0	0	0	0
QG2	23A2-23A2	2L:2653046..2653926	Prosbeta4R1	FBgn0031442	0	0	0	0
QG2	23A2-23A2	2L:2655394..2657102	Prosbeta4R2	FBgn0031443	0	0	0	0
QG2	23C1-23C1	2L:2877091..2878232	Prx6005	FBgn0031479	0	0	0	0
QG2	24F1-24F1	2L:4386182..4387356	Psf2	FBgn0261976	0	0	0	0
QG2	23F1-23F1	2L:3377002..3378590	Ptpa	FBgn0016698	0	0	0	0
QG2	23A1-23A1	2L:2573436..2575052	Rad1	FBgn0026778	0	1	0	0
QG2	23C3-23C3	2L:2954762..2968434	Rbp9	FBgn0010263	0	0	0	0
QG2	24C5-24C5	2L:3803545..3810671	Reph	FBgn0021800	0	0	0	0
QG2	24E1-24E1	2L:4227699..4228561	RpL40	FBgn0003941	0	1	0	0
QG2	23B5-23B6	2L:2856070..2857029	RpS21	FBgn0015521	0	0	0	0
QG2	23C3-23C4	2L:2969773..2972508	Rrp1	FBgn0004584	0	1	0	0
QG2	23F3-23F3	2L:3457302..3460367	Sec5	FBgn0266670	0	0	0	0
QG2	23C5-23C5	2L:3035493..3037403	SerRS	FBgn0031497	0	0	0	0
QG2	23F1-23F1	2L:3387354..3387743	Sfp23F	FBgn0259949	0	0	0	0
QG2	24B1-24B1	2L:3667977..3668551	Sfp24Ba	FBgn0259951	0	0	0	0
QG2	24B1-24B1	2L:3669261..3669775	Sfp24Bb	FBgn0259952	0	0	0	0
QG2	24B1-24B1	2L:3670131..3670581	Sfp24Bc	FBgn0261054	0	0	0	0
QG2	24B1-24B1	2L:3668691..3669134	Sfp24Bd	FBgn0259953	0	0	0	0
QG2	24C1-24C1	2L:3700674..3701092	Sfp24C1	FBgn0259956	0	0	0	0
QG2	24F2-24F2	2L:4441429..4442060	Sfp24F	FBgn0259958	0	0	0	0
QG2	24C1-24C2	2L:3718185..3729145	Shaw	FBgn0003386	1	1	0	0
QG2	24C6-24C6	2L:3825675..3827099	slp1	FBgn0003430	0	1	0	0
QG2	24C7-24C7	2L:3836840..3839185	slp2	FBgn0004567	0	0	0	0
QG2	23A3-23A3	2L:2758427..2759677	Snapin	FBgn0031455	0	0	0	0
QG2	23F3-23F3	2L:3449683..3452106	Snx1	FBgn0031534	0	1	0	0
QG2	24A1-24A1	2L:3578013..3580769	sob	FBgn0004892	0	0	0	0
QG2	24A1-24A1	2L:3527387..3530317	Spindly	FBgn0031549	0	0	0	0
QG2	24D6-24D6	2L:4121702..4124153	Sr-CI	FBgn0014033	0	1	0	0
QG2	24D6-24D6	2L:4120343..4121627	Sr-CIII	FBgn0020376	0	0	0	0
QG2	23F6-23F6	2L:3522521..3524056	Sr-CIV	FBgn0031547	0	0	0	0
QG2	23A1-23A1	2L:2573436..2575052	Sws1	FBgn0085343	0	0	0	0
QG2	23A6-23B1	2L:2772327..2799979	Syt1	FBgn0004242	0	1	0	0
QG2	23A5-23A5	2L:2767890..2768612	Taf10	FBgn0028398	0	0	0	0
QG2	23A5-23A5	2L:2767286..2767845	Taf10b	FBgn0026324	0	0	0	0
QG2	24D8-24D8	2L:4186250..4187793	TBCC	FBgn0051961	0	1	0	0
QG2	23F3-23F6	2L:3478434..3479612	Thor	FBgn0261560	0	1	0	0
QG2	23F6-23F6	2L:3493986..3508119	tim	FBgn0014396	1	1	0	1
QG2	23D1-23D2	2L:3068345..3144786	toc	FBgn0015600	0	1	0	0
QG2	24E4-24E5	2L:4388327..4392778	Tps1	FBgn0027560	0	0	0	0
QG2	24E1-24E4	2L:4361925..4380716	Traf4	FBgn0026319	0	1	0	0
QG2	23A3-23A5	2L:2759924..2763889	Trn-SR	FBgn0031456	0	0	0	0
QG2	23C3-23C3	2L:2968293..2969638	Ts	FBgn0024920	0	0	0	0
QG2	24E1-24E1	2L:4283148..4323781	tutl	FBgn0010473	0	1	0	0
QG2	24E4-24E4	2L:4382925..4386062	Vps53	FBgn0031598	0	1	0	0
QG3	30B1-30B1	2L:9387389..9391567	Aldh	FBgn0012036	0	1	0	0
QG3	30C2-30C2	2L:9634179..9656026	Apoltp	FBgn0032136	0	1	0	0
QG3	30A6-30A6	2L:9250048..9251042	aust	FBgn0032104	0	0	0	0
QG3	30A6-30A6	2L:9251472..9253118	borr	FBgn0032105	0	0	0	0
QG3	30A9-30A9	2L:9350470..9350996	CG13110	FBgn0032111	0	0	0	0
QG3	30B10-30B10	2L:9544171..9544875	CG13113	FBgn0032126	0	0	0	0
QG3	30B10-30B10	2L:9545811..9547424	CG13114	FBgn0032127	0	0	0	0
QG3	30C6-30C6	2L:9729940..9730945	CG13116	FBgn0032139	0	0	0	0
QG3	30C6-30C6	2L:9736645..9737949	CG13117	FBgn0032140	0	0	0	0
QG3	30D1-30D1	2L:9791961..9793107	CG13123	FBgn0032150	0	0	0	0
QG3	30A8-30A8	2L:9327744..9330332	CG17005	FBgn0032109	0	0	0	0
QG3	30C8-30C8	2L:9769060..9770409	CG17633	FBgn0032144	0	0	0	0
QG3	30B10-30B10	2L:9540523..9542480	CG17855	FBgn0032124	0	0	0	0
QG3	30B12-30B12	2L:9578120..9579638	CG31709	FBgn0051709	0	1	0	0
QG3	30C5-30C5	2L:9702442..9705954	CG31710	FBgn0051710	0	0	0	0
QG3	30C1-30C1	2L:9624452..9625285	CG31882	FBgn0051882	0	0	0	0
QG3	30B10-30B10	2L:9528515..9529648	CG31883	FBgn0032122	0	0	0	0
QG3	30B5-30B10	2L:9495474..9520696	CG33298	FBgn0032120	0	1	0	0
QG3	30C2-30C2	2L:9656600..9657424	CG33299	FBgn0053299	0	0	0	0
QG3	30B4-30B4	2L:9440011..9440740	CG33723	FBgn0053723	0	0	0	0
QG3	30B1-30B1	2L:9367640..9368434	CG34181	FBgn0085210	0	0	0	0
QG3	30A8-30A8	2L:9342832..9344777	CG3748	FBgn0032110	0	0	0	0
QG3	30B3-30B3	2L:9435399..9436842	CG3769	FBgn0032119	0	0	0	0
QG3	30B12-30B12	2L:9568890..9573572	CG3838	FBgn0032130	0	1	0	0
QG3	30B12-30C1	2L:9589476..9591783	CG3841	FBgn0032131	0	0	0	0
QG3	30C8-30C8	2L:9767058..9768727	CG4017	FBgn0032143	0	0	0	0
QG3	30D1-30D1	2L:9790882..9791958	CG4036	FBgn0032149	0	0	0	0
QG3	30B3-30B3	2L:9427870..9428740	CG42847	FBgn0262036	0	0	0	1
QG3	30A9-30A9	2L:9349546..9349963	CG43350	FBgn0263082	0	0	0	0
QG3	30C5-30C6	2L:9708921..9711271	CG4364	FBgn0032138	0	0	0	0
QG3	30C1-30C1	2L:9598880..9600872	CG4382	FBgn0032132	0	0	0	0
QG3	30B1-30B1	2L:9396999..9397988	CG4438	FBgn0032115	0	0	0	0
QG3	30A8-30A8	2L:9330763..9331981	Cks30A	FBgn0010314	0	0	0	0
QG3	30B10-30B10	2L:9542878..9543658	Cpr30B	FBgn0032125	0	0	0	0
QG3	30C7-30C7	2L:9747839..9750071	Cyp4e3	FBgn0015035	0	0	0	0
QG3	30A8-30A8	2L:9333567..9341925	Eaat1	FBgn0026439	0	0	0	0
QG3	30B3-30B3	2L:9426784..9427917	Fbp2	FBgn0000640	0	0	0	0
QG3	30B3-30B3	2L:9428669..9431052	FucTB	FBgn0032117	0	0	0	0
QG3	30B12-30B12	2L:9579498..9581745	gcm	FBgn0014179	0	0	0	0
QG3	30C1-30C1	2L:9608562..9612706	gcm2	FBgn0019809	0	0	0	0
QG3	30B5-30B5	2L:9491176..9494876	Gdi	FBgn0004868	0	1	0	0
QG3	30A6-30A7	2L:9256563..9302494	Ggamma30A	FBgn0267252	0	0	0	0
QG3	30C1-30C1	2L:9616469..9623109	GlcAT-S	FBgn0032135	0	1	0	0
QG3	30C5-30C5	2L:9699791..9700459	hoip	FBgn0015393	0	0	0	0
QG3	30C9-30D1	2L:9782384..9788499	IP3K1	FBgn0032147	0	1	0	0
QG3	30B10-30B12	2L:9547720..9566750	jp	FBgn0032129	0	1	0	0
QG3	30A6-30A7	2L:9254076..9254854	lectin-30A	FBgn0040097	0	0	0	0
QG3	30B2-30B3	2L:9416588..9426342	Mco1	FBgn0032116	0	0	0	0
QG3	30B12-30B12	2L:9573563..9576769	Mtpalpha	FBgn0028479	0	0	0	0
QG3	30D1-30E1	2L:9793317..9886250	nAChRalpha6	FBgn0032151	0	1	0	0
QG3	30C6-30C7	2L:9711512..9746495	Nckx30C	FBgn0028704	0	1	0	1
QG3	30B3-30B5	2L:9437469..9464184	numb	FBgn0002973	0	1	0	1
QG3	30B10-30B10	2L:9521210..9540060	Oatp30B	FBgn0032123	0	1	0	0
QG3	30C5-30C5	2L:9700810..9708883	pelo	FBgn0011207	0	0	0	0
QG3	30C5-30C5	2L:9682315..9699297	Pka-C1	FBgn0000273	1	1	0	0
QG3	30C8-30C9	2L:9771155..9775030	ppk11	FBgn0065109	0	0	0	0
QG3	30C8-30C9	2L:9771155..9775030	ppk16	FBgn0065108	0	0	0	0
QG3	30C7-30C8	2L:9765357..9770996	ppk18	FBgn0265001	0	0	0	0
QG3	30B3-30B3	2L:9436804..9437227	RpS28-like	FBgn0085211	0	0	0	0
QG3	30B3-30B3	2L:9431405..9435341	scat	FBgn0011232	0	1	0	0
QG3	30B1-30B2	2L:9370309..9415156	Shawl	FBgn0085395	0	0	0	0
QG3	30C7-30C7	2L:9762424..9763262	Taf11	FBgn0011291	0	1	0	0
QG3	30A2-30A6	2L:9166778..9250211	tai	FBgn0041092	1	1	0	0
QG3	30C1-30C1	2L:9613166..9616404	Trx-2	FBgn0040070	0	0	0	0
QG3	30C7-30C7	2L:9763369..9765338	und	FBgn0283478	0	0	0	0
QG3	30C7-30C7	2L:9758342..9762375	zf30C	FBgn0270924	0	1	0	0
QG4	35B3-35B3	2L:14615552..14618902	Adh	FBgn0000055	0	1	0	0
QG4	35B3-35B3	2L:14615552..14618902	Adhr	FBgn0000056	0	1	0	0
QG4	35E2-35E2	2L:16049965..16081684	beat-Ia	FBgn0013433	0	1	0	1
QG4	35D6-35D7	2L:15905134..15962435	beat-Ib	FBgn0028645	0	1	0	0
QG4	35E1-35E2	2L:16000291..16041703	beat-Ic	FBgn0028644	0	1	0	0
QG4	35E2-35E2	2L:16042047..16048757	BicC	FBgn0000182	0	0	0	0
QG4	35E5-35E6	2L:16165831..16190540	Ca-alpha1D	FBgn0001991	0	1	0	0
QG4	35E1-35E1	2L:15979486..15981455	CG10839	FBgn0028858	0	0	0	0
QG4	35D3-35D3	2L:15616997..15617915	CG11865	FBgn0028947	0	0	0	0
QG4	35D7-35D7	2L:15941441..15942854	CG12448	FBgn0028857	0	1	0	0
QG4	35D4-35D5	2L:15852592..15854110	CG13243	FBgn0028903	0	0	0	0
QG4	35D6-35D6	2L:15916888..15917607	CG13244	FBgn0032577	0	1	0	0
QG4	35E1-35E1	2L:16004325..16005461	CG13245	FBgn0045827	0	0	0	0
QG4	35D3-35D3	2L:15615357..15616351	CG15253	FBgn0028948	0	0	0	0
QG4	35D3-35D3	2L:15613905..15614828	CG15254	FBgn0028949	0	0	0	0
QG4	35D3-35D3	2L:15610171..15611719	CG15255	FBgn0028950	0	0	0	0
QG4	35D3-35D3	2L:15550372..15552029	CG15256	FBgn0028880	0	0	0	0
QG4	35D2-35D2	2L:15360921..15361627	CG15258	FBgn0032563	0	0	0	1
QG4	35D1-35D1	2L:15291426..15292239	CG15260	FBgn0028850	0	0	0	0
QG4	35D1-35D1	2L:15297808..15299367	CG15262	FBgn0028852	0	0	0	0
QG4	35D1-35D1	2L:15285000..15286047	CG15263	FBgn0028853	0	0	0	0
QG4	35C2-35C2	2L:15109405..15113092	CG15269	FBgn0028878	0	0	0	0
QG4	35C1-35C2	2L:15074776..15096915	CG15270	FBgn0028879	0	1	0	1
QG4	35B6-35B6	2L:14874376..14876333	CG15278	FBgn0032554	0	0	0	0
QG4	35B6-35B6	2L:14844993..14851749	CG15279	FBgn0028886	0	1	0	0
QG4	35B4-35B4	2L:14712471..14713298	CG15282	FBgn0028855	0	0	0	0
QG4	35B1-35B1	2L:14450282..14450922	CG15283	FBgn0028844	0	0	0	0
QG4	35A4-35A4	2L:14338240..14340080	CG15286	FBgn0028531	0	0	0	0
QG4	35D7-35D7	2L:15957858..15959431	CG18063	FBgn0028856	0	0	0	0
QG4	35D4-35D4	2L:15784085..15790146	CG18109	FBgn0028901	0	0	0	0
QG4	35B6-35B6	2L:14794516..14796642	CG18420	FBgn0028866	0	0	0	0
QG4	35D3-35D3	2L:15661041..15662753	CG18477	FBgn0028864	0	1	0	0
QG4	35D3-35D3	2L:15670174..15671223	CG18478	FBgn0028517	0	1	0	0
QG4	35D3-35D3	2L:15630002..15634987	CG18480	FBgn0028518	0	0	0	0
QG4	35D4-35D4	2L:15834569..15835658	CG18518	FBgn0028900	0	0	0	0
QG4	35B5-35B5	2L:14783301..14784598	CG18636	FBgn0032551	0	0	0	0
QG4	35D6-35D6	2L:15895454..15897071	CG31735	FBgn0051735	0	0	0	0
QG4	35B5-35B5	2L:14737090..14737769	CG31775	FBgn0028537	0	1	0	0
QG4	35D3-35D3	2L:15696038..15697750	CG31780	FBgn0051780	0	1	0	0
QG4	35F1-35F1	2L:16211459..16213304	CG31819	FBgn0028893	0	0	0	0
QG4	35E1-35E1	2L:16005789..16006279	CG31820	FBgn0051820	0	0	0	0
QG4	35D6-35D6	2L:15900935..15902410	CG31821	FBgn0051821	0	0	0	0
QG4	35D6-35D6	2L:15898879..15900524	CG31823	FBgn0051823	0	0	0	0
QG4	35D4-35D4	2L:15771263..15773113	CG31826	FBgn0051826	0	0	0	0
QG4	35D3-35D3	2L:15705171..15706220	CG31827	FBgn0051827	0	1	0	0
QG4	35B8-35B8	2L:15030928..15031750	CG31832	FBgn0051832	0	1	0	0
QG4	35B5-35B5	2L:14735843..14737067	CG31835	FBgn0051835	0	0	0	0
QG4	35A3-35A3	2L:14274821..14278002	CG32971	FBgn0052971	0	0	0	0
QG4	35A4-35A4	2L:14334158..14345795	CG33090	FBgn0028916	0	1	0	0
QG4	35B6-35B6	2L:14802334..14803293	CG33308	FBgn0250834	0	0	0	0
QG4	35B6-35B6	2L:14810761..14812599	CG33309	FBgn0053309	0	0	0	0
QG4	35B8-35B8	2L:15026882..15029513	CG33310	FBgn0053310	0	1	0	0
QG4	35B2-35B2	2L:14524312..14525656	CG33648	FBgn0053648	0	0	0	0
QG4	35B9-35B10	2L:15058303..15059120	CG33679	FBgn0053679	0	0	0	0
QG4	35B4-35B4	2L:14713750..14714526	CG34165	FBgn0085194	0	1	0	0
QG4	35B5-35B5	2L:14743193..14743879	CG34166	FBgn0085195	0	1	0	0
QG4	35E1-35E1	2L:16002981..16003641	CG34167	FBgn0085196	0	0	0	0
QG4	35E3-35E3	2L:16134714..16135272	CG34168	FBgn0085197	0	0	0	0
QG4	35B3-35B3	2L:14563015..14563726	CG3473	FBgn0028913	0	0	0	0
QG4	35B7-35B7	2L:14924590..14930565	CG3491	FBgn0028887	0	0	0	0
QG4	35D4-35D4	2L:15764220..15766267	CG3793	FBgn0028507	0	1	0	0
QG4	35D2-35D2	2L:15433309..15435304	CG4161	FBgn0028892	0	0	0	0
QG4	35C3-35C3	2L:15161882..15200459	CG4168	FBgn0028888	0	1	0	0
QG4	35B2-35B2	2L:14547498..14549109	CG4218	FBgn0250844	0	0	0	0
QG4	35B7-35B7	2L:14907489..14972300	CG42313	FBgn0259213	0	0	0	0
QG4	35B5-35B5	2L:14739914..14741138	CG42585	FBgn0260953	0	0	0	0
QG4	35B5-35B5	2L:14741161..14741840	CG42586	FBgn0260954	0	1	0	0
QG4	35B5-35B5	2L:14744845..14745210	CG42587	FBgn0260955	0	0	0	0
QG4	35B3-35B3	2L:14587920..14588234	CG42680	FBgn0261566	0	0	0	0
QG4	35B5-35B5	2L:14744421..14744817	CG42681	FBgn0261567	0	0	0	0
QG4	35B6-35B6	2L:14842358..14843108	CG42682	FBgn0261568	0	0	0	0
QG4	35B4-35B5	2L:14724617..14730177	CG42685	FBgn0261571	0	0	0	0
QG4	35D5-35D5	2L:15864929..15865461	CG42792	FBgn0261925	0	0	0	0
QG4	35F1-35F1	2L:16231475..16241527	CG42817	FBgn0261999	0	0	0	0
QG4	35D4-35D4	2L:15810571..15812141	CG42876	FBgn0262150	0	0	0	1
QG4	35A4-35A4	2L:14352077..14352619	CG43052	FBgn0262354	0	0	0	0
QG4	35C4-35C4	2L:15215222..15216160	CG43230	FBgn0262875	0	0	0	0
QG4	35D4-35D4	2L:15776442..15776852	CG43760	FBgn0264260	0	0	0	0
QG4	35E1-35E1	2L:16004325..16005461	CG43816	FBgn0264364	0	0	0	0
QG4	35D3-35D3	2L:15675582..15676102	CG43923	FBgn0264544	0	0	0	0
QG4	35D3-35D3	2L:15710579..15711099	CG43924	FBgn0264545	0	0	0	0
QG4	35D3-35D3	2L:15694038..15694471	CG44140	FBgn0264989	0	0	0	0
QG4	35D3-35D3	2L:15659041..15659474	CG44141	FBgn0264990	0	0	0	0
QG4	35D6-35D6	2L:15882783..15883190	CG44475	FBgn0265668	0	0	0	0
QG4	35B6-35B6	2L:14870371..14872022	CG4480	FBgn0032553	0	0	0	0
QG4	35D2-35D2	2L:15417929..15418361	CG44869	FBgn0266163	0	0	0	0
QG4	35E2-35E2	2L:16042047..16048757	CG45084	FBgn0266459	0	0	0	0
QG4	35D3-35D3	2L:15644183..15718272	CG4587	FBgn0028863	0	1	0	0
QG4	35B5-35B5	2L:14773814..14774981	CG4650	FBgn0032549	0	0	0	0
QG4	35B5-35B5	2L:14760767..14761924	CG4691	FBgn0028870	0	0	0	0
QG4	35B5-35B5	2L:14765908..14767225	CG4701	FBgn0028868	0	0	0	0
QG4	35D6-35D6	2L:15923395..15926287	CG4793	FBgn0028514	0	0	0	0
QG4	35E2-35E2	2L:16094997..16095944	CG4891	FBgn0028520	0	0	0	0
QG4	35E3-35E3	2L:16133508..16134412	CG4892	FBgn0028884	0	1	0	0
QG4	35D3-35D3	2L:15628678..15629552	CG7631	FBgn0028945	0	0	0	0
QG4	35D5-35D5	2L:15876938..15880156	CG7653	FBgn0028935	0	1	0	0
QG4	35B8-35B8	2L:15036293..15038861	CIAPIN1	FBgn0001977	1	0	0	0
QG4	35B8-35B9	2L:15044963..15057862	ck	FBgn0000317	0	1	0	0
QG4	35B1-35B1	2L:14424315..14425189	Cpr35B	FBgn0028871	0	0	0	0
QG4	35B5-35B5	2L:14762765..14764065	CSN1a	FBgn0028838	0	0	0	0
QG4	35C5-35C5	2L:15265245..15272024	Cul3	FBgn0261268	1	0	0	0
QG4	35D4-35D4	2L:15727581..15748150	CycE	FBgn0010382	0	0	0	0
QG4	35C5-35C5	2L:15248879..15254715	dao	FBgn0028862	0	1	0	0
QG4	35B8-35B8	2L:15005733..15006607	DCTN5-p25	FBgn0040228	0	1	0	0
QG4	35A1-35A2	2L:14184478..14234126	Dyrk2	FBgn0016930	0	0	0	0
QG4	35B1-35B1	2L:14390628..14409549	elB	FBgn0004858	0	1	0	0
QG4	35D2-35D2	2L:15333866..15336138	esg	FBgn0001981	0	0	0	0
QG4	35B8-35B8	2L:15016331..15034704	GABA-B-R1	FBgn0260446	0	0	0	0
QG4	35D4-35D4	2L:15756002..15762758	Gli	FBgn0001987	0	0	0	0
QG4	35D3-35D3	2L:15552723..15583978	kek3	FBgn0028370	0	1	0	1
QG4	35D4-35D4	2L:15768630..15771159	Ku80	FBgn0041627	0	0	0	0
QG4	35A4-35A4	2L:14349020..14351513	l(2)34Fc	FBgn0261534	0	1	0	0
QG4	35A1-35A2	2L:14352594..14355085	l(2)34Fd	FBgn0261535	0	1	0	0
QG4	35B8-35B8	2L:15009939..15011764	l(2)35Bd	FBgn0001974	0	1	0	0
QG4	35B8-35B8	2L:15006583..15007431	l(2)35Be	FBgn0261881	0	0	0	0
QG4	35C5-35C5	2L:15256581..15257642	l(2)35Cc	FBgn0259982	0	0	0	0
QG4	35D4-35D4	2L:15752263..15755900	l(2)35Df	FBgn0001986	0	0	0	1
QG4	35D2-35D2	2L:15499127..15505018	lace	FBgn0002524	0	1	0	0
QG4	35B7-35B8	2L:14975747..14997559	mol	FBgn0086711	0	1	0	0
QG4	35A4-35A2	2L:14328429..14333860	ms(2)34Fe	FBgn0261529	0	0	0	1
QG4	35D1-35D1	2L:15292468..15294136	ms(2)35Ci	FBgn0011239	0	0	0	0
QG4	35A4-35A4	2L:14347239..14348790	mTTF	FBgn0028530	0	0	0	0
QG4	35B8-35B8	2L:15007813..15008538	NC2beta	FBgn0028926	0	0	0	0
QG4	35D4-35D4	2L:15749319..15751078	ND-B17	FBgn0001989	0	1	0	1
QG4	35D1-35D1	2L:15317954..15318901	nht	FBgn0041103	0	0	0	0
QG4	35B2-35B2	2L:14490859..14494019	noc	FBgn0005771	0	1	0	0
QG4	35D3-35D3	2L:15622068..15623558	Or35a	FBgn0028946	0	0	0	0
QG4	35B3-35B4	2L:14599196..14689340	osp	FBgn0003016	0	1	0	0
QG4	35B1-35B1	2L:14416729..14417331	Pburs	FBgn0264810	0	0	0	0
QG4	35A4-35A4	2L:14359252..14361411	Pgant35A	FBgn0001970	0	1	0	0
QG4	35C5-35C5	2L:15254819..15256304	Pol32	FBgn0283467	0	0	0	0
QG4	35B1-35B1	2L:14378218..14381172	ppk	FBgn0020258	0	1	0	0
QG4	35B6-35B7	2L:14879050..14881652	ProtA	FBgn0013300	0	0	0	0
QG4	35B7-35B7	2L:14882101..14883721	ProtB	FBgn0013301	0	0	0	0
QG4	35A4-35A4	2L:14355145..14358764	Rab14	FBgn0015791	0	1	0	0
QG4	35D3-35D3	2L:15612494..15613335	Semp1	FBgn0028944	0	0	0	0
QG4	35A4-35A4	2L:14345915..14346688	Send2	FBgn0264253	0	0	0	0
QG4	35C3-35C3	2L:15201613..15202092	Sfp35C	FBgn0259965	0	0	0	0
QG4	35D3-35D3	2L:15547519..15548243	Skadu	FBgn0259922	0	0	0	0
QG4	35D2-35D2	2L:15476593..15478260	sna	FBgn0003448	0	0	0	0
QG4	35B10-35C1	2L:15061656..15072133	solo	FBgn0283440	0	0	0	0
QG4	35A4-35B1	2L:14362069..14366840	spel1	FBgn0015546	0	1	0	0
QG4	35C2-35C2	2L:15113480..15118069	stc	FBgn0001978	0	1	0	0
QG4	35B8-35B8	2L:15039488..15043334	Su(H)	FBgn0004837	0	1	0	0
QG4	35D5-35D5	2L:15854126..15856450	Tektin-A	FBgn0028902	0	0	0	0
QG4	35D6-35D6	2L:15888640..15893811	Tep1	FBgn0041183	0	0	0	0
QG4	35B10-35B10	2L:15058919..15060757	TfIIS	FBgn0010422	0	1	0	0
QG4	35B8-35B8	2L:15008489..15009724	THG	FBgn0283659	0	0	0	0
QG4	35D2-35D2	2L:15484729..15485545	Tim17b2	FBgn0020371	0	0	0	0
QG4	35D1-35D1	2L:15274181..15275091	UK114	FBgn0086691	0	0	0	0
QG4	35C1-35C1	2L:15061656..15074311	vas	FBgn0283442	0	0	0	0
QG4	35B10-35C1	2L:15062931..15070316	vig	FBgn0024183	0	1	0	0
QG4	35A3-35A3	2L:14263027..14328262	wb	FBgn0261563	0	1	0	0
QG4	35D4-35D4	2L:15766133..15768349	wek	FBgn0001990	0	0	0	0
QG4	35D2-35D2	2L:15423297..15425580	wor	FBgn0001983	0	0	0	0
QG4	35B8-35B8	2L:15035394..15037841	yellow-c	FBgn0041713	0	1	0	0
QG4	35C5-35C5	2L:15257267..15264692	yuri	FBgn0045842	0	1	0	0
QG4	35C4-35C5	2L:15228728..15247714	ZnT35C	FBgn0028516	0	0	0	1
QG5	36C9-36C10	2L:17474912..17477888	Aac11	FBgn0027885	0	1	0	0
QG5	36E3-36E3	2L:18078269..18081307	Arr1	FBgn0000120	0	0	0	0
QG5	36C2-36C2	2L:17131024..17173118	beat-IIIa	FBgn0265607	0	0	0	0
QG5	36B5-36B6	2L:16973091..16993984	beat-IIIb	FBgn0053179	0	1	0	0
QG5	36C2-36C4	2L:17187637..17260734	beat-IIIc	FBgn0032629	0	1	0	0
QG5	36C9-36C9	2L:17459605..17473215	BicD	FBgn0000183	0	0	0	0
QG5	36E3-36E3	2L:17962625..17982472	btv	FBgn0023096	0	0	0	0
QG5	36D2-36D2	2L:17647053..17778340	CadN	FBgn0015609	0	1	0	0
QG5	36D3-36D3	2L:17786971..17875247	CadN2	FBgn0262018	0	1	0	0
QG5	36B8-36B8	2L:17087641..17089186	CG12620	FBgn0032626	0	0	0	0
QG5	36B6-36B6	2L:17047161..17048281	CG15136	FBgn0032625	0	0	0	0
QG5	36C5-36C5	2L:17286240..17287663	CG15140	FBgn0032631	0	0	0	0
QG5	36C7-36C7	2L:17410641..17413499	CG15141	FBgn0032635	0	1	0	0
QG5	36C10-36C10	2L:17497994..17498821	CG15142	FBgn0032645	0	0	0	0
QG5	36C10-36C10	2L:17520892..17524549	CG15143	FBgn0032647	0	0	0	0
QG5	36C10-36C11	2L:17525585..17529122	CG15144	FBgn0032648	0	0	0	0
QG5	36C11-36C11	2L:17529311..17532234	CG15145	FBgn0032649	0	0	0	0
QG5	36D1-36D1	2L:17625746..17626381	CG15147	FBgn0032654	0	0	0	0
QG5	36C9-36C9	2L:17456670..17458044	CG18563	FBgn0032639	0	1	0	0
QG5	36E3-36E3	2L:18008953..18009694	CG31740	FBgn0051740	0	0	0	0
QG5	36E3-36E3	2L:18084256..18086714	CG31741	FBgn0051741	0	0	0	0
QG5	36C2-36C2	2L:17181938..17183654	CG31750	FBgn0046888	0	0	0	0
QG5	36C1-36C1	2L:17123307..17125961	CG31784	FBgn0051784	0	0	0	0
QG5	36C7-36C7	2L:17411649..17412633	CG31803	FBgn0051803	0	0	0	0
QG5	36C6-36C6	2L:17363496..17364351	CG31804	FBgn0051804	0	0	0	0
QG5	36B6-36B6	2L:16984978..16985634	CG31806	FBgn0051806	0	0	0	0
QG5	36C8-36C8	2L:17435891..17436600	CG33928	FBgn0053928	0	0	0	0
QG5	36C1-36C2	2L:17131024..17173118	CG34106	FBgn0083942	0	0	0	0
QG5	36C2-36C2	2L:17173481..17174105	CG34169	FBgn0085198	0	0	0	0
QG5	36C5-36C5	2L:17311468..17311820	CG34170	FBgn0085199	0	0	0	0
QG5	36E3-36E3	2L:18007935..18008962	CG42634	FBgn0261357	0	0	0	0
QG5	36E3-36E3	2L:18007935..18008962	CG42635	FBgn0261358	0	0	0	0
QG5	36E3-36E3	2L:18007360..18007842	CG42659	FBgn0261531	0	0	0	0
QG5	36D3-36D3	2L:17811953..17812672	CG42830	FBgn0262017	0	0	0	0
QG5	36D1-36D1	2L:17627859..17628389	CG43054	FBgn0262356	0	0	0	0
QG5	36C10-36C10	2L:17486564..17486801	CG43220	FBgn0262856	0	0	0	0
QG5	36C10-36C10	2L:17485757..17486365	CG43221	FBgn0262857	0	0	0	0
QG5	36D2-36D2	2L:17704681..17706142	CG43231	FBgn0262876	0	0	0	0
QG5	36E2-36E2	2L:17914365..17915023	CG43271	FBgn0262960	0	0	0	0
QG5	36C10-36C10	2L:17485757..17486365	CG43645	FBgn0263654	0	0	0	0
QG5	36B6-36B6	2L:16981867..16982301	CG44406	FBgn0265579	0	0	0	0
QG5	36C6-36C6	2L:17320250..17320712	CG45691	FBgn0267255	0	0	0	0
QG5	36C8-36C8	2L:17433862..17435800	CG5043	FBgn0032636	0	0	0	0
QG5	36C9-36C9	2L:17452924..17458775	CG5050	FBgn0032637	0	0	0	0
QG5	36C10-36C10	2L:17481231..17482037	CG5110	FBgn0032642	0	1	0	0
QG5	36C10-36C10	2L:17484501..17485624	CG5131	FBgn0032644	0	0	0	0
QG5	36E3-36E3	2L:17963379..17974868	CG5674	FBgn0032656	0	1	0	0
QG5	36E3-36E3	2L:17986399..17988619	CG5681	FBgn0032658	0	1	0	0
QG5	36E3-36E3	2L:18006627..18007216	CG5693	FBgn0040989	0	0	0	0
QG5	36B6-36B6	2L:17011476..17014700	CG6304	FBgn0032624	0	0	0	0
QG5	36C5-36C5	2L:17291075..17292202	CG6380	FBgn0032632	0	0	0	0
QG5	36C10-36C10	2L:17499268..17501106	CG6412	FBgn0032646	0	0	0	0
QG5	36D1-36D1	2L:17591315..17592299	CG6870	FBgn0032652	0	0	0	0
QG5	36D1-36D1	2L:17554354..17555765	CG7094	FBgn0032650	0	0	0	0
QG5	36C7-36C7	2L:17384700..17409698	CLIP-190	FBgn0020503	0	1	0	1
QG5	36C10-36C10	2L:17501401..17525515	Dhc36C	FBgn0013810	0	0	0	0
QG5	36C7-36C8	2L:17413248..17433161	Dif	FBgn0011274	0	1	0	0
QG5	36C8-36C9	2L:17436830..17450364	dl	FBgn0260632	0	1	1	0
QG5	36E3-36E3	2L:18009643..18011475	elfless	FBgn0032660	0	0	0	0
QG5	36C10-36C10	2L:17478442..17481029	fws	FBgn0024689	0	0	0	0
QG5	36C10-36C10	2L:17481988..17484307	GCS2beta	FBgn0032643	0	0	0	0
QG5	36C2-36C2	2L:17176618..17177921	Gr36a	FBgn0045487	0	0	0	0
QG5	36C2-36C2	2L:17178772..17180064	Gr36b	FBgn0045486	0	1	0	0
QG5	36C2-36C2	2L:17180338..17181632	Gr36c	FBgn0045485	0	0	0	0
QG5	36C7-36C7	2L:17367511..17384115	Lrch	FBgn0032633	0	1	0	0
QG5	36E3-36E3	2L:18081628..18083608	ninaD	FBgn0002939	0	1	0	0
QG5	36D1-36D1	2L:17589184..17591267	Oli	FBgn0032651	0	0	0	0
QG5	36E3-36E3	2L:17990418..17991951	Prosbeta5R2	FBgn0051742	0	0	0	0
QG5	36C10-36C10	2L:17486806..17497208	qua	FBgn0003187	0	0	0	0
QG5	36E3-36E3	2L:18012380..18070246	rdo	FBgn0243486	0	0	0	0
QG5	36C7-36C7	2L:17409698..17410406	Rpb11	FBgn0032634	0	0	0	0
QG5	36C9-36C9	2L:17471603..17474773	Sgt	FBgn0032640	0	0	0	0
QG5	36C9-36C9	2L:17454263..17455923	SPH93	FBgn0032638	0	0	0	0
QG5	36D-36D	2L:17592260..17604387	Sytalpha	FBgn0261089	0	0	0	0
QG6	37B10-37B12	2L:19045355..19048817	Acn	FBgn0263198	0	0	0	0
QG6	37C1-37C1	2L:19110154..19114110	amd	FBgn0000075	0	1	0	0
QG6	37C5-37C5	2L:19129469..19131954	AsnRS	FBgn0086443	0	1	0	0
QG6	37C1-37C6	2L:19133816..19179758	brat	FBgn0010300	0	1	0	0
QG6	37B11-37B11	2L:19041862..19043614	Catsup	FBgn0002022	0	1	0	0
QG6	37E1-37E1	2L:19454256..19457723	CG10026	FBgn0032785	1	1	0	0
QG6	37E5-37E5	2L:19518824..19525453	CG10132	FBgn0032798	0	1	0	0
QG6	37E5-37F1	2L:19526686..19532985	CG10137	FBgn0032800	0	1	0	0
QG6	37E5-37E5	2L:19526910..19530305	CG10165	FBgn0032801	0	1	0	0
QG6	37E5-37E5	2L:19525434..19526368	CG10166	FBgn0032799	0	1	0	0
QG6	37E4-37E5	2L:19502335..19508764	CG10188	FBgn0032796	0	1	0	0
QG6	37E4-37E4	2L:19491647..19493253	CG10189	FBgn0032793	0	1	0	0
QG6	37E4-37E4	2L:19488682..19490104	CG10194	FBgn0032790	0	0	0	0
QG6	37E3-37E3	2L:19482232..19484705	CG10195	FBgn0032787	0	1	0	0
QG6	37E1-37E1	2L:19435850..19442727	CG10237	FBgn0032783	0	1	0	0
QG6	37F2-37F2	2L:19582823..19583990	CG10262	FBgn0032813	0	0	0	0
QG6	37F2-37F2	2L:19579093..19580351	CG10268	FBgn0032811	0	1	0	0
QG6	37F1-37F1	2L:19545376..19546959	CG10337	FBgn0032805	0	1	0	0
QG6	37F2-37F2	2L:19584235..19586440	CG10366	FBgn0032814	0	0	0	0
QG6	38A2-38A2	2L:19732080..19735980	CG10462	FBgn0032815	0	1	0	0
QG6	37B12-37B12	2L:19049076..19049884	CG10470	FBgn0032746	0	0	0	0
QG6	37B12-37B12	2L:19054078..19058821	CG10492	FBgn0032748	0	1	0	0
QG6	37B13-37B13	2L:19063295..19064726	CG10495	FBgn0032750	0	0	0	0
QG6	37C1-37C1	2L:19114401..19116570	CG10561	FBgn0002036	0	1	0	0
QG6	38A2-38A2	2L:19742817..19756904	CG10631	FBgn0032817	0	1	0	0
QG6	37B13-37B13	2L:19077276..19079028	CG10700	FBgn0032754	0	0	0	0
QG6	37B13-37B13	2L:19064832..19069851	CG10702	FBgn0032752	0	1	0	0
QG6	37D2-37D2	2L:19300255..19301600	CG10750	FBgn0032769	0	0	0	0
QG6	37F1-37F2	2L:19565863..19567359	CG13077	FBgn0032810	0	1	0	0
QG6	37F1-37F1	2L:19563930..19565158	CG13078	FBgn0032809	0	0	0	0
QG6	37F1-37F1	2L:19540607..19541540	CG13081	FBgn0032804	0	0	0	0
QG6	37F1-37F1	2L:19538425..19539740	CG13082	FBgn0032803	0	0	0	0
QG6	37E4-37E4	2L:19487490..19488691	CG13083	FBgn0032789	0	1	0	0
QG6	37E3-37E4	2L:19484930..19486532	CG13084	FBgn0032788	0	0	0	0
QG6	37D7-37E1	2L:19424050..19430270	CG13085	FBgn0032780	0	1	0	0
QG6	37D2-37D2	2L:19364375..19365470	CG13086	FBgn0032770	0	0	0	0
QG6	37B9-37B9	2L:19022417..19023646	CG15172	FBgn0032740	0	0	0	0
QG6	37D7-37E1	2L:19424050..19429224	CG16771	FBgn0032779	0	1	0	0
QG6	37B13-37B13	2L:19064929..19069673	CG17343	FBgn0032751	0	1	0	0
QG6	37C1-37C1	2L:19102044..19102909	CG17344	FBgn0032755	0	0	0	0
QG6	37D3-37D3	2L:19370445..19372711	CG17349	FBgn0032771	0	0	0	0
QG6	37D3-37D3	2L:19380930..19383093	CG17350	FBgn0032772	0	1	0	0
QG6	37D4-37D5	2L:19390370..19398493	CG17544	FBgn0032775	0	1	0	0
QG6	37D4-37D4	2L:19387050..19390075	CG17549	FBgn0032774	0	1	0	0
QG6	37D2-37D2	2L:19298345..19299933	CG17564	FBgn0032768	0	0	0	0
QG6	37C6-37C6	2L:19179749..19181702	CG17568	FBgn0032763	0	1	0	0
QG6	37B13-37B13	2L:19071131..19074149	CG17572	FBgn0032753	0	1	0	1
QG6	37E4-37E4	2L:19490262..19491679	CG18094	FBgn0032791	0	1	0	0
QG6	37F1-37F1	2L:19535448..19536104	CG31697	FBgn0051697	0	0	0	0
QG6	37B9-37B9	2L:18997448..19002713	CG31792	FBgn0051792	0	0	0	0
QG6	37B9-37B9	2L:19003367..19008234	CG31793	FBgn0051793	0	0	0	0
QG6	37D1-37D1	2L:19259432..19262240	CG31797	FBgn0051797	0	0	0	0
QG6	37D4-37D4	2L:19394160..19396190	CG31798	FBgn0051798	0	0	0	0
QG6	37B10-37B10	2L:19033657..19034576	CG31800	FBgn0051800	0	0	0	0
QG6	37F1-37F1	2L:19533479..19537363	CG33116	FBgn0053116	0	1	0	0
QG6	37C6-37C7	2L:19181965..19182810	CG42688	FBgn0265263	0	0	0	0
QG6	37C1-37C1	2L:19102044..19102909	CG43731	FBgn0263982	0	0	0	0
QG6	37C7-37C7	2L:19183093..19183787	CG46059	FBgn0267726	0	0	0	0
QG6	37F2-38A2	2L:19606569..19731561	CG46244	FBgn0267964	0	0	0	0
QG6	37B13-37B13	2L:19074992..19075412	CR33315	FBgn0053315	0	0	0	0
QG6	37C1-37C1	2L:19132323..19133097	DCTN6-p27	FBgn0086446	0	1	0	0
QG6	37C1-37C1	2L:19116483..19120306	Ddc	FBgn0000422	1	1	0	0
QG6	37D2-37D2	2L:19338669..19363227	dnt	FBgn0024245	0	1	0	0
QG6	37C7-37C7	2L:19190342..19208621	drl	FBgn0015380	0	0	0	0
QG6	37D3-37D3	2L:19383138..19386205	fon	FBgn0032773	0	1	0	0
QG6	37C7-37C7	2L:19183863..19185726	gammaTub37C	FBgn0010097	0	0	0	0
QG6	37F2-37F2	2L:19580612..19582474	Hakai	FBgn0032812	0	0	0	0
QG6	37E5-37E5	2L:19508953..19517204	Hasp	FBgn0032797	0	1	0	0
QG6	37B10-37B10	2L:19030844..19033498	hook	FBgn0001202	0	0	0	0
QG6	37E1-37E1	2L:19442833..19444750	Hs2st	FBgn0024230	0	0	0	0
QG6	37B12-37B12	2L:19049843..19051612	l(2)37Bb	FBgn0002021	0	1	0	0
QG6	37C1-37C1	2L:19123998..19126976	l(2)37Cb	FBgn0086444	0	0	0	0
QG6	37C1-37C1	2L:19121345..19123869	l(2)37Cc	FBgn0002031	0	1	0	0
QG6	37C1-37C1	2L:19127260..19129326	l(2)37Cd	FBgn0086445	0	0	0	0
QG6	37C1-37C1	2L:19133023..19135233	l(2)37Cg	FBgn0086447	0	0	0	0
QG6	37F2-38A2	2L:19586623..19732069	Lar	FBgn0000464	0	1	0	0
QG6	37D6-37D6	2L:19418317..19419029	lectin-37Da	FBgn0053532	0	0	0	0
QG6	37D6-37D6	2L:19419075..19419767	lectin-37Db	FBgn0053533	0	0	0	0
QG6	37D6-37D6	2L:19417447..19418274	Lectin-galC1	FBgn0016675	0	0	1	0
QG6	37B13-37C1	2L:19079256..19108427	Lim3	FBgn0002023	0	1	0	0
QG6	37B10-37B10	2L:19034444..19041541	mib2	FBgn0086442	0	1	0	0
QG6	37F2-37F2	2L:19577701..19579131	msb1l	FBgn0027949	0	0	0	0
QG6	38A2-38A2	2L:19736044..19737088	Nf-YB	FBgn0032816	0	1	0	0
QG6	37D5-37D7	2L:19400753..19426596	Pax	FBgn0041789	0	1	0	1
QG6	37B12-37B13	2L:19059129..19063132	Phlpp	FBgn0032749	0	0	0	0
QG6	37C7-37C7	2L:19186043..19189938	pigeon	FBgn0010309	0	1	0	0
QG6	37E1-37E1	2L:19432574..19435841	Rab9	FBgn0032782	0	1	0	0
QG6	37E1-37E1	2L:19441959..19447317	RanGAP	FBgn0003346	0	0	0	0
QG6	37F1-37F1	2L:19542468..19545548	ref(2)P	FBgn0003231	0	1	0	0
QG6	37B9-37B9	2L:19010866..19011532	robl37BC	FBgn0028569	0	0	0	0
QG6	37B9-37B9	2L:19008031..19009306	RpL30	FBgn0086710	0	0	0	0
QG6	37B12-37B12	2L:19051790..19053681	Rpn3	FBgn0261396	0	0	0	0
QG6	37E1-37E1	2L:19430643..19432444	RtcB	FBgn0032781	0	1	0	0
QG6	38A1-38A1	2L:19699379..19700968	scw	FBgn0005590	0	0	0	0
QG6	37B9-37B10	2L:19027710..19030780	Sidpn	FBgn0032741	0	0	0	0
QG6	37F2-37F2	2L:19567900..19577315	spi	FBgn0005672	0	1	0	0
QG6	37E4-37E4	2L:19493251..19497978	swm	FBgn0002044	0	0	0	0
QG6	37F1-37F1	2L:19548507..19556451	Tep4	FBgn0041180	0	1	0	0
QG6	37F1-37F2	2L:19558047..19563049	Tep5	FBgn0264845	0	0	0	0
QG6	37E3-37E3	2L:19464267..19467758	tj	FBgn0000964	0	0	0	0
QG6	37E1-37E1	2L:19447365..19453490	Top2	FBgn0003732	0	0	0	0
QG6	37E4-37E4	2L:19498168..19502268	Top3alpha	FBgn0040268	0	1	0	0
QG6	37B11-37B11	2L:19043535..19045148	Ttc19	FBgn0032744	0	1	0	0
QG7	39E3-39E3	2L:21632587..21647964	Ac3	FBgn0023416	1	0	0	0
QG7	39A7-39A7	2L:21168570..21173185	Acon	FBgn0010100	0	0	0	0
QG7	42A7-42A7	2R:6013910..6015689	Act42A	FBgn0000043	0	0	0	0
QG7	41F-41F8	2R:5706202..5727525	ap	FBgn0267978	0	1	0	0
QG7	42A9-42A9	2R:6080828..6085625	Ars2	FBgn0033062	0	1	0	0
QG7	41D4-41E1	2R:5144733..5154756	Atf6	FBgn0033010	0	1	0	0
QG7	39B3-39B3	2L:21212322..21220572	Atg18b	FBgn0032935	0	0	0	0
QG7	42A5-42A6	2R:5969099..5974385	BubR1	FBgn0263855	0	0	0	0
QG7	39A7-39B1	2L:21174182..21179683	bur	FBgn0000239	0	1	0	0
QG7	42A8-42A9	2R:6050949..6068680	CCHa2-R	FBgn0033058	0	0	0	0
QG7	41E5-41E5	2R:5350477..5351972	CG10395	FBgn0033019	0	0	0	0
QG7	41E5-41E5	2R:5360331..5363104	CG10417	FBgn0033021	0	0	0	0
QG7	41E5-41E5	2R:5339706..5340995	CG10465	FBgn0033017	0	0	0	0
QG7	40E3-40E3	2L:22106862..22107304	CG10834	FBgn0032972	0	0	0	0
QG7	42A13-42A13	2R:6180926..6181626	CG11211	FBgn0033067	0	1	1	0
QG7	40B3-40B3	2L:21896666..21898289	CG11629	FBgn0032965	0	0	0	0
QG7	40A3-40A3	2L:21782046..21784065	CG11630	FBgn0032964	0	0	0	0
QG7	40B4-40B5	2L:21916300..21920324	CG11634	FBgn0032968	0	0	0	0
QG7	41F6-41F6	2R:5640915..5652815	CG11665	FBgn0033028	0	0	0	0
QG7	39A1-39A2	2L:21094966..21102429	CG12050	FBgn0032915	0	0	0	0
QG7	41C2-41C2	2R:4785855..4788965	CG12547	FBgn0250830	0	0	0	0
QG7	41F6-41F6	2R:5653676..5656778	CG1344	FBgn0027507	0	1	0	0
QG7	40A2-40A2	2L:21758010..21761000	CG1416	FBgn0032961	0	0	0	0
QG7	40B4-40B4	2L:21902993..21903739	CG1421	FBgn0032966	0	0	0	0
QG7	40B4-40B4	2L:21906289..21908319	CG1428	FBgn0032967	0	0	0	0
QG7	39A1-39A1	2L:21091227..21094864	CG14397	FBgn0032914	0	0	0	0
QG7	41C3-41C3	2R:4829246..4830587	CG14464	FBgn0033000	0	1	1	0
QG7	42A11-42A11	2R:6137303..6138411	CG14589	FBgn0033063	0	0	0	0
QG7	42A8-42A8	2R:6036557..6040647	CG14591	FBgn0033054	0	1	0	0
QG7	40E3-40E3	2L:22104891..22105512	CG15219	FBgn0040519	0	0	0	0
QG7	40F7-40F7	2L:22308755..22368796	CG17018	FBgn0039972	0	0	1	0
QG7	41F9-41F11	2R:5697872..5700212	CG17337	FBgn0259979	0	1	0	0
QG7	41B1-41B1	2R:4619030..4620833	CG17486	FBgn0032997	0	1	0	0
QG7	40F7-40F7	2L:22537668..22540597	CG17490	FBgn0040009	0	0	0	0
QG7	40F7-40F7	2L:22550064..22556295	CG17493	FBgn0040010	0	0	0	0
QG7	41F5-41F5	2R:5608635..5611586	CG17508	FBgn0039970	0	1	0	0
QG7	41C2-41C2	2R:4815426..4824319	CG17528	FBgn0261387	0	1	1	0
QG7	-	2R:4130974..4133484	CG17683	FBgn0262115	0	0	0	0
QG7	-	2R:1866080..2262115	CG17684	FBgn0263780	0	0	0	0
QG7	-	2R:1590484..1596457	CG17691	FBgn0039993	0	0	0	0
QG7	41B3-41B3	2R:4671853..4673639	CG17883	FBgn0040005	0	0	0	0
QG7	39E3-39E3	2L:21614232..21624080	CG2201	FBgn0032955	0	1	0	0
QG7	39E6-39E7	2L:21663806..21677530	CG2225	FBgn0032957	0	0	0	1
QG7	40D1-40D2	2L:21974749..21992933	CG2528	FBgn0032969	0	0	0	0
QG7	42A13-42A13	2R:6197387..6198266	CG30432	FBgn0050432	0	0	0	0
QG7	41F2-41F3	2R:5496674..5549543	CG30438	FBgn0050438	0	1	0	0
QG7	41F2-41F2	2R:5468319..5495861	CG30440	FBgn0050440	0	1	0	0
QG7	41E5-41E5	2R:5351717..5352122	CG30441	FBgn0050441	0	1	0	0
QG7	41D3-41D3	2R:5090581..5095090	CG3107	FBgn0033005	0	1	0	0
QG7	40B4-40B4	2L:21914269..21915358	CG31600	FBgn0051600	0	0	0	0
QG7	40D4-40D5	2L:22040727..22043877	CG31601	FBgn0051601	0	0	0	0
QG7	40A2-40A3	2L:21762314..21795447	CG31612	FBgn0051612	0	1	0	0
QG7	39B1-39B1	2L:21199045..21200375	CG31624	FBgn0051624	0	0	0	0
QG7	39B3-39B4	2L:21232495..21236733	CG31626	FBgn0051626	0	1	1	0
QG7	39A7-39A7	2L:21173222..21174179	CG31627	FBgn0051627	0	1	1	0
QG7	40D3-40D3	2L:22015190..22017334	CG31693	FBgn0051693	0	0	0	0
QG7	40E1-40E1	2L:22071144..22072902	CG31702	FBgn0051702	0	1	0	0
QG7	40E3-40E3	2L:22102626..22104401	CG31703	FBgn0051703	0	1	0	0
QG7	39B1-39B2	2L:21201493..21202802	CG31988	FBgn0051988	0	0	0	0
QG7	40F6-40F6	2L:22239916..22246988	CG3262	FBgn0032986	0	1	0	0
QG7	39A1-39A1	2L:21084605..21086506	CG33509	FBgn0053509	0	1	0	0
QG7	39A1-39A1	2L:21082643..21084326	CG33510	FBgn0053510	0	0	0	0
QG7	39A1-39A1	2L:21081127..21082494	CG33511	FBgn0053511	0	0	0	0
QG7	39A1-39A1	2L:21096922..21098932	CG34136	FBgn0083972	0	1	0	0
QG7	40F1-40F1	2L:22151623..22152640	CG34137	FBgn0083973	0	0	0	0
QG7	40D5-40D5	2L:22053834..22054302	CG34173	FBgn0085202	0	0	0	0
QG7	41F9-41F9	2R:5757662..5758067	CG34200	FBgn0085229	0	0	0	0
QG7	42A8-42A8	2R:6047195..6047392	CG34211	FBgn0085240	0	1	0	0
QG7	42A8-42A8	2R:6049874..6050286	CG34212	FBgn0085241	0	0	0	0
QG7	40F2-40F3	2L:22175415..22183991	CG3635	FBgn0032981	0	0	0	0
QG7	40E4-40E4	2L:22121338..22126614	CG3651	FBgn0032974	0	1	0	0
QG7	40F7-	2L:22622417..22756349	CG40006	FBgn0058006	0	1	0	0
QG7	-	2R:1264140..1267747	CG40191	FBgn0058191	0	0	0	0
QG7	-	2R:924636..951252	CG40498	FBgn0069969	0	0	0	0
QG7	-	2R:3363857..3364402	CG41242	FBgn0085569	0	0	0	0
QG7	-	2R:2770380..2846708	CG41378	FBgn0085638	0	0	0	0
QG7	40D4-40D4	2L:22037860..22039772	CG41434	FBgn0084001	0	0	0	0
QG7	-	2R:1649061..1778937	CG41520	FBgn0087011	0	0	0	0
QG7	38F6-39A1	2L:20965520..21052164	CG42238	FBgn0250867	0	0	1	0
QG7	40E1-40E1	2L:22064604..22065343	CG42597	FBgn0260996	0	0	0	0
QG7	40E5-40F2	2L:22131221..22166221	CG42748	FBgn0261802	0	1	0	0
QG7	39A7-39A7	2L:21166046..21168581	CG43345	FBgn0263050	0	0	0	0
QG7	39A7-39A7	2L:21166046..21168581	CG43346	FBgn0263051	0	0	0	0
QG7	42A2-42A4	2R:5893895..5931363	CG43366	FBgn0263109	0	0	0	0
QG7	41C5-41C5	2R:4895730..4907685	CG44102	FBgn0264911	0	0	0	0
QG7	42A2-42A2	2R:5879196..5880395	CG44438	FBgn0265631	0	0	0	0
QG7	-	2R:326768..705848	CG45781	FBgn0267428	0	0	0	0
QG7	40E3-40E3	2L:22108964..22110449	CG6675	FBgn0032973	0	0	0	0
QG7	41F9-41F9	2R:5758065..5760407	CG7791	FBgn0033038	0	0	0	0
QG7	42A9-42A9	2R:6074471..6076367	CG7845	FBgn0033059	0	1	0	0
QG7	42A9-42A9	2R:6076910..6078088	CG7849	FBgn0033060	0	1	0	0
QG7	42A8-42A9	2R:6057357..6059558	CG7856	FBgn0033056	0	0	0	0
QG7	42A4-42A4	2R:5960275..5966856	CG7881	FBgn0033048	0	0	1	0
QG7	42A4-42A4	2R:5957621..5960183	CG7882	FBgn0033047	0	0	0	0
QG7	41F6-41F6	2R:5668383..5669986	CG8245	FBgn0033031	0	0	0	0
QG7	42A13-42A13	2R:6200853..6201956	CG8335	FBgn0033069	0	0	0	0
QG7	42A13-42A13	2R:6179726..6180356	CG8343	FBgn0040502	0	0	0	0
QG7	39D2-39D2	2L:21371227..21377995	CG8665	FBgn0032945	0	0	0	0
QG7	39C1-39C1	2L:21262956..21282790	CG8671	FBgn0032938	0	1	1	0
QG7	39B3-39B3	2L:21221312..21232059	CG8677	FBgn0026577	0	0	0	0
QG7	39B3-39B3	2L:21216004..21218544	CG8679	FBgn0032934	0	1	0	0
QG7	39A7-39A7	2L:21163641..21166090	CG9246	FBgn0032925	0	0	0	0
QG7	39A6-39A7	2L:21158847..21160903	CG9248	FBgn0032923	0	1	1	0
QG7	39A6-39A6	2L:21157433..21158611	CG9249	FBgn0032922	0	1	0	0
QG7	39A4-39A4	2L:21143229..21145146	CG9253	FBgn0032919	0	1	0	0
QG7	39A2-39A2	2L:21102743..21104321	CG9257	FBgn0032916	0	1	0	0
QG7	39A1-39A1	2L:21089375..21090999	CG9259	FBgn0032913	0	0	0	0
QG7	39A1-39A1	2L:21057706..21071502	CG9265	FBgn0032910	0	1	0	0
QG7	40F2-40F2	2L:22165720..22169143	Clamp	FBgn0032979	0	0	0	0
QG7	39B2-39B3	2L:21206493..21211818	clumsy	FBgn0026255	0	1	0	0
QG7	41C1-41C1	2R:4744348..4758048	conu	FBgn0039994	0	1	0	0
QG7	41E5-41E5	2R:5353994..5354723	COX4L	FBgn0033020	0	0	0	0
QG7	39C2-39C3	2L:21310866..21319527	crc	FBgn0000370	0	0	0	0
QG7	39E3-39E6	2L:21658735..21663698	Cul2	FBgn0032956	0	0	0	0
QG7	40E4-40E4	2L:22124285..22130142	CycK	FBgn0025674	0	1	0	0
QG7	39C1-39C1	2L:21282811..21284273	Cyp6t2Psi	FBgn0041336	0	0	0	0
QG7	42A12-42A12	2R:6173684..6176195	Cyp6w1	FBgn0033065	0	1	0	0
QG7	41E3-41E4	2R:5259004..5295965	d4	FBgn0033015	0	1	0	0
QG7	39A3-39A4	2L:21134439..21142347	Dap160	FBgn0023388	0	1	0	0
QG7	38A6-38E9	2L:21145137..21148546	del	FBgn0086251	0	1	0	0
QG7	39E3-39E3	2L:21626309..21629932	Df31	FBgn0022893	0	0	0	0
QG7	39D1-39D1	2L:21331756..21342155	dimm	FBgn0023091	0	0	0	0
QG7	42A1-42A1	2R:5804712..5860831	dpr12	FBgn0085414	0	1	0	0
QG7	-	2R:3066499..3191011	dpr21	FBgn0260995	0	0	0	0
QG7	39D1-39D2	2L:21361216..21367288	dtr	FBgn0023090	0	1	0	0
QG7	39A5-39A6	2L:21154293..21156749	E2f2	FBgn0024371	0	0	0	0
QG7	42A9-42A12	2R:6087873..6169087	EcR	FBgn0000546	1	1	1	0
QG7	39E7-39E7	2L:21677913..21682164	EF2	FBgn0000559	0	0	0	0
QG7	41F5-41F5	2R:5603587..5604834	Fis1	FBgn0039969	0	1	0	0
QG7	41F9-41F10	2R:5760862..5774324	Gp210	FBgn0266580	0	0	0	0
QG7	41B3-41C2	2R:4322295..4471060	Gprk1	FBgn0260798	0	0	0	0
QG7	39C1-39C2	2L:21290734..21297686	Gr39a	FBgn0264556	0	1	0	0
QG7	39D2-39D2	2L:21367908..21369706	Gr39b	FBgn0041245	0	0	0	0
QG7	41D3-41D3	2R:5116990..5128321	gus	FBgn0026238	0	0	0	0
QG7	-	2R:4014111..4049342	Haspin	FBgn0046706	0	0	0	0
QG7	39E1-39E1	2L:21542864..21543688	His-Psi:CR31614	FBgn0051614	0	0	0	0
QG7	39D3-39D3	2L:21404963..21405277	His-Psi:CR31615	FBgn0051615	0	0	0	0
QG7	39D3-39D3	2L:21404181..21404495	His-Psi:CR31616	FBgn0051616	0	0	0	0
QG7	39D3-39D3	2L:21405668..21405970	His-Psi:CR31754	FBgn0051754	0	0	0	0
QG7	39D3-39D3	2L:21418835..21419167	His-Psi:CR33802	FBgn0053802	0	0	0	0
QG7	39D3-39D3	2L:21428850..21429289	His-Psi:CR33805	FBgn0053805	0	0	0	0
QG7	39D3-39D3	2L:21438893..21439225	His-Psi:CR33811	FBgn0053811	0	0	0	0
QG7	39E1-39E1	2L:21539129..21541127	His-Psi:CR33867	FBgn0053867	0	0	0	0
QG7	39D3-39D3	2L:21421855..21422877	His1:CG31617	FBgn0051617	0	1	0	0
QG7	39D3-39D3	2L:21416953..21417975	His1:CG33801	FBgn0053801	0	1	0	0
QG7	39D3-39D3	2L:21426916..21427938	His1:CG33804	FBgn0053804	0	1	0	0
QG7	39D3-39D3	2L:21431963..21432985	His1:CG33807	FBgn0053807	0	1	0	0
QG7	39D3-39D3	2L:21437011..21438033	His1:CG33810	FBgn0053810	0	1	0	0
QG7	39D4-39D4	2L:21451052..21452074	His1:CG33813	FBgn0053813	0	1	0	0
QG7	39D4-39D4	2L:21456113..21457135	His1:CG33816	FBgn0053816	0	1	0	0
QG7	39D4-39D4	2L:21461173..21462195	His1:CG33819	FBgn0053819	0	1	0	0
QG7	39D4-39D4	2L:21466216..21467238	His1:CG33822	FBgn0053822	0	1	0	0
QG7	39D4-39D5	2L:21471259..21472281	His1:CG33825	FBgn0053825	0	1	0	0
QG7	39D5-39D5	2L:21476302..21477324	His1:CG33828	FBgn0053828	0	1	0	0
QG7	39D5-39D5	2L:21481345..21482367	His1:CG33831	FBgn0053831	0	1	0	0
QG7	39D5-39D5	2L:21486496..21487518	His1:CG33834	FBgn0053834	0	1	0	0
QG7	39D5-39D5	2L:21491541..21492563	His1:CG33837	FBgn0053837	0	1	0	0
QG7	39D5-39D5	2L:21496586..21497608	His1:CG33840	FBgn0053840	0	1	0	0
QG7	39D5-39D5	2L:21501633..21502655	His1:CG33843	FBgn0053843	0	1	0	0
QG7	39D5-39D5	2L:21506684..21507706	His1:CG33846	FBgn0053846	0	1	0	0
QG7	39D5-39E1	2L:21511728..21512750	His1:CG33849	FBgn0053849	0	1	0	0
QG7	39E1-39E1	2L:21516773..21517795	His1:CG33852	FBgn0053852	0	1	0	0
QG7	39E1-39E1	2L:21521616..21522638	His1:CG33855	FBgn0053855	0	1	0	0
QG7	39E1-39E1	2L:21526459..21527481	His1:CG33858	FBgn0053858	0	1	0	0
QG7	39E1-39E1	2L:21531302..21532324	His1:CG33861	FBgn0053861	0	1	0	0
QG7	39E1-39E1	2L:21536346..21537368	His1:CG33864	FBgn0053864	0	1	0	0
QG7	39D3-39D3	2L:21423737..21424229	His2A:CG31618	FBgn0051618	0	1	0	0
QG7	39D3-39D3	2L:21433862..21434337	His2A:CG33808	FBgn0053808	0	1	0	0
QG7	39D4-39D4	2L:21452934..21453426	His2A:CG33814	FBgn0053814	0	1	0	0
QG7	39D4-39D4	2L:21457995..21458487	His2A:CG33817	FBgn0053817	0	1	0	0
QG7	39D4-39D4	2L:21463055..21463547	His2A:CG33820	FBgn0053820	0	1	0	0
QG7	39D4-39D4	2L:21468098..21468590	His2A:CG33823	FBgn0053823	0	1	0	0
QG7	39D5-39D5	2L:21473141..21473633	His2A:CG33826	FBgn0053826	0	1	0	0
QG7	39D5-39D5	2L:21478184..21478676	His2A:CG33829	FBgn0053829	0	1	0	0
QG7	39D5-39D5	2L:21483227..21483719	His2A:CG33832	FBgn0053832	0	1	0	0
QG7	39D5-39D5	2L:21488378..21488870	His2A:CG33835	FBgn0053835	0	1	0	0
QG7	39D5-39D5	2L:21493423..21493915	His2A:CG33838	FBgn0053838	0	1	0	0
QG7	39D5-39D5	2L:21498468..21498960	His2A:CG33841	FBgn0053841	0	1	0	0
QG7	39D5-39D5	2L:21503521..21504013	His2A:CG33844	FBgn0053844	0	1	0	0
QG7	39D5-39D5	2L:21508566..21509058	His2A:CG33847	FBgn0053847	0	1	0	0
QG7	39E1-39E1	2L:21513610..21514102	His2A:CG33850	FBgn0053850	0	1	0	0
QG7	39E1-39E1	2L:21518655..21519147	His2A:CG33853	FBgn0053853	0	1	0	0
QG7	39E1-39E1	2L:21523498..21523990	His2A:CG33856	FBgn0053856	0	1	0	0
QG7	39E1-39E1	2L:21528341..21528833	His2A:CG33859	FBgn0053859	0	1	0	0
QG7	39E1-39E1	2L:21533184..21533676	His2A:CG33862	FBgn0053862	0	1	0	0
QG7	39E1-39E1	2L:21538228..21538720	His2A:CG33865	FBgn0053865	0	1	0	0
QG7	39D3-39D3	2L:21423014..21423608	His2B:CG17949	FBgn0061209	0	1	0	0
QG7	39E1-39E1	2L:21537505..21538099	His2B:CG33868	FBgn0053868	0	1	0	0
QG7	39E1-39E1	2L:21532461..21533055	His2B:CG33870	FBgn0053870	0	1	0	0
QG7	39E1-39E1	2L:21527618..21528212	His2B:CG33872	FBgn0053872	0	1	0	0
QG7	39E1-39E1	2L:21522775..21523369	His2B:CG33874	FBgn0053874	0	1	0	0
QG7	39E1-39E1	2L:21517932..21518526	His2B:CG33876	FBgn0053876	0	1	0	0
QG7	39E1-39E1	2L:21512887..21513481	His2B:CG33878	FBgn0053878	0	1	0	0
QG7	39D5-39D5	2L:21507843..21508437	His2B:CG33880	FBgn0053880	0	1	0	0
QG7	39D5-39D5	2L:21502798..21503392	His2B:CG33882	FBgn0053882	0	1	0	0
QG7	39D5-39D5	2L:21497745..21498339	His2B:CG33884	FBgn0053884	0	1	0	0
QG7	39D5-39D5	2L:21492700..21493294	His2B:CG33886	FBgn0053886	0	1	0	0
QG7	39D5-39D5	2L:21487655..21488249	His2B:CG33888	FBgn0053888	0	1	0	0
QG7	39D5-39D5	2L:21482504..21483098	His2B:CG33890	FBgn0053890	0	1	0	0
QG7	39D5-39D5	2L:21477461..21478055	His2B:CG33892	FBgn0053892	0	1	0	0
QG7	39D5-39D5	2L:21472418..21473012	His2B:CG33894	FBgn0053894	0	1	0	0
QG7	39D4-39D4	2L:21467375..21467969	His2B:CG33896	FBgn0053896	0	1	0	0
QG7	39D4-39D4	2L:21462332..21462926	His2B:CG33898	FBgn0053898	0	1	0	0
QG7	39D4-39D4	2L:21457272..21457866	His2B:CG33900	FBgn0053900	0	1	0	0
QG7	39D4-39D4	2L:21452211..21452805	His2B:CG33902	FBgn0053902	0	1	0	0
QG7	39D3-39D3	2L:21438170..21438764	His2B:CG33904	FBgn0053904	0	1	0	0
QG7	39D3-39D3	2L:21433122..21433716	His2B:CG33906	FBgn0053906	0	1	0	0
QG7	39D3-39D3	2L:21428075..21428669	His2B:CG33908	FBgn0053908	0	1	0	0
QG7	39D3-39D3	2L:21418112..21418706	His2B:CG33910	FBgn0053910	0	1	0	0
QG7	39D3-39D3	2L:21425193..21425721	His3:CG31613	FBgn0051613	0	1	0	0
QG7	39D3-39D3	2L:21420129..21420657	His3:CG33803	FBgn0053803	0	1	0	0
QG7	39D3-39D3	2L:21430255..21430783	His3:CG33806	FBgn0053806	0	1	0	0
QG7	39D3-39D3	2L:21435299..21435827	His3:CG33809	FBgn0053809	0	1	0	0
QG7	39D3-39D3	2L:21440187..21440715	His3:CG33812	FBgn0053812	0	1	0	0
QG7	39D4-39D4	2L:21454388..21454916	His3:CG33815	FBgn0053815	0	1	0	0
QG7	39D4-39D4	2L:21459447..21459975	His3:CG33818	FBgn0053818	0	1	0	0
QG7	39D4-39D4	2L:21464507..21465035	His3:CG33821	FBgn0053821	0	1	0	0
QG7	39D4-39D4	2L:21469550..21470078	His3:CG33824	FBgn0053824	0	1	0	0
QG7	39D5-39D5	2L:21474593..21475121	His3:CG33827	FBgn0053827	0	1	0	0
QG7	39D5-39D5	2L:21479636..21480164	His3:CG33830	FBgn0053830	0	1	0	0
QG7	39D5-39D5	2L:21484681..21485209	His3:CG33833	FBgn0053833	0	1	0	0
QG7	39D5-39D5	2L:21489830..21490358	His3:CG33836	FBgn0053836	0	1	0	0
QG7	39D5-39D5	2L:21494875..21495403	His3:CG33839	FBgn0053839	0	1	0	0
QG7	39D5-39D5	2L:21499920..21500448	His3:CG33842	FBgn0053842	0	1	0	0
QG7	39D5-39D5	2L:21504973..21505501	His3:CG33845	FBgn0053845	0	1	0	0
QG7	39D5-39D5	2L:21510018..21510546	His3:CG33848	FBgn0053848	0	1	0	0
QG7	39E1-39E1	2L:21515062..21515590	His3:CG33851	FBgn0053851	0	1	0	0
QG7	39E1-39E1	2L:21520109..21520637	His3:CG33854	FBgn0053854	0	1	0	0
QG7	39E1-39E1	2L:21524952..21525480	His3:CG33857	FBgn0053857	0	1	0	0
QG7	39E1-39E1	2L:21529795..21530323	His3:CG33860	FBgn0053860	0	1	0	0
QG7	39E1-39E1	2L:21534636..21535164	His3:CG33863	FBgn0053863	0	1	0	0
QG7	39E1-39E1	2L:21541153..21541681	His3:CG33866	FBgn0053866	0	1	0	0
QG7	39D3-39D3	2L:21424593..21425005	His4:CG31611	FBgn0051611	0	1	0	0
QG7	39E1-39E1	2L:21534085..21534610	His4:CG33869	FBgn0053869	0	1	0	0
QG7	39E1-39E1	2L:21529242..21529769	His4:CG33871	FBgn0053871	0	1	0	0
QG7	39E1-39E1	2L:21524399..21524926	His4:CG33873	FBgn0053873	0	1	0	0
QG7	39E1-39E1	2L:21519556..21520083	His4:CG33875	FBgn0053875	0	1	0	0
QG7	39E1-39E1	2L:21514466..21514878	His4:CG33877	FBgn0053877	0	1	0	0
QG7	39D5-39D5	2L:21509422..21509834	His4:CG33879	FBgn0053879	0	1	0	0
QG7	39D5-39D5	2L:21504377..21504789	His4:CG33881	FBgn0053881	0	1	0	0
QG7	39D5-39D5	2L:21499324..21499736	His4:CG33883	FBgn0053883	0	1	0	0
QG7	39D5-39D5	2L:21494279..21494691	His4:CG33885	FBgn0053885	0	1	0	0
QG7	39D5-39D5	2L:21489234..21489646	His4:CG33887	FBgn0053887	0	1	0	0
QG7	39D5-39D5	2L:21484085..21484497	His4:CG33889	FBgn0053889	0	1	0	0
QG7	39D5-39D5	2L:21479042..21479454	His4:CG33891	FBgn0053891	0	1	0	0
QG7	39D5-39D5	2L:21473999..21474411	His4:CG33893	FBgn0053893	0	1	0	0
QG7	39D4-39D4	2L:21468956..21469368	His4:CG33895	FBgn0053895	0	1	0	0
QG7	39D4-39D4	2L:21463913..21464325	His4:CG33897	FBgn0053897	0	1	0	0
QG7	39D4-39D4	2L:21458853..21459265	His4:CG33899	FBgn0053899	0	1	0	0
QG7	39D4-39D4	2L:21453790..21454202	His4:CG33901	FBgn0053901	0	1	0	0
QG7	39D3-39D3	2L:21439589..21440001	His4:CG33903	FBgn0053903	0	1	0	0
QG7	39D3-39D3	2L:21434703..21435115	His4:CG33905	FBgn0053905	0	1	0	0
QG7	39D3-39D3	2L:21429655..21430066	His4:CG33907	FBgn0053907	0	1	0	0
QG7	39D3-39D3	2L:21419531..21419943	His4:CG33909	FBgn0053909	0	1	0	0
QG7	21-60	2L:21237250..21259675	Hr39	FBgn0261239	0	0	0	1
QG7	h44-h46	2R:4235779..4242934	IntS3	FBgn0262117	0	0	0	0
QG7	40F3-40F3	2L:22189526..22214376	Ir40a	FBgn0259683	0	0	0	0
QG7	41C6-41D1	2R:4917519..5021955	Ir41a	FBgn0040849	0	0	0	0
QG7	39A1-39A1	2L:21053033..21058044	Itgbn	FBgn0010395	1	0	0	0
QG7	41F6-41F6	2R:5671741..5672800	kune	FBgn0033032	0	0	0	0
QG7	41F9-41F9	2R:5754517..5756327	l(2)09851	FBgn0022288	0	0	0	0
QG7	h41-h41	2R:1349392..1443935	l(2)41Ab	FBgn0262123	0	0	0	0
QG7	39C1-39C1	2L:21261168..21262411	l(2)k14505	FBgn0021856	0	0	0	0
QG7	41F1-41F1	2R:5413744..5456095	laccase2	FBgn0259247	0	1	1	0
QG7	39E2-39E2	2L:21573389..21577103	Lamp1	FBgn0032949	0	0	0	0
QG7	-	2R:1512810..1527095	Maf1	FBgn0267861	0	0	0	0
QG7	39B1-39B1	2L:21179933..21182812	Mcm10	FBgn0032929	0	1	0	0
QG7	-	2R:2494742..2565385	MFS17	FBgn0058263	0	0	0	0
QG7	42A6-42A6	2R:5974857..5980778	mle	FBgn0002774	0	0	0	0
QG7	39C1-39C2	2L:21286078..21310050	Mondo	FBgn0032940	1	0	0	0
QG7	39A6-39A6	2L:21156288..21157685	Mpp6	FBgn0032921	0	0	0	0
QG7	39A6-39A7	2L:21160636..21163083	Nbr	FBgn0032924	0	0	0	0
QG7	39A2-39A3	2L:21104568..21134255	Nhe2	FBgn0040297	0	1	0	1
QG7	41E1-41E3	2R:5177965..5251022	Nipped-A	FBgn0053554	0	0	0	0
QG7	41B3-41C1	2R:4691672..4729017	Nipped-B	FBgn0026401	0	0	0	0
QG7	39F1-39F3	2L:21684106..21729051	nolo	FBgn0051619	0	1	0	0
QG7	39E2-39E2	2L:21578292..21589423	nompB	FBgn0016919	0	1	0	0
QG7	41F6-41F6	2R:5656406..5663222	Not3	FBgn0033029	0	0	0	0
QG7	39D2-39D2	2L:21380000..21393319	nrv3	FBgn0032946	0	0	0	0
QG7	41F11-41F11	2R:5791441..5792967	Or42a	FBgn0033041	0	0	0	0
QG7	41F11-41F11	2R:5797195..5798512	Or42b	FBgn0033043	0	0	0	0
QG7	41B1-41B1	2R:4595288..4609492	p120ctn	FBgn0260799	0	0	0	0
QG7	42A7-42A8	2R:6017739..6020695	Pngl	FBgn0033050	0	0	0	0
QG7	39A1-39A1	2L:21086790..21088751	ppk13	FBgn0053508	0	0	0	0
QG7	42A13-42A13	2R:6181748..6196320	Ptr	FBgn0262867	0	0	0	0
QG7	39B1-39B1	2L:21182446..21198762	Ret	FBgn0011829	0	1	0	1
QG7	h41-h41	2R:1071462..1125927	rl	FBgn0003256	0	0	0	0
QG7	-	2R:4186835..4188127	RNASEK	FBgn0262116	0	0	0	0
QG7	40F6-40F6	2L:22247111..22247875	RpL21	FBgn0032987	0	0	0	0
QG7	41A2-41A2	2R:4515388..4516458	RpL38	FBgn0040007	0	0	0	0
QG7	40F7-40F7	2L:22532279..22536884	RpL5	FBgn0064225	0	0	0	0
QG7	-	2R:3647346..3647765	RYa	FBgn0085512	0	0	0	0
QG7	41F6-41F8	2R:5676750..5691723	scaf	FBgn0033033	0	1	0	0
QG7	42A8-42A8	2R:6026273..6036388	SCAP	FBgn0033052	0	1	0	0
QG7	80A-80B	2R:2932595..2968052	Scp1	FBgn0020908	0	0	0	0
QG7	40F7-40F7	2L:22579072..22585843	Slmap	FBgn0040011	0	1	0	0
QG7	42A9-42A9	2R:6078641..6080572	SmydA-5	FBgn0033061	0	0	0	0
QG7	42A6-42A7	2R:5981844..6012795	Src42A	FBgn0264959	0	1	0	0
QG7	40A1-40A2	2L:21740041..21757466	step	FBgn0086779	0	1	0	0
QG7	41A3-41A3	2R:4546691..4565281	Stlk	FBgn0046692	0	0	0	0
QG7	42A8-42A8	2R:6020311..6023144	Strica	FBgn0033051	0	0	0	0
QG7	41E4-41E5	2R:5307288..5329555	sxc	FBgn0261403	1	0	0	0
QG7	39A1-39A1	2L:21075405..21081053	tadr	FBgn0032911	0	0	0	0
QG7	42A8-42A8	2R:6042532..6044964	Tbce	FBgn0033055	0	1	0	0
QG7	40F6-40F7	2L:22249876..22258260	Tif-IA	FBgn0032988	0	0	1	0
QG7	40D3-40D3	2L:22019208..22025734	tio	FBgn0028979	0	0	0	0
QG7	41F2-41F3	2R:5503437..5507866	TpnC4	FBgn0033027	0	1	0	0
QG7	41D1-41D1	2R:5065237..5070210	TpnC41C	FBgn0013348	0	1	0	0
QG7	40A5-40A5	2L:21828593..21837011	tsh	FBgn0003866	0	0	0	0
QG7	39D1-39D1	2L:21344607..21358271	Tsp39D	FBgn0032943	0	1	0	0
QG7	41F11-41F11	2R:5795413..5796710	Tsp42A	FBgn0033042	0	0	0	0
QG7	40E2-40E2	2L:22079632..22080738	ttm3	FBgn0032971	0	0	0	0
QG7	h44-h46	2R:3900285..3949425	uex	FBgn0262124	0	0	0	0
QG7	41F9-41F8	2R:5702112..5705439	vlc	FBgn0259978	0	1	0	0
QG7	h41-h41	2R:1343403..1345119	Yeti	FBgn0267398	0	0	0	0
QG7	41F10-41F11	2R:5774776..5782858	ZnT41F	FBgn0025693	0	1	1	0
QG8	62F2-62F2	3L:2739750..2740228	Acp62F	FBgn0020509	0	0	0	0
QG8	63A3-63A3	3L:3024129..3026521	aly	FBgn0004372	0	0	0	0
QG8	63B8-63B8	3L:3163786..3166250	Asciz	FBgn0035407	0	1	0	0
QG8	62F3-62F4	3L:2774338..2780677	Atg2	FBgn0044452	0	0	0	0
QG8	63B7-63B7	3L:3148646..3158408	BtbVII	FBgn0263108	0	1	0	0
QG8	62E8-62E8	3L:2645368..2647192	CG1143	FBgn0035359	0	0	0	0
QG8	62E3-62E4	3L:2488804..2492613	CG1146	FBgn0035346	0	0	0	0
QG8	63A6-63B1	3L:3071133..3090406	CG11486	FBgn0035397	0	0	0	0
QG8	63B3-63B5	3L:3128034..3143457	CG11537	FBgn0035400	0	1	0	1
QG8	62F3-62F3	3L:2772560..2774007	CG12093	FBgn0035372	0	0	0	0
QG8	62E7-62E7	3L:2595842..2599579	CG12182	FBgn0028504	0	0	0	0
QG8	62E8-62E8	3L:2648048..2650205	CG1246	FBgn0035360	0	0	1	0
QG8	63A5-63A5	3L:3052514..3054906	CG1271	FBgn0035392	0	1	0	0
QG8	63B5-63B6	3L:3143808..3145284	CG1291	FBgn0035401	0	1	0	0
QG8	62D7-62D7	3L:2367843..2371939	CG1317	FBgn0035333	0	0	0	0
QG8	62D6-62D6	3L:2360557..2362686	CG13801	FBgn0035332	0	0	0	0
QG8	62E8-62E8	3L:2642184..2643424	CG14949	FBgn0035358	0	0	0	0
QG8	63B8-63B8	3L:3171614..3172545	CG14963	FBgn0035409	0	0	0	0
QG8	63B9-63B9	3L:3172817..3178580	CG14964	FBgn0035410	0	0	0	0
QG8	63B7-63B8	3L:3159991..3162019	CG15812	FBgn0035405	0	0	0	0
QG8	62D7-62D7	3L:2376484..2377556	CG15877	FBgn0035337	0	0	0	1
QG8	63A5-63A5	3L:3055079..3055842	CG16753	FBgn0035393	0	0	0	0
QG8	62E4-62E4	3L:2499372..2503606	CG16758	FBgn0035348	0	1	0	0
QG8	62E3-62E3	3L:2474667..2475614	CG16762	FBgn0035343	0	0	0	1
QG8	62E7-62E7	3L:2595781..2596998	CG16984	FBgn0062517	0	1	0	0
QG8	62E7-62E7	3L:2599297..2600242	CG16985	FBgn0035355	0	1	0	0
QG8	62E7-62E7	3L:2600331..2601536	CG16986	FBgn0035356	0	1	0	0
QG8	63A2-63A2	3L:2995172..2996155	CG2113	FBgn0035384	0	1	0	0
QG8	63A3-63A3	3L:3035196..3040469	CG2162	FBgn0035388	0	0	0	0
QG8	63B8-63B8	3L:3169286..3171767	CG32278	FBgn0052278	0	0	0	0
QG8	63B8-63B8	3L:3165181..3169080	CG32280	FBgn0052280	0	1	0	0
QG8	63B8-63B8	3L:3169375..3170913	CG32281	FBgn0052281	1	1	0	0
QG8	62E5-62E5	3L:2525799..2526973	CG32295	FBgn0260480	0	0	0	0
QG8	62E1-62E1	3L:2389583..2390989	CG32298	FBgn0052298	0	0	0	0
QG8	62E1-62E1	3L:2389583..2390989	CG32299	FBgn0052299	0	0	0	0
QG8	63A5-63A5	3L:3050323..3051765	CG32485	FBgn0052485	0	1	0	0
QG8	63A4-63A6	3L:3055908..3070839	CG32486	FBgn0266918	0	1	0	0
QG8	63A3-63A3	3L:3016150..3017256	CG32487	FBgn0052487	0	0	0	0
QG8	63A3-63A3	3L:3014761..3016069	CG32488	FBgn0052488	0	0	0	0
QG8	63A2-63A2	3L:2950174..2951618	CG32846	FBgn0052846	0	0	0	0
QG8	62E8-62E8	3L:2659639..2661501	CG33233	FBgn0053233	0	1	0	0
QG8	62E8-62E8	3L:2661622..2663622	CG33234	FBgn0053234	0	0	0	0
QG8	63A2-63A2	3L:2959722..2961049	CG34025	FBgn0054025	0	0	0	0
QG8	62E8-62E8	3L:2631715..2641984	CG42245	FBgn0250911	0	0	0	0
QG8	62E8-62E8	3L:2652088..2655455	CG42304	FBgn0259200	0	0	0	0
QG8	62E1-62E1	3L:2389265..2389650	CG42787	FBgn0261858	0	0	0	0
QG8	63B1-63B1	3L:3110128..3111227	CG45066	FBgn0266436	0	0	0	0
QG8	63B1-63B1	3L:3111233..3114467	CG45067	FBgn0266437	0	0	0	0
QG8	62D7-62E1	3L:2377655..2499226	CG45186	FBgn0266696	0	1	0	1
QG8	62D7-62D7	3L:2372199..2372876	CG8993	FBgn0035334	0	1	0	0
QG8	62D7-62D7	3L:2373728..2376488	CG9004	FBgn0035336	0	0	0	0
QG8	63A1-63A1	3L:2915024..2916654	CG9970	FBgn0035380	0	0	0	0
QG8	62F3-62F3	3L:2768466..2772325	CG9977	FBgn0035371	0	1	0	0
QG8	63B1-63B1	3L:3090985..3106958	Cht7	FBgn0035398	0	0	0	0
QG8	63A2-63A2	3L:2981022..2983551	CPT2	FBgn0035383	0	0	0	0
QG8	62E3-62E3	3L:2476259..2478448	Cyp4d20	FBgn0035344	0	0	0	1
QG8	62E7-62E7	3L:2589414..2595590	dos	FBgn0016794	0	0	0	0
QG8	62E8-62E8	3L:2655415..2711690	Fife	FBgn0264606	0	1	0	1
QG8	63A3-63A3	3L:3001716..3011860	FMRFaR	FBgn0035385	0	0	0	1
QG8	63B9-63B10	3L:3178930..3185287	Girdin	FBgn0035411	0	1	0	0
QG8	63A3-63A3	3L:3042359..3044174	Jafrac2	FBgn0040308	0	0	0	0
QG8	62E8-62E8	3L:2631715..2641984	MEP-1	FBgn0035357	0	0	0	0
QG8	62D7-62D7	3L:2372844..2373704	mRpL23	FBgn0035335	0	0	0	0
QG8	62F4-62F4	3L:2780899..2782105	mRpS35	FBgn0035374	0	1	0	0
QG8	62F2-62F3	3L:2717615..2766536	Mrtf	FBgn0052296	0	0	0	1
QG8	62E6-62E7	3L:2554847..2586540	msn	FBgn0010909	0	1	0	1
QG8	62D6-62D6	3L:2322693..2345799	MsR1	FBgn0035331	0	0	0	0
QG8	2D5-62D5	3L:2282883..2300944	MsR2	FBgn0264002	0	0	0	0
QG8	63B7-63B7	3L:3158485..3159578	ND-30	FBgn0266582	0	1	0	0
QG8	62F3-62F3	3L:2766999..2768392	Non2	FBgn0035370	0	1	0	0
QG8	63A2-63A2	3L:2961534..2963788	Or63a	FBgn0035382	0	0	0	0
QG8	62F4-62F4	3L:2782255..2786010	pgant6	FBgn0035375	0	0	0	0
QG8	63B1-63B3	3L:3114450..3127724	prominin-like	FBgn0026189	0	0	0	0
QG8	62E8-62E8	3L:2650161..2651850	ProRS-m	FBgn0027082	0	0	0	0
QG8	62E7-62E7	3L:2601455..2630064	Pxn	FBgn0011828	0	1	0	1
QG8	63B8-63B8	3L:3162180..3163852	rasp	FBgn0024194	0	1	0	0
QG8	62E7-62E7	3L:2587456..2588883	RpL8	FBgn0261602	0	0	0	0
QG8	63A3-63A3	3L:3044113..3046812	scramb2	FBgn0035390	0	0	0	0
QG8	63A2-63A2	3L:2895017..2959579	Shab	FBgn0262593	0	1	0	1
QG8	63A3-63A4	3L:3047087..3050159	Sk2	FBgn0052484	0	1	0	0
QG8	62E8-62E8	3L:2652088..2655455	Snup	FBgn0259199	0	0	0	0
QG8	62E4-62E5	3L:2505245..2554292	Spn	FBgn0010905	0	0	0	1
QG8	63A1-63A1	3L:2883641..2892166	spz5	FBgn0035379	0	0	0	1
QG8	62F6-63A1	3L:2786207..2879158	Tet	FBgn0263392	0	1	0	1
QG8	63B6-63B7	3L:3145405..3148358	Usp5	FBgn0035402	0	1	0	0
QG9	69A2-69A2	3L:12200322..12204082	Adk1	FBgn0022709	0	1	0	1
QG9	69A2-69A2	3L:12206238..12266841	app	FBgn0260941	0	1	0	1
QG9	68F5-68F5	3L:12136967..12137559	Atg12	FBgn0036255	0	0	0	0
QG9	69A1-69A1	3L:12177601..12183347	CAH2	FBgn0027843	0	1	0	0
QG9	69A5-69A5	3L:12277655..12281476	CG10426	FBgn0036273	0	0	0	0
QG9	69A2-69A2	3L:12197791..12199030	CG11529	FBgn0036264	0	1	1	0
QG9	68F5-68F5	3L:12132146..12133834	CG11534	FBgn0046296	0	1	0	0
QG9	68F4-68F4	3L:12120019..12121185	CG11560	FBgn0036249	0	1	0	0
QG9	68F2-68F2	3L:12088626..12089225	CG17154	FBgn0036246	0	0	0	0
QG9	68F6-68F6	3L:12149273..12150329	CG32099	FBgn0052099	0	0	0	0
QG9	69A4-69A4	3L:12267528..12269803	CG32100	FBgn0052100	0	0	0	0
QG9	68F4-68F5	3L:12127979..12128461	CG34241	FBgn0250825	0	0	0	0
QG9	69A4-69A5	3L:12271656..12277251	CG4300	FBgn0036272	0	1	0	0
QG9	69A5-69A5	3L:12290956..12296123	CG4328	FBgn0036274	0	1	0	0
QG9	69B1-69B1	3L:12310805..12311961	CG44355	FBgn0265455	0	0	0	0
QG9	69A2-69A2	3L:12204123..12206022	CG5626	FBgn0036266	0	0	0	1
QG9	68F6-68F6	3L:12143446..12146097	CG5642	FBgn0036258	0	1	0	0
QG9	68F5-68F5	3L:12133771..12136706	CG5645	FBgn0036254	0	0	0	1
QG9	69A1-69A1	3L:12184984..12187860	CG6910	FBgn0036262	0	1	0	0
QG9	68F7-68F8	3L:12157052..12163735	CG9760	FBgn0036259	0	0	0	1
QG9	69A1-69A1	3L:12188818..12190705	Est-6	FBgn0000592	0	0	0	0
QG9	69A1-69A1	3L:12190733..12192528	Est-P	FBgn0000594	0	0	0	0
QG9	68F4-68F4	3L:12125487..12127394	Ir68b	FBgn0036250	0	0	0	0
QG9	68F3-68F3	3L:12116101..12118055	l(3)j2D3	FBgn0011335	0	1	0	0
QG9	68F5-68F5	3L:12129393..12131869	Lsp2	FBgn0002565	0	0	0	0
QG9	68F5-68F5	3L:12137496..12138584	ND-SGDH	FBgn0011455	0	1	0	0
QG9	68F6-68F7	3L:12146519..12156990	Nrx-IV	FBgn0013997	0	1	0	0
QG9	69A4-69A4	3L:12269452..12271345	Pbgs	FBgn0036271	0	1	0	0
QG9	68F8-69A1	3L:12164205..12175482	Rh7	FBgn0036260	0	0	0	0
QG9	68F5-68F6	3L:12138868..12143380	RhoGAP68F	FBgn0036257	0	1	0	0
QG9	68F1-68F1	3L:12008225..12064859	rols	FBgn0041096	0	0	0	0
QG9	68F2-68F2	3L:12067511..12081830	Sema-5c	FBgn0250876	1	0	0	0
QG9	68F4-68F4	3L:12118257..12119789	ssp	FBgn0036248	0	1	1	0
QG9	69A1-69A1	3L:12190696..12193688	thoc6	FBgn0036263	0	0	0	0
QG9	68F4-68F4	3L:12121274..12125150	yps	FBgn0022959	0	1	0	0
QG10	70C10-70C10	3L:13994231..13996571	26-29-p	FBgn0250848	0	1	0	0
QG10	70B2-70B2	3L:13483533..13486280	Abp1	FBgn0036372	0	1	0	0
QG10	70B5-70C4	3L:13521907..13803400	bru-3	FBgn0264001	0	0	0	0
QG10	70D2-70D2	3L:14075772..14083229	btl	FBgn0005592	0	0	0	0
QG10	70B4-70B4	3L:13516273..13519605	CG10710	FBgn0036377	0	0	0	0
QG10	70D1-70D1	3L:14052428..14053079	CG13484	FBgn0036406	0	1	0	0
QG10	70C5-70C5	3L:13878994..13883056	CG13737	FBgn0036382	0	1	0	0
QG10	70C9-70C9	3L:13973123..13973477	CG13738	FBgn0036390	0	0	0	0
QG10	70C11-70C11	3L:13997900..13999251	CG17359	FBgn0036396	0	0	0	0
QG10	70C10-70C11	3L:13997191..13998055	CG17361	FBgn0036395	0	1	0	0
QG10	70C9-70C9	3L:13986620..13987184	CG17362	FBgn0036393	0	0	0	0
QG10	70C9-70C10	3L:13977905..13993400	CG17364	FBgn0036391	0	1	0	0
QG10	70C6-70C7	3L:13939250..13962647	CG32137	FBgn0052137	0	1	0	0
QG10	70C4-70C4	3L:13837756..13838080	CG43184	FBgn0262813	0	0	0	0
QG10	70C15-70C15	3L:14031450..14034909	CG6650	FBgn0036402	0	0	0	0
QG10	70C15-70C15	3L:14034776..14036751	CG6661	FBgn0036403	0	0	0	0
QG10	70D1-70D1	3L:14051206..14052469	CG6833	FBgn0036405	0	1	0	0
QG10	70D2-70D2	3L:14083615..14086421	CG8100	FBgn0036410	0	0	0	0
QG10	70C5-70C5	3L:13860027..13866905	CG8745	FBgn0036381	0	0	0	0
QG10	70C4-70C4	3L:13842377..13843017	CG8750	FBgn0040812	0	0	0	0
QG10	70C4-70C4	3L:13840197..13842240	CG8757	FBgn0036380	0	0	0	0
QG10	70C5-70C5	3L:13925882..13929000	CG8833	FBgn0036386	0	0	0	0
QG10	70C9-70C9	3L:13987878..13988626	CG9040	FBgn0036394	0	0	0	0
QG10	70C5-70C6	3L:13929387..13934656	DCTN1-p150	FBgn0001108	0	0	0	0
QG10	70C5-70C5	3L:13867414..13903236	dysc	FBgn0264006	1	1	0	0
QG10	70C14-70C15	3L:14029579..14031706	endos	FBgn0061515	0	1	0	0
QG10	70D2-70D2	3L:14094589..14098053	Fbp1	FBgn0000639	0	0	0	0
QG10	70D1-70D1	3L:14053215..14071583	Frl	FBgn0267795	0	1	0	0
QG10	70C4-70C5	3L:13846054..13860001	Hml	FBgn0029167	0	0	0	0
QG10	70C9-70C9	3L:13974061..13977761	Hsc70-1	FBgn0001216	0	1	0	0
QG10	70C15-70C15	3L:14037019..14043686	Hsc70Cb	FBgn0026418	0	0	0	0
QG10	70B4-70B4	3L:13513254..13516276	Liprin-beta	FBgn0036376	0	1	0	0
QG10	70C7-70C7	3L:13962658..13964702	Meics	FBgn0025874	0	0	0	0
QG10	70C15-70D1	3L:14043694..14049892	Neurl4	FBgn0283503	0	1	0	0
QG10	70C11-70C11	3L:13999380..14001880	Nprl3	FBgn0036397	0	1	0	0
QG10	70C7-70C9	3L:13965203..13973067	Nxf3	FBgn0263232	0	0	0	0
QG10	70D1-70D2	3L:14071892..14076123	Pex1	FBgn0013563	0	1	0	0
QG10	70C12-70C14	3L:14020315..14029121	Ptip	FBgn0052133	0	1	0	1
QG10	70C5-70C5	3L:13906897..13925335	Rgl	FBgn0026376	0	1	0	0
QG10	70D2-70D2	3L:14103481..14108118	Sox21a	FBgn0036411	0	1	0	0
QG10	70D2-70D2	3L:14112405..14131324	Sox21b	FBgn0042630	0	0	0	0
QG10	70B3-70B4	3L:13502707..13511541	Spt20	FBgn0036374	0	1	0	0
QG10	70C7-70C9	3L:13965203..13973067	ssp2	FBgn0036389	0	1	0	0
QG10	70B2-70B2	3L:13477541..13483515	stv	FBgn0086708	0	1	0	0
QG10	70B2-70B3	3L:13486797..13502492	Tgi	FBgn0036373	0	0	0	0
QG10	70C4-70C4	3L:13843656..13845316	Tsp68C	FBgn0043550	0	0	0	0
QG10	70C11-70C12	3L:14002127..14020148	upSET	FBgn0036398	0	1	0	0
QG10	70B7-70B4	3L:13511646..13513112	Vps36	FBgn0086785	0	0	0	0
QG11	82C4-82C4	3R:4612870..4633304	5-HT2A	FBgn0087012	0	1	0	0
QG11	83A1-83A1	3R:5376780..5377975	7B2	FBgn0041707	0	0	0	0
QG11	82D3-82D5	3R:4750035..4777490	atms	FBgn0010750	0	1	0	0
QG11	82E2-82E2	3R:4910552..4945576	Cdep	FBgn0265082	0	1	0	0
QG11	82F11-83A1	3R:5358873..5368306	Cerk	FBgn0037315	0	1	0	0
QG11	82B1-82B1	3R:4433965..4436175	CG1074	FBgn0037250	0	0	0	0
QG11	82A4-82A4	3R:4359883..4366855	CG1090	FBgn0037238	0	1	1	0
QG11	82A1-82A1	3R:4266770..4268316	CG1092	FBgn0037228	0	1	0	0
QG11	82A4-82A4	3R:4337755..4339914	CG1103	FBgn0037235	0	1	0	0
QG11	82F7-82F7	3R:5253153..5255403	CG1113	FBgn0037304	0	0	0	0
QG11	82F6-82F6	3R:5219657..5221548	CG1116	FBgn0037297	0	0	0	0
QG11	82E4-82E4	3R:4965445..4968485	CG1124	FBgn0037290	0	0	0	0
QG11	82D6-82D6	3R:4816318..4817776	CG1126	FBgn0037280	0	0	0	0
QG11	82D6-82D6	3R:4811444..4816025	CG1129	FBgn0037279	0	1	0	0
QG11	82F10-82F11	3R:5355092..5356748	CG1161	FBgn0037313	0	1	0	0
QG11	83A1-83A1	3R:5393922..5399510	CG1172	FBgn0264712	0	1	0	0
QG11	82A5-82A5	3R:4378600..4381210	CG11739	FBgn0037239	0	0	0	0
QG11	82F10-82F10	3R:5353717..5354747	CG11999	FBgn0037312	0	1	0	0
QG11	82F1-82F1	3R:5128087..5129939	CG12007	FBgn0037293	0	0	0	0
QG11	83A2-83A2	3R:5425369..5427257	CG12147	FBgn0037325	0	0	0	0
QG11	82F6-82F7	3R:5237651..5251745	CG12163	FBgn0260462	0	0	0	0
QG11	82F7-82F7	3R:5255444..5256681	CG12173	FBgn0037305	0	0	0	0
QG11	82F1-82F1	3R:5137057..5138989	CG12589	FBgn0040684	0	0	0	0
QG11	82F1-82F1	3R:5159612..5160901	CG12590	FBgn0037294	0	0	0	0
QG11	82A4-82A4	3R:4335098..4335506	CG14645	FBgn0040687	0	0	0	0
QG11	82A5-82A5	3R:4390366..4392111	CG14646	FBgn0037241	0	0	0	0
QG11	82A5-82A5	3R:4400510..4402017	CG14647	FBgn0037244	0	0	0	0
QG11	82B1-82B1	3R:4437387..4441328	CG14650	FBgn0037252	0	0	0	0
QG11	82B3-82B3	3R:4480812..4484215	CG14651	FBgn0037254	0	0	0	0
QG11	82D5-82D5	3R:4777497..4780302	CG14655	FBgn0037275	0	1	0	0
QG11	82D6-82D6	3R:4817980..4821432	CG14657	FBgn0037282	0	0	0	0
QG11	82D7-82D7	3R:4829911..4830513	CG14658	FBgn0037283	0	0	0	0
QG11	82D7-82D7	3R:4830849..4831297	CG14659	FBgn0037284	0	0	0	0
QG11	82E4-82E4	3R:4953506..4955252	CG14661	FBgn0037288	0	1	0	0
QG11	82E4-82E4	3R:4981999..4984232	CG14662	FBgn0037291	0	0	0	0
QG11	82F6-82F6	3R:5224139..5225542	CG14664	FBgn0040682	0	0	0	0
QG11	83A1-83A1	3R:5375022..5376460	CG14667	FBgn0037317	0	0	0	0
QG11	83A1-83A1	3R:5386717..5387664	CG14668	FBgn0037320	0	0	0	0
QG11	83A2-83A4	3R:5414527..5458394	CG14669	FBgn0037326	0	1	0	0
QG11	82D5-82D5	3R:4781120..4784722	CG17387	FBgn0037276	0	0	0	0
QG11	82E4-82E4	3R:4956999..4961351	CG2016	FBgn0250839	0	1	0	0
QG11	82F6-82F6	3R:5221632..5223365	CG2604	FBgn0037298	0	1	0	0
QG11	83A1-83A1	3R:5400594..5404135	CG2663	FBgn0037323	0	0	0	0
QG11	82B1-82B2	3R:4441415..4462883	CG31522	FBgn0051522	0	0	0	0
QG11	82B2-82B3	3R:4465421..4479207	CG31523	FBgn0051523	0	0	0	0
QG11	82B1-82B1	3R:4427030..4428200	CG31525	FBgn0051525	0	0	0	0
QG11	82B1-82B1	3R:4416438..4417665	CG31528	FBgn0051528	0	0	0	0
QG11	82F8-82F8	3R:5275678..5277835	CG31538	FBgn0051538	0	0	0	0
QG11	83A1-83A1	3R:5369540..5371744	CG31542	FBgn0051542	0	0	0	0
QG11	82A6-82B1	3R:4407227..4419578	CG32944	FBgn0052944	0	1	0	0
QG11	82C2-82C2	3R:4577939..4578644	CG32945	FBgn0052945	0	0	0	0
QG11	82F7-82F7	3R:5240014..5240735	CG33293	FBgn0053293	0	0	0	0
QG11	82D1-82D1	3R:4689951..4690608	CG33927	FBgn0053927	0	0	0	0
QG11	82A5-82A5	3R:4391711..4394259	CG34112	FBgn0086608	0	0	0	0
QG11	83A1-83A1	3R:5369540..5371744	CG34277	FBgn0085306	0	0	0	0
QG11	82B4-82C2	3R:4491943..4558067	CG34357	FBgn0085386	0	1	0	0
QG11	82C1-82C1	3R:4504612..4506365	CG34425	FBgn0085454	0	0	0	0
QG11	82F1-82F1	3R:5108678..5109178	CG43131	FBgn0262605	0	0	0	0
QG11	82D2-82D2	3R:4659579..4712193	CG43427	FBgn0263346	0	1	0	0
QG11	82D5-82D5	3R:4774516..4775053	CG44088	FBgn0264897	0	0	0	0
QG11	82D4-82D4	3R:4750409..4773197	CG44098	FBgn0264907	0	1	0	0
QG11	83A4-83A4	3R:5472810..5474600	CG45100	FBgn0266539	0	0	0	0
QG11	82A1-82A1	3R:4269221..4277928	CG9766	FBgn0037229	0	1	0	0
QG11	82D2-82D2	3R:4712882..4714182	CG9769	FBgn0037270	0	1	0	0
QG11	82C5-82C5	3R:4638010..4641838	CG9775	FBgn0037261	0	0	0	0
QG11	82A3-82A4	3R:4327814..4334071	CG9776	FBgn0027866	0	0	0	0
QG11	82A1-82A1	3R:4292274..4294840	CG9780	FBgn0037230	0	0	0	0
QG11	82A3-82A3	3R:4319683..4326379	CG9795	FBgn0037234	0	0	0	0
QG11	82B1-82B1	3R:4436222..4437329	CG9804	FBgn0037251	0	0	0	0
QG11	82A5-82A5	3R:4398381..4402027	CG9853	FBgn0086605	0	0	0	0
QG11	82A5-82A5	3R:4395979..4397875	CG9855	FBgn0037242	0	0	0	0
QG11	82F4-82F4	3R:5170004..5217456	cno	FBgn0259212	0	0	0	0
QG11	82A5-82A5	3R:4381306..4387018	Cont	FBgn0037240	0	0	0	0
QG11	82E7-82E7	3R:5077779..5087072	corto	FBgn0010313	0	1	0	0
QG11	82A1-82A3	3R:4280221..4304604	cpx	FBgn0041605	0	0	0	0
QG11	82D5-82D5	3R:4786284..4812096	ctrip	FBgn0260794	1	1	0	0
QG11	82C5-82C5	3R:4644649..4645655	Dlip2	FBgn0040466	0	0	0	0
QG11	82F1-82F3	3R:5150908..5170121	dpr16	FBgn0037295	0	0	0	0
QG11	82B1-82B1	3R:4429798..4433895	eIF3-S10	FBgn0037249	0	1	0	0
QG11	82B3-82B4	3R:4485008..4487677	Fip1	FBgn0037255	0	0	0	0
QG11	82E2-82E2	3R:4906622..4910081	Gnf1	FBgn0004913	0	0	0	0
QG11	83A1-83A1	3R:5372592..5374962	hd	FBgn0086695	0	0	0	0
QG11	83A4-83A4	3R:5472810..5474600	HDAC3	FBgn0025825	0	0	0	0
QG11	82A4-82A4	3R:4345015..4346646	hkb	FBgn0261434	0	0	0	0
QG11	82F3-82F8	3R:5257037..5269507	Hph	FBgn0264785	0	1	0	0
QG11	82D6-82D6	3R:4808336..4812096	Hus1-like	FBgn0026417	0	0	1	0
QG11	82C4-82C5	3R:4649176..4654624	Karybeta3	FBgn0087013	0	1	0	0
QG11	82F6-82F6	3R:5227289..5232209	Kat60	FBgn0040208	0	1	0	0
QG11	83A1-83A1	3R:5378093..5392866	kkv	FBgn0001311	0	0	0	0
QG11	82E1-82E1	3R:4876005..4878533	laf	FBgn0020280	0	0	0	0
QG11	82A6-82A6	3R:4403076..4407182	lost	FBgn0263594	0	0	0	0
QG11	82C5-82C5	3R:4641963..4643292	MED31	FBgn0037262	0	1	0	0
QG11	82F6-82F6	3R:5232543..5236288	Mms19	FBgn0037301	0	0	0	0
QG11	82A3-82A3	3R:4307908..4309835	MP1	FBgn0027930	0	0	0	0
QG11	83A4-83A4	3R:5469463..5470636	mRpL44	FBgn0037330	0	1	0	0
QG11	82F8-82F10	3R:5270116..5350443	mtd	FBgn0013576	0	1	0	1
QG11	82C2-82C2	3R:4541356..4543215	Mur82C	FBgn0037260	0	0	0	0
QG11	82D2-82D2	3R:4719458..4731878	Nep2	FBgn0027570	0	1	0	0
QG11	82D8-82E1	3R:4852813..4869979	opa	FBgn0003002	0	0	0	0
QG11	83A1-83A1	3R:5397643..5399196	Or83a	FBgn0037322	0	1	0	0
QG11	83A2-83A2	3R:5407183..5412406	Orco	FBgn0037324	0	0	0	0
QG11	83A4-83A4	3R:5458563..5464753	PEK	FBgn0037327	0	1	0	0
QG11	82E4-82E5	3R:4986500..5011031	plh	FBgn0037292	0	1	1	0
QG11	83A4-83A4	3R:5467778..5469566	POLDIP2	FBgn0037329	0	0	0	0
QG11	82F6-82F6	3R:5217751..5219528	Prosbeta2R2	FBgn0037296	0	0	0	0
QG11	82F11-82F11	3R:5357012..5358364	Prosbeta7	FBgn0250746	0	0	0	0
QG11	83A1-83A1	3R:5371795..5372397	RpII18	FBgn0003275	0	1	0	0
QG11	82C5-82C5	3R:4645981..4648884	rpk	FBgn0022981	0	0	0	0
QG11	83A4-83A4	3R:5465630..5467101	RpL35A	FBgn0037328	0	0	0	0
QG11	82F6-82F6	3R:5236092..5237315	rtp	FBgn0087005	0	0	0	0
QG11	82A4-82A4	3R:4334879..4337674	Skp2	FBgn0037236	0	0	0	0
QG11	82C5-82C5	3R:4641963..4644636	slx1	FBgn0037263	0	0	0	0
QG11	83A4-83A4	3R:5470926..5472754	Snr1	FBgn0011715	0	1	0	0
QG11	82C5-82D1	3R:4654800..4657985	spartin	FBgn0037265	0	1	0	0
QG11	82B1-82B1	3R:4422483..4429335	srl	FBgn0037248	0	0	0	0
QG11	82A3-82A3	3R:4311555..4315398	Suv3	FBgn0037232	0	0	0	0
QG11	82A3-82A3	3R:4314455..4319069	Syt14	FBgn0261086	0	0	0	0
QG11	82D2-82D2	3R:4733654..4749056	tacc	FBgn0026620	0	1	0	0
QG11	82F7-82F7	3R:5258336..5262692	Tim17a2	FBgn0037307	0	0	0	0
QG11	82F8-82F9	3R:5300145..5301186	Tim17b1	FBgn0037310	0	0	0	0
QG11	82A5-82A5	3R:4387742..4389813	tub	FBgn0003882	0	1	0	0
QG11	82E3-82E4	3R:4948755..4952682	Ubc6	FBgn0004436	0	0	0	0
QG11	82A3-82A3	3R:4307435..4310947	Vps24	FBgn0037231	0	0	0	0
QG11	82F6-82F6	3R:5226158..5227526	Vps37B	FBgn0037299	0	1	0	0
QG12	92B4-92B4	3R:19877737..19879309	Arc42	FBgn0038742	0	0	0	0
QG12	92B4-92B4	3R:19879719..19886030	Ask1	FBgn0014006	0	1	0	0
QG12	92B2-92B3	3R:19794073..19836817	bnl	FBgn0014135	0	0	0	1
QG12	92B2-92B2	3R:19778750..19780727	CG11391	FBgn0038732	0	0	0	0
QG12	92B2-92B2	3R:19781246..19783145	CG11407	FBgn0038733	1	1	0	0
QG12	92B3-92B3	3R:19861610..19862600	CG11447	FBgn0038737	0	0	0	0
QG12	92B2-92B2	3R:19783522..19785519	CG11453	FBgn0038734	0	0	0	0
QG12	92A3-92A3	3R:19409175..19411265	CG11626	FBgn0038705	0	0	0	0
QG12	92B2-92B2	3R:19775459..19777280	CG11659	FBgn0038731	0	0	0	0
QG12	91F12-91F12	3R:19226903..19228180	CG11703	FBgn0038690	0	0	0	0
QG12	91F13-91F13	3R:19256777..19260132	CG14280	FBgn0038695	0	0	0	0
QG12	91F4-91F10	3R:19177000..19177986	CG14282	FBgn0038685	0	0	0	0
QG12	92A6-92A6	3R:19489570..19491115	CG15025	FBgn0038709	0	1	0	0
QG12	92A10-92A10	3R:19613381..19615784	CG16727	FBgn0038719	0	0	0	0
QG12	92B4-92B4	3R:19875974..19877514	CG17186	FBgn0038741	0	1	0	0
QG12	92C1-92C1	3R:20011776..20013504	CG17190	FBgn0038761	0	1	0	0
QG12	92A10-92A10	3R:19607254..19609322	CG17751	FBgn0038717	0	0	0	0
QG12	92A10-92A10	3R:19610225..19612437	CG17752	FBgn0038718	0	0	0	0
QG12	92A3-92A3	3R:19390270..19392132	CG18493	FBgn0038701	0	0	0	0
QG12	92C1-92C1	3R:19972898..19979569	CG31213	FBgn0051213	0	0	0	0
QG12	92A12-92A13	3R:19651018..19652430	CG31219	FBgn0051219	0	0	0	0
QG12	92A12-92A12	3R:19648487..19650586	CG31220	FBgn0051220	0	0	0	0
QG12	92A3-92A5	3R:19412689..19460311	CG31221	FBgn0051221	0	1	0	0
QG12	92A3-92A3	3R:19397430..19398567	CG31244	FBgn0051244	0	0	0	0
QG12	92A3-92A3	3R:19376195..19377225	CG31245	FBgn0051245	0	0	0	0
QG12	92A3-92A3	3R:19375043..19376023	CG31404	FBgn0051404	0	0	0	0
QG12	92B3-92B3	3R:19840845..19842040	CG31459	FBgn0051459	0	0	0	0
QG12	91F11-91F11	3R:19180659..19201096	CG31475	FBgn0051475	0	1	0	0
QG12	92A11-92A11	3R:19634949..19635879	CG34138	FBgn0083974	0	0	0	0
QG12	92B1-92B1	3R:19715186..19715927	CG34286	FBgn0085315	0	0	0	0
QG12	92A4-92A4	3R:19423779..19425199	CG3517	FBgn0038706	0	0	0	0
QG12	92A3-92A3	3R:19373757..19374789	CG3581	FBgn0038697	0	0	0	0
QG12	92A3-92A3	3R:19387861..19389866	CG3734	FBgn0038700	0	0	0	0
QG12	92A3-92A3	3R:19393360..19395188	CG3739	FBgn0038702	0	0	0	0
QG12	91F12-91F12	3R:19229463..19230832	CG3773	FBgn0038692	0	0	0	0
QG12	92A2-92A2	3R:19354051..19354884	CG43203	FBgn0262839	0	0	0	0
QG12	92A1-92A1	3R:19297246..19297695	CG44174	FBgn0265063	0	0	0	0
QG12	92B8-92B8	3R:19926322..19928644	CG4459	FBgn0038753	0	0	0	0
QG12	92B7-92B8	3R:19921744..19925371	CG4462	FBgn0038752	0	0	0	0
QG12	92B6-92B6	3R:19915868..19917839	CG4465	FBgn0038750	0	0	0	0
QG12	92B4-92B6	3R:19897372..19903689	CG4538	FBgn0038745	0	0	0	0
QG12	92B4-92B4	3R:19865417..19875678	CG4562	FBgn0038740	0	1	0	0
QG12	92B3-92B4	3R:19862517..19864393	CG4572	FBgn0038738	0	1	0	0
QG12	92B3-92B3	3R:19847311..19854403	CG4662	FBgn0038735	0	1	0	0
QG12	92B4-92B4	3R:19864496..19866869	CG4686	FBgn0038739	0	0	0	0
QG12	92B4-92B6	3R:19890689..19898738	CG4733	FBgn0038744	0	0	0	0
QG12	92B6-92B7	3R:19918507..19920584	CG4770	FBgn0038751	0	0	0	0
QG12	92B9-92B9	3R:19948443..19948907	CG4783	FBgn0038756	0	1	0	0
QG12	91B-91F	3R:20013872..20018248	CG4836	FBgn0270925	0	0	0	0
QG12	91F12-91F12	3R:19247052..19248136	CG5217	FBgn0038694	0	0	0	0
QG12	91F12-91F12	3R:19228217..19229276	CG5250	FBgn0038691	0	0	0	0
QG12	92A3-92A3	3R:19403455..19406294	CG5316	FBgn0038704	0	1	0	0
QG12	91F10-91F11	3R:19178085..19180538	CG5555	FBgn0038686	0	1	0	0
QG12	92A13-92A13	3R:19652369..19657866	CG6184	FBgn0038725	0	1	0	0
QG12	92A11-92A12	3R:19646930..19648410	CG6195	FBgn0038723	0	0	0	0
QG12	92A10-92A11	3R:19616024..19632718	CG6231	FBgn0038720	0	1	0	0
QG12	92A5-92A5	3R:19461879..19463066	CG6255	FBgn0038708	0	0	0	0
QG12	92B2-92B2	3R:19771382..19773225	CG6300	FBgn0038730	0	0	0	0
QG12	92A10-92A10	3R:19600635..19602629	CG7333	FBgn0038715	0	0	0	0
QG12	92A10-92A10	3R:19603375..19606475	CG7342	FBgn0038716	0	1	0	0
QG12	92A13-92A13	3R:19665007..19670827	CG7432	FBgn0038727	0	0	0	0
QG12	92A10-92A10	3R:19597502..19598955	Cpr92A	FBgn0038714	0	0	0	0
QG12	91F11-91F11	3R:19212154..19215442	cry	FBgn0025680	1	0	0	0
QG12	92A1-92A2	3R:19302731..19326217	Dl	FBgn0000463	1	1	0	0
QG12	92A5-92A10	3R:19461085..19597288	Dys	FBgn0260003	0	1	0	0
QG12	92B1-92B2	3R:19730715..19775231	GluClalpha	FBgn0024963	0	1	0	1
QG12	92B8-92C1	3R:19929277..20008512	Hs6st	FBgn0038755	0	0	0	1
QG12	92A2-92A3	3R:19368995..19403153	Ino80	FBgn0086613	0	0	0	0
QG12	92B1-92B7	3R:19853908..19861291	Ire1	FBgn0261984	0	1	0	0
QG12	92C1-92C1	3R:20008947..20011712	MED25	FBgn0038760	0	1	0	0
QG12	92B9-92B9	3R:19931799..19935120	mira	FBgn0021776	0	0	0	0
QG12	92A13-92B1	3R:19671450..19698742	Naam	FBgn0051216	0	1	0	0
QG12	92B4-92B4	3R:19886255..19888206	ninaE	FBgn0002940	0	0	0	0
QG12	92A11-92A11	3R:19645026..19646906	Nup58	FBgn0038722	0	0	0	0
QG12	92A13-92A13	3R:19659748..19663672	ort	FBgn0003011	0	1	0	0
QG12	92B6-92B6	3R:19905164..19914272	RhoGAP92B	FBgn0038747	0	1	0	1
QG12	91F4-91F4	3R:19164211..19170576	sqz	FBgn0010768	0	0	0	0
QG12	92A11-92A11	3R:19633418..19642722	subdued	FBgn0038721	0	0	0	0
QG12	92B6-92B6	3R:19903665..19904868	Surf6	FBgn0038746	0	1	0	0
QG12	91F12-91F12	3R:19230764..19246130	unc79	FBgn0038693	1	0	0	0
QG12	92A11-92A11	3R:19643018..19644386	Vha13	FBgn0283536	0	0	0	0
QG12	92A-91F11	3R:19215434..19226651	vib	FBgn0267975	0	1	0	0
QG12	92B6-92B6	3R:19914396..19915412	Xport-A	FBgn0038749	0	1	0	1
QG12	92B6-92B6	3R:19914320..19915412	Xport-B	FBgn0260234	0	0	0	1
