# Supplementary material for: Dissecting the Genetic Basis of Variation in Drosophila Sleep Using a Multiparental QTL Mapping Resource
Source: Genes (Basel). 2020 Mar 11;11(3):294. doi: 10.3390/genes11030294 (PMC7140804; doi:10.3390/genes11030294)
Supplement: Supplementary file 1 [file genes-11-00294-s001.zip › supplementary/SuppTabS8_FBsleepgenes.txt]

FBgn	CGnum	CytLoc	Chr	MinPhysLoc_R6	MaxPhysLoc_R6	GeneName	GeneSymbol	WithinQTLgroup
FBgn0025633	CG13366	1B10-1B12	X	585081	620195	-	CG13366	no
FBgn0040382	CG5273	1C4-1C4	X	759594	761939	-	CG5273	no
FBgn0025382	CG14791	2A4-2B1	X	1473884	1476974	Rab27	Rab27	no
FBgn0025381	CG14782	2B1-2B1	X	1478552	1481420	rush hour	rush	no
FBgn0025394	CG32810	2B1-2B1	X	1483479	1517615	insomniac	inc	no
FBgn0026086	CG12598	2B9-2B9	X	1773725	1788065	Adenosine deaminase acting on RNA	Adar	no
FBgn0260753	CG13758	3A4-3A6	X	2552206	2578640	Pigment-dispersing factor receptor	Pdfr	no
FBgn0003371	CG2621	3A8-3B1	X	2633952	2679553	shaggy	sgg	no
FBgn0003068	CG2647	3B1-3B2	X	2685580	2692780	period	per	no
FBgn0000092	CG2650	3B2-3B2	X	2692732	2693886	-	CG2650	no
FBgn0000479	CG32498	3C9-3D1	X	3176440	3343767	dunce	dnc	no
FBgn0026083	CG4857	4B1-4B1	X	4117020	4130016	twenty-four	tyf	no
FBgn0262738	CG3620	4B6-4C1	X	4322626	4365408	no receptor potential A	norpA	no
FBgn0010014	CG4209	4F5-4F5	X	5332499	5334449	Calcineurin B	CanB	no
FBgn0029969	CG10932	7C1-7C1	X	7887130	7888785	-	CG10932	no
FBgn0015519	CG2302	7E1-7E4	X	8276200	8367169	nicotinic Acetylcholine Receptor alpha3	nAChRalpha3	no
FBgn0261617	CG15319	8F7-8F7	X	9665442	9687066	nejire	nej	no
FBgn0263220	CG43388	9B5-9B5	X	10233347	10263485	Hyperkinetic	Hk	no
FBgn0261710	CG17255	9C5-9D1	X	10461865	10474675	no circadian temperature entrainment	nocte	no
FBgn0030228	CG1826	9E7-9E8	X	10768537	10772154	BTB (POZ) domain containing 9 ortholog	BTBD9	no
FBgn0017561	CG1615	9F7-9F8	X	10878054	10891250	Open rectifier K[+] channel 1	Ork1	no
FBgn0015245	CG12101	10A4-10A4	X	11108482	11112308	Heat shock protein 60	Hsp60	no
FBgn0261277	CG1397	10A8-10A8	X	11152484	11153990	retroactive	rtv	no
FBgn0004864	CG1594	10B5-10B6	X	11360930	11368098	hopscotch	hop	no
FBgn0001624	CG1725	10B6-10B10	X	11369665	11409776	discs large 1	dlg1	no
FBgn0000259	CG15224	10E3-10E3	X	11792533	11801587	Casein kinase II beta subunit	CkIIbeta	no
FBgn0001218	CG4147	10E3-10E4	X	11801696	11807117	Heat shock 70-kDa protein cognate 3	Hsc70-3	no
FBgn0283712	CG1848	11A8-11A8	X	12584385	12592193	LIM domain kinase 1	LIMK1	no
FBgn0002917	CG1517	12E6-12E7	X	14266367	14277416	narrow abdomen	na	QG1
FBgn0003301	CG9533	12F4-12F5	X	14787478	14826073	rutabaga	rut	no
FBgn0003392	CG18102	13F18-13F18	X	15892116	15906716	shibire	shi	no
FBgn0000459	CG9908	14B3-14B3	X	16210598	16216750	disconnected	disco	no
FBgn0264255	CG9907	14C8-16A2	X	16455027	16533096	paralytic	para	no
FBgn0011826	CG9842	14E1-14E3	X	16554627	16560016	Protein phosphatase 2B at 14D	Pp2B-14D	no
FBgn0267912	CG9819	14E3-14F1	X	16560684	16587172	Calcineurin A at 14F	CanA-14F	no
FBgn0259168	CG42273	16E4-16E4	X	17862697	17887222	minibrain	mnb	no
FBgn0003380	CG12348	16F3-16F6	X	17924307	18063247	Shaker	Sh	no
FBgn0004956	CG5993	17A5-17A5	X	18305354	18309291	unpaired 1	upd1	no
FBgn0265784	CG6103	17B-17B	X	18366357	18377864	Cyclic-AMP response element binding protein B	CrebB	no
FBgn0265598	CG44425	17C1-17C1	X	18515428	18572809	Beadex	Bx	no
FBgn0027621	CG3400	18C8-18C8	X	19495505	19509350	6-phosphofructo-2-kinase	Pfrx	no
FBgn0031030	CG14217	18D2-18D3	X	19569721	19579800	Tao	Tao	no
FBgn0043903	CG14226	18D13-18E1	X	19676061	19683518	domeless	dome	no
FBgn0261811	CG11940	18F2-18F4	X	19830215	19852059	pico	pico	no
FBgn0014395	CG14620	20C1-20C1	X	22449737	22451463	touch insensitive larva B	tilB	no
FBgn0262866	CG17596	20C1-20C1	X	22529964	22536371	Ribosomal protein S6 kinase II	S6kII	no
FBgn0031220	CG4822	21B2-21B2	2L	116970	121754	-	CG4822	no
FBgn0016977	CG18497	21B3-21B4	2L	159032	203397	split ends	spen	no
FBgn0266557	CG3696	21B4-21B5	2L	210735	250823	kismet	kis	no
FBgn0043364	CG4427	21D1-21D1	2L	476446	479688	cabut	cbt	no
FBgn0031261	CG11822	21E2-21E2	2L	545129	547096	nicotinic Acetylcholine Receptor beta3	nAChRbeta3	no
FBgn0031275	CG3022	21E2-21E2	2L	749945	762399	metabotropic GABA-B receptor subtype 3	GABA-B-R3	no
FBgn0031305	CG4715	21F1-21F1	2L	1132332	1134098	Iris	Iris	no
FBgn0031414	CG33955	22E1-22E1	2L	2311680	2358944	eyes shut	eys	no
FBgn0020445	CG3327	23E4-23E5	2L	3334875	3354829	Early gene at 23	E23	QG2
FBgn0014396	CG3234	23F6-23F6	2L	3493986	3508119	timeless	tim	QG2
FBgn0003386	CG2822	24C1-24C2	2L	3718185	3729145	Shaker cognate w	Shaw	QG2
FBgn0031604	CG15433	24F2-24F2	2L	4444732	4446765	Elongator complex protein 3	Elp3	QG2
FBgn0031652	CG8873	25B4-25B4	2L	4948206	4949784	jetlag	jet	no
FBgn0016076	CG14029	25D4-25D5	2L	5288944	5311223	vrille	vri	no
FBgn0031759	CG9088	26B2-26B2	2L	5989400	5999501	little imaginal discs	lid	no
FBgn0031836	CG11050	26F1-26F1	2L	6611011	6617117	-	CG11050	no
FBgn0028990	CG11331	26F6-26F6	2L	6671065	6673347	Serpin 27A	Spn27A	no
FBgn0025777	CG11324	27A1-27A1	2L	6719394	6723359	homer	homer	no
FBgn0031914	CG5973	27F4-28A1	2L	7437492	7445882	-	CG5973	no
FBgn0032048	CG13094	29D1-29D3	2L	8491868	8506845	Diuretic hormone 31	Dh31	no
FBgn0016122	CG10593	29D4-29D4	2L	8521933	8525740	Angiotensin-converting enzyme-related	Acer	no
FBgn0041092	CG13109	30A2-30A6	2L	9166778	9250211	taiman	tai	QG3
FBgn0000273	CG4379	30C5-30C5	2L	9682315	9699297	Protein kinase, cAMP-dependent, catalytic subunit 1	Pka-C1	QG3
FBgn0032169	CG4709	30F2-30F2	2L	9954325	9956176	-	CG4709	no
FBgn0041723	CG33304	31D10-31D10	2L	10368025	10373900	rhomboid-5	rho-5	no
FBgn0004106	CG5363	31D11-31D11	2L	10384739	10386262	Cyclin-dependent kinase 1	Cdk1	no
FBgn0014019	CG5279	33B8-33B8	2L	12008153	12009832	Rhodopsin 5	Rh5	no
FBgn0259176	CG42281	33E7-33E9	2L	12455540	12546611	bunched	bun	no
FBgn0023407	CG9239	34C3-34C4	2L	13500624	13549328	B4	B4	no
FBgn0024846	CG7393	34D1-34D1	2L	13780689	13782611	p38b MAP kinase	p38b	no
FBgn0027348	CG4501	34F1-34F1	2L	14013004	14019328	bubblegum	bgm	no
FBgn0028519	CG4500	34F1-34F1	2L	14027001	14029368	heimdall	hll	no
FBgn0001977	CG4180	35B8-35B8	2L	15036293	15038861	CIAPIN1 ortholog	CIAPIN1	QG4
FBgn0261268	CG42616	35C5-35C5	2L	15265245	15272024	Cullin 3	Cul3	QG4
FBgn0025678	CG5809	35F12-35F12	2L	16354886	16356735	calcium-binding protein 1	CaBP1	no
FBgn0032699	CG10383	37A1-37A1	2L	18690904	18695602	-	CG10383	no
FBgn0032725	CG10679	37B7-37B7	2L	18951006	18951837	Nedd8	Nedd8	no
FBgn0000422	CG10697	37C1-37C1	2L	19116483	19120306	Dopa decarboxylase	Ddc	QG6
FBgn0032785	CG10026	37E1-37E1	2L	19454256	19457723	-	CG10026	QG6
FBgn0032840	CG13968	38B1-38B1	2L	20027915	20056373	short neuropeptide F precursor	sNPF	no
FBgn0010395	CG1762	39A1-39A1	2L	21053033	21058044	Integrin betanu subunit	Itgbn	QG7
FBgn0032940	CG18362	39C1-39C2	2L	21286078	21310050	Mondo	Mondo	QG7
FBgn0023416	CG1506	39E3-39E3	2L	21632587	21647964	Ac3	Ac3	QG7
FBgn0261403	CG10392	41E4-41E5	2R	5307288	5329555	super sex combs	sxc	QG7
FBgn0000546	CG1765	42A9-42A12	2R	6087873	6169087	Ecdysone receptor	EcR	QG7
FBgn0050446	CG30446	42C4-42C4	2R	6684745	6689974	Tyrosine decarboxylase 2	Tdc2	no
FBgn0033134	CG12840	42E5-42E5	2R	7045769	7048538	Tetraspanin 42El	Tsp42El	no
FBgn0003460	CG11121	43B3-43C1	2R	7419350	7434872	sine oculis	so	no
FBgn0033188	CG1600	43D2-43D3	2R	7526118	7532981	Death resistor Adh domain containing target	Drat	no
FBgn0015614	CG11217	43E16-43E16	2R	7786010	7789053	Calcineurin B2	CanB2	no
FBgn0033395	CG1944	45B7-45B7	2R	9237512	9239831	Cyp4p2	Cyp4p2	no
FBgn0011656	CG1429	46C4-46C7	2R	9913496	9958858	Myocyte enhancer factor 2	Mef2	no
FBgn0022382	CG15862	46D1-46D4	2R	9993890	10026042	Protein kinase, cAMP-dependent, regulatory subunit type 2	Pka-R2	no
FBgn0260499	CG33472	47F13-47F13	2R	11442505	11451604	quiver	qvr	no
FBgn0260012	CG17509	48D5-48D8	2R	12027985	12033725	-	pds5	no
FBgn0025454	CG8453	48E7-48E7	2R	12185667	12188431	Cyp6g1	Cyp6g1	no
FBgn0011604	CG8625	49B10-49B10	2R	12636671	12640628	Imitation SWI	Iswi	no
FBgn0261673	CG8776	49B11-49C1	2R	12659497	12670219	no extended memory	nemy	no
FBgn0005654	CG4088	49F7-49F8	2R	13202728	13206547	Origin recognition complex subunit 3	Orc3	no
FBgn0033830	CG10814	50A3-50A3	2R	13375975	13377731	-	CG10814	no
FBgn0033911	CG8394	50E4-50E4	2R	14198478	14201249	Vesicular GABA Transporter	VGAT	no
FBgn0027538	CG8536	50E6-50E6	2R	14259030	14261150	beta4GalNAcTA	beta4GalNAcTA	no
FBgn0263397	CG8585	50E6-50F1	2R	14276130	14300095	I[[h]] channel	Ih	no
FBgn0033949	CG10131	51B6-51B6	2R	14629910	14631023	-	CG10131	no
FBgn0012042	CG10146	51C1-51C1	2R	14747362	14748215	Attacin-A	AttA	no
FBgn0034012	CG16801	51F7-51F7	2R	15331325	15339384	Hormone receptor 51	Hr51	no
FBgn0014020	CG8416	52E5-52E5	2R	16102687	16107229	Rho1	Rho1	no
FBgn0034084	CG8435	52F3-52F3	2R	16169600	16170861	-	CG8435	no
FBgn0015295	CG18247	52F8-52F8	2R	16199426	16202884	SH2 ankyrin repeat kinase	Shark	no
FBgn0034136	CG8380	53C7-53C8	2R	16558567	16565238	Dopamine transporter	DAT	no
FBgn0040505	CG8250	53C12-53C13	2R	16625293	16640011	Anaplastic lymphoma kinase	Alk	no
FBgn0000079	CG18730	53F12-53F12	2R	17118636	17120303	Amylase proximal	Amy-p	no
FBgn0034246	CG6493	54C10-54C10	2R	17574979	17581525	Dicer-2	Dcr-2	no
FBgn0283437	CG42639	54F6-54F6	2R	17887220	17889973	Prophenoloxidase 1	PPO1	no
FBgn0014269	CG18608	56A2-56A2	2R	18969404	18971133	proliferation disrupter	prod	no
FBgn0263116	CG15113	56B1-56B1	2R	19022325	19032642	5-hydroxytryptamine (serotonin) receptor 1B	5-HT1B	no
FBgn0004168	CG16720	56B2-56B5	2R	19067155	19121958	5-hydroxytryptamine (serotonin) receptor 1A	5-HT1A	no
FBgn0040732	CG16926	56D14-56D14	2R	19500295	19501418	-	CG16926	no
FBgn0034501	CG13868	56F16-56F16	2R	20308777	20316917	-	CG13868	no
FBgn0028622	CG13432	57A5-57A6	2R	20563034	20583591	quasimodo	qsm	no
FBgn0010415	CG10497	57E1-57E6	2R	21392402	21481176	Syndecan	Sdc	no
FBgn0034709	CG3074	58C7-58D1	2R	22189817	22202671	Secreted Wg-interacting molecule	Swim	no
FBgn0260866	CG12489	58E9-58F1	2R	22563152	22592964	defense repressor 1	dnr1	no
FBgn0005631	CG13521	59A2-59A3	2R	22692524	22700970	roundabout 1	robo1	no
FBgn0034854	CG3493	59D9-59D9	2R	23371360	23377045	Golgin-245 ortholog (H. sapiens)	Golgin245	no
FBgn0002174	CG5504	59F6-59F6	2R	23706913	23709026	lethal (2) tumorous imaginal discs	l(2)tid	no
FBgn0019643	CG3318	60B12-60C1	2R	24139563	24157762	Dopamine N acetyltransferase	Dat	no
FBgn0015544	CG13570	60C1-60C1	2R	24159384	24161503	spaghetti	spag	no
FBgn0004101	CG3411	60C6-60C7	2R	24342861	24376473	blistered	bs	no
FBgn0035023	CG13586	60D4-60D5	2R	24537421	24558961	Ion transport peptide	ITP	no
FBgn0053988	CG33988	60D14-60D16	2R	24695378	24736657	Mid1 ortholog (S. cerevisiae)	Mid1	no
FBgn0015801	CG2928	60E1-60E1	2R	24788008	24793410	Rhythmically expressed gene 5	Reg-5	no
FBgn0265193	CG44246	60E4-60E4	2R	24870108	24871509	Activating transcription factor-2	Atf-2	no
FBgn0085434	CG34405	60E5-60E5	2R	24891614	24921677	Na channel protein 60E	NaCP60E	no
FBgn0004055	CG3533	60E12-60F1	2R	25012062	25031737	unzipped	uzip	no
FBgn0035187	CG9122	61F3-61F3	3L	1190384	1193173	Tryptophan hydroxylase	Trh	no
FBgn0010333	CG2248	61F5-61F5	3L	1300879	1302683	Rac1	Rac1	no
FBgn0010786	CG9165	61F6-61F7	3L	1334889	1339415	lethal (3) 02640	l(3)02640	no
FBgn0011204	CG12086	62A3-62A3	3L	1503226	1517271	cueball	cue	no
FBgn0052281	CG32281	63B8-63B8	3L	3169375	3170913	-	CG32281	QG8
FBgn0001233	CG1242	63B11-63B11	3L	3192969	3197059	Heat shock protein 83	Hsp83	no
FBgn0035499	CG14996	64A6-64A7	3L	4114289	4122388	Chd64	Chd64	no
FBgn0052423	CG32423	64C7-64C11	3L	5155821	5277944	alan shepard	shep	no
FBgn0086694	CG10542	64E8-64E8	3L	5789831	5794192	Bre1	Bre1	no
FBgn0005626	CG10118	65C3-65C3	3L	6713356	6719525	pale	ple	no
FBgn0011640	CG8597	65F5-65F5	3L	7339266	7341893	lark	lark	no
FBgn0035802	CG33275	66A6-66A8	3L	7593091	7639573	Puratrophin-1-like	Pura	no
FBgn0023076	CG7391	66A12-66A12	3L	7763233	7775603	Clock	Clk	no
FBgn0016694	CG17888	66A14-66A17	3L	7811458	7867369	PAR-domain protein 1	Pdp1	no
FBgn0035934	CG5751	66E3-66E3	3L	8894404	8904790	Transient receptor potential cation channel A1 ortholog	TrpA1	no
FBgn0004244	CG10537	67A1-67A1	3L	9145838	9182149	Resistant to dieldrin	Rdl	no
FBgn0035985	CG3672	67B4-67B4	3L	9404797	9406174	Cuticular protein 67B	Cpr67B	no
FBgn0023129	CG3705	67B5-67B5	3L	9423253	9424781	astray	aay	no
FBgn0036022	CG8329	67C3-67C3	3L	9638112	9639021	-	CG8329	no
FBgn0036046	CG8167	67C8-67C8	3L	9799698	9800440	Insulin-like peptide 2	Ilp2	no
FBgn0044050	CG14167	67C8-67C8	3L	9801298	9802120	Insulin-like peptide 3	Ilp3	no
FBgn0044048	CG33273	67C9-67C9	3L	9823349	9823897	Insulin-like peptide 5	Ilp5	no
FBgn0061469	CG6190	68B1-68B1	3L	11206422	11210583	Ubiquitin protein ligase E3A	Ube3a	no
FBgn0000404	CG5940	68E1-68E1	3L	11826719	11833578	Cyclin A	CycA	no
FBgn0250876	CG5661	68F2-68F2	3L	12067511	12081830	Semaphorin-5c	Sema-5c	QG9
FBgn0264006	CG43749	70C5-70C5	3L	13867414	13903236	dyschronic	dysc	QG10
FBgn0036449	CG5295	70F5-70F5	3L	14776496	14786412	brummer	bmm	no
FBgn0002778	CG3297	71A4-71B1	3L	14985100	14991667	minidiscs	mnd	no
FBgn0036512	CG16979	71E1-71E1	3L	15576570	15578674	-	CG16979	no
FBgn0005536	CG32156	72D1-72D1	3L	16051959	16082026	Myosin binding subunit	Mbs	no
FBgn0036680	CG9665	73D7-73E1	3L	16939100	16957689	Cuticular protein 73D	Cpr73D	no
FBgn0003997	CG5123	75C1-75C1	3L	18167745	18185641	head involution defective	hid	no
FBgn0011706	CG4319	75C6-75C6	3L	18397535	18398435	reaper	rpr	no
FBgn0036809	CG12477	75D7-75D7	3L	18721893	18723272	-	CG12477	no
FBgn0262517	CG32210	76B6-76B7	3L	19544345	19552290	Listerin E3 ubiquitin protein ligase 1	Ltn1	no
FBgn0023094	CG8727	76C6-76C6	3L	19813770	19815938	cycle	cyc	no
FBgn0262518	CG8287	76D2-76D3	3L	19867488	19871078	Rab8	Rab8	no
FBgn0011205	CG5725	77B9-77C1	3L	20384429	20391913	fumble	fbl	no
FBgn0259243	CG42341	77E8-77E8	3L	20816118	20836048	Protein kinase, cAMP-dependent, regulatory subunit type 1	Pka-R1	no
FBgn0037090	CG7529	78D4-78D4	3L	21501421	21503959	Esterase Q	Est-Q	no
FBgn0262737	CG7437	78F4-79A4	3L	21844788	21932702	mushroom-body expressed	mub	no
FBgn0264492	CG17520	80D1-80D1	3L	23097072	23103460	casein kinase IIalpha	CkIIalpha	no
FBgn0266347	CG12414	80D5-80E3	3L	23206669	23287448	nicotinic Acetylcholine Receptor alpha4	nAChRalpha4	no
FBgn0015331	CG14637	82A1-82A1	3R	4233047	4235041	abstrakt	abs	no
FBgn0260794	CG42574	82D5-82D5	3R	4786284	4812096	circadian trip	ctrip	QG11
FBgn0024289	CG1982	84B2-84B2	3R	7052335	7054541	Sorbitol dehydrogenase 1	Sodh-1	no
FBgn0026563	CG1979	84B2-84B2	3R	7054586	7058671	-	CG1979	no
FBgn0005585	CG9429	85E1-85E1	3R	9628691	9630851	Calreticulin	Calr	no
FBgn0012344	CG8348	85E2-85E2	3R	9638182	9650706	Diuretic hormone 44	Dh44	no
FBgn0037760	CG9461	85E9-85E10	3R	9803486	9809368	F-box protein 11	FBXO11	no
FBgn0028734	CG6203	85F10-85F12	3R	10101420	10110121	Fmr1	Fmr1	no
FBgn0259938	CG17100	86B3-86B3	3R	10388258	10400752	clockwork orange	cwo	no
FBgn0261808	CG31299	86D7-86D7	3R	11197592	11208633	curled	cu	no
FBgn0037913	CG6783	86E10-86E10	3R	11559896	11567054	fatty acid bindin protein	fabp	no
FBgn0017581	CG17342	86E17-86E18	3R	11750931	11764457	Lk6 kinase	Lk6	no
FBgn0038063	CG33976	87C1-87C2	3R	12550625	12595725	Octopamine beta2 receptor	Octbeta2R	no
FBgn0002719	CG10120	87C6-87C7	3R	12713103	12722442	Malic enzyme	Men	no
FBgn0038118	CG7855	87D12-87D14	3R	13088651	13163876	timeout	timeout	no
FBgn0038197	CG3143	88A5-88A8	3R	14056945	14087978	forkhead box, sub-group O	foxo	no
FBgn0038250	CG3505	88C10-88C10	3R	14657447	14659228	-	CG3505	no
FBgn0038299	CG6687	88E3-88E3	3R	15206703	15208762	Serpin 88Eb	Spn88Eb	no
FBgn0041188	CG5166	88F4-88F4	3R	15408423	15417277	Ataxin-2	Atx2	no
FBgn0019940	CG5192	88F6-88F6	3R	15483158	15484699	Rhodopsin 6	Rh6	no
FBgn0027657	CG9734	89A8-89A8	3R	15896926	15904521	globin 1	glob1	no
FBgn0010379	CG4006	89B3-89B3	3R	16099228	16105670	Akt1	Akt1	no
FBgn0038402	CG5952	89B6-89B6	3R	16149369	16151312	48 related 2	Fer2	no
FBgn0086370	CG6072	89B12-89B7	3R	16186999	16197584	sarah	sra	no
FBgn0040071	CG6889	89B8-89B9	3R	16225651	16260329	taranis	tara	no
FBgn0027109	CG10342	89D5-89D5	3R	16609220	16611325	neuropeptide F	NPF	no
FBgn0014141	CG3937	89E12-89F1	3R	17091533	17125389	cheerio	cher	no
FBgn0000477	CG7780	90E1-90E1	3R	18019375	18021161	Deoxyribonuclease II	DNaseII	no
FBgn0038582	CG7988	90F7-90F7	3R	18220526	18221473	-	CG7988	no
FBgn0004618	CG7672	91A3-91A3	3R	18367927	18372738	glass	gl	no
FBgn0261262	CG42613	91D5-91E1	3R	18929196	18978088	-	CG42613	no
FBgn0025680	CG3772	91F11-91F11	3R	19212154	19215442	cryptochrome	cry	QG12
FBgn0038693	CG5237	91F12-91F12	3R	19230764	19246130	-	unc79	QG12
FBgn0000463	CG3619	92A1-92A2	3R	19302731	19326217	Delta	Dl	QG12
FBgn0038733	CG11407	92B2-92B2	3R	19781246	19783145	-	CG11407	QG12
FBgn0083975	CG34139	92D5-92D8	3R	20204809	20245473	Neuroligin 4	Nlg4	no
FBgn0024944	CG3856	92F6-92F8	3R	20689018	20714577	Octopamine receptor in mushroom bodies	Oamb	no
FBgn0038839	CG10830	93A2-93A2	3R	20894452	20897320	Kctd12-like	Ktl	no
FBgn0003257	CG3593	93B10-93B10	3R	21070557	21073319	rudimentary-like	r-l	no
FBgn0038857	CG17282	93B13-93B13	3R	21117857	21118856	Bride of doubletime	Bdbt	no
FBgn0283468	CG3412	93B13-93C1	3R	21119252	21127485	supernumerary limbs	slmb	no
FBgn0038870	CG5871	93C6-93C7	3R	21219077	21222843	O-GlcNAcase	Oga	no
FBgn0000527	CG3331	93C7-93D1	3R	21229839	21237177	ebony	e	no
FBgn0283499	CG18402	93E4-93E9	3R	21570248	21619321	Insulin-like receptor	InR	no
FBgn0266418	CG45058	94B8-94B11	3R	22639808	22683827	wide awake	wake	no
FBgn0265042	CG44159	94E4-94E4	3R	23168317	23185642	Inwardly rectifying potassium channel 1	Irk1	no
FBgn0039135	CG13603	95D4-95D4	3R	23985213	23986569	-	CG13603	no
FBgn0039209	CG13624	96A7-96A9	3R	24557368	24582864	Repressed by TOR	REPTOR	no
FBgn0263490	CG34100	96A9-96A12	3R	24585653	24623899	molting defective	mld	no
FBgn0003429	CG10693	96A14-96A17	3R	24662491	24711595	slowpoke	slo	no
FBgn0039298	CG11853	96C7-96C7	3R	25240180	25241668	takeout	to	no
FBgn0015269	CG8318	96F9-96F9	3R	25983013	25995737	Neurofibromin 1	Nf1	no
FBgn0023178	CG6496	97B3-97B3	3R	26455462	26456141	Pigment-dispersing factor	Pdf	no
FBgn0039464	CG6330	97D10-97D11	3R	26949692	26958491	-	CG6330	no
FBgn0039465	CG6323	97D11-97D11	3R	26961064	26964817	Tetraspanin 97E	Tsp97E	no
FBgn0039536	CG18437	98A15-98B1	3R	27662439	27677099	-	unc80	no
FBgn0039580	CG1345	98C4-98C4	3R	28337019	28339765	Glutamine:fructose-6-phosphate aminotransferase 2	Gfat2	no
FBgn0027655	CG9995	98E2-98E2	3R	28696242	28734816	huntingtin	htt	no
FBgn0039627	CG11837	98F6-98F6	3R	29049493	29050721	-	CG11837	no
FBgn0001297	CG33956	99B10-99C1	3R	29765995	29794113	kayak	kay	no
FBgn0015222	CG2216	99F2-99F2	3R	30385573	30388178	Ferritin 1 heavy chain homologue	Fer1HCH	no
FBgn0015221	CG1469	99F2-99F2	3R	30387804	30390584	Ferritin 2 light chain homologue	Fer2LCH	no
FBgn0010015	CG1455	100B1-100B1	3R	31039374	31046821	Calcineurin A1	CanA1	no
FBgn0002413	CG2048	100B2-100B2	3R	31054085	31061210	discs overgrown	dco	no
FBgn0003870	CG1856	100D1-100D1	3R	31713867	31735392	tramtrack	ttk	no
