# Supplementary material for: Dissecting the Genetic Basis of Variation in Drosophila Sleep Using a Multiparental QTL Mapping Resource
Source: Genes (Basel). 2020 Mar 11;11(3):294. doi: 10.3390/genes11030294 (PMC7140804; doi:10.3390/genes11030294)
Supplement: Supplementary file 1 [file genes-11-00294-s001.zip › supplementary/SuppTabS9_cis-eQTL.txt]

QTLgroup	GeneCytLoc	GeneR6interval	Symbol	FBgn	InternalTranscriptID	eQTL.LOD	eQTL.Chr	eQTL.PhysPeak	eQTL.PhysIntMin	eQTL.PhysIntMax	eQTL.cMPeak	eQTL.cMIntMin	eQTL.cMIntMax	A1.Mean	A2.Mean	A3.Mean	A4.Mean	A5.Mean	A6.Mean	A7.Mean	A8.Mean	B1.Mean	B2.Mean	B3.Mean	B4.Mean	B5.Mean	B6.Mean	B7.Mean	B8.Mean	A1.SE	A2.SE	A3.SE	A4.SE	A5.SE	A6.SE	A7.SE	A8.SE	B1.SE	B2.SE	B3.SE	B4.SE	B5.SE	B6.SE	B7.SE	B8.SE	A1.N	A2.N	A3.N	A4.N
QG1	12C6-12C7	X:13830741..13845866	AMPdeam	FBgn0052626	CG32626	32.259709201424	X	13730000	13630000	13800000	45.084841666012	44.6649430476176	45.3739335257723	0.352867569442088	-0.255310852741139	-0.266718813187486	0.552116972309019	0.00231766905622659	0.559194672466731	-0.349037606472911	21.4251783333025	-0.0207307487157069	9.78679932258598	-0.300717883524161	2.90800330500431	-0.00987015397831342	0.912871162566495	0.818839560441275	8.64764406282281	0.0835078641963992	0.177962387753133	0.174179221931961	0.509783612625978	0.204262055721297	0.0912957757560628	0.0582376624105457	17.9857443832783	0.0490522416028249	5.78265145747636	0.0873998483121499	2.05581898711777	0.178252150442346	0.209667240297821	0.206502335963718	35.9525416672445	119	13	25	0
QG1	12E9-12E9	X:14378806..14379826	betaNACtes3	FBgn0052601	CG32601	15.9221939466892	X	14370000	14050000	14670000	47.5674894561906	46.3716670192422	48.6126330764105	0.569322234331413	-0.0453911375326165	-0.0856116365089857	0.00550333351089613	0.10297172874031	0.345404888160732	-0.189730629705741	-28.0876533352504	0.115041212677424	-7.00998170394254	0.00385926344172521	1.73442604575532	-0.431641749938584	-0.139041967934524	-0.0152023506528478	-468.976460608637	0.127422063652394	0.147498369628678	0.114529114400762	0.260749106516442	0.232398618841628	0.102181524059072	0.0593718425055062	138.648130768263	0.0555395423124766	3.57286851827168	0.0823012959062539	0.519271902331344	0.192728547547009	0.16084938870731	0.520713373341643	216.31931949428	56	35	69	7
QG1	12C5-12C5	X:13790338..13791111	CG10993	FBgn0030524	CG10993	85.34259699026	X	13720000	13660000	13750000	45.0432107264999	44.7917370169038	45.1678572498592	0.642639412503304	-0.175288745902331	-0.212173293242144	0.501798706217639	0.571890190133956	0.532289259509661	-0.512880861869377	-30.8913203336103	0.302754241667911	1.82990540109922	-0.907192809421524	1268.66046677096	0.164677848926118	-0.164800434200994	-0.36522796330667	-2.02677451697171	0.0779804276876806	0.160057302319619	0.155768636358221	0.496876985974699	0.187610245987175	0.0837481811989915	0.0535993419216701	28.0778129446318	0.04448262961349	5.24653565857694	0.079552522262402	1476.81295972058	0.163569570260911	0.192725063884094	0.174486102889889	8.92269752457204	118	13	25	0
QG1	12E3-12E3	X:14200178..14200907	CG11590	FBgn0030545	CG11590	14.8146929423216	X	13970000	13850000	14240000	46.0584147471819	45.577871782392	47.0925333158355	0.0538272593806717	-0.857033040009549	-0.0248374573889069	-0.312146998786557	0.473175559083576	0.235226079814221	0.000880941968424508	-0.0731106224278842	0.0585353670002303	-6.6548693941739	-0.325236697739084	-0.150627194783903	0.753570809091108	0.204697401917256	0.13500348007886	-0.539307197756094	0.119613455388248	0.218631630413094	0.179618338212535	0.377057320255817	0.209237139803752	0.117443605518356	0.0584868979354746	2.66434522182539	0.052411557020969	3.80730957790642	0.0834474170128563	0.469820229105851	0.171833302357868	0.220832422980874	0.22057347668642	39.3581437351221	56	3	16	6
QG1	12E5-12E5	X:14237988..14240152	CG1434	FBgn0030554	CG1434	83.2201621685792	X	14240000	14150000	14330000	47.0925333158355	46.7551099142312	47.422876120053	-0.744547326586511	-1.04410360099461	-0.159152974406136	-0.633616561201521	-0.694404594584724	-0.623336542104754	0.649640394168538	4.25840670691754	-0.245078580464386	3.20989072987394	0.0484617407979155	-0.26893112956542	0.824368237127435	0.597949602634629	0.13552974824697	90.8141693502481	0.101018923107135	0.111719693941277	0.101155140944259	0.238974415927185	0.173266956826041	0.0808299489650242	0.0469021798105638	16.407308036361	0.0575631218473318	3.94948426166492	0.0864990728891041	0.541431816545324	0.183419944385337	0.177678007477066	0.401792994060581	95.4618926479491	54	42	36	8
QG1	12E7-12E8	X:14288084..14289393	CG9400	FBgn0030562	CG9400	39.235126668802	X	14210000	14090000	14400000	46.980856426144	46.526131303002	47.6750846233048	0.26277929293164	0.327745265221969	0.0665607291880511	0.823728817785819	-0.291744013584782	0.763403153930719	-0.380794302725808	6.11301509819194	0.256583438680836	-1.27514141918888	-0.285802846467735	-0.920527592234525	-0.584703915360758	-0.753589263408398	0.605112706107777	89.8080728951569	0.119024662904785	0.130205217634715	0.123913531703067	0.287137579455146	0.193188907331884	0.0955707929912563	0.0551203511886882	15.7988030465219	0.0569294343285645	3.94345807578056	0.083164105651683	0.545890339899561	0.179150159487277	0.182619748805124	0.37607420769655	86.7075591069737	54	42	36	8
QG1	12C5-12C6	X:13812971..13822307	Clic	FBgn0030529	CG10997	19.6523654111427	X	13700000	13520000	13800000	44.9597053339242	44.1943458135302	45.3739335257723	0.0837965931693316	-0.560047742771319	-0.295221685653042	-0.62464374563779	-0.493337116823712	0.37564708516076	-0.026952154421243	-7.8077023929764	-0.065925896092856	-5.47645438609424	0.321422862170166	36.650956867842	0.149015860253857	0.327685321359652	-1.03701656874522	-4.78910998345061	0.0889342585053042	0.174491847254295	0.160312099880439	0.530794178304	0.211670203131892	0.0943755218843672	0.0604360081996915	66.6415494619004	0.0483714992879348	5.68977964707779	0.0874209863249216	20.3876765127375	0.179500333989782	0.206603817264316	0.193327859933749	2.97877329841268	117	14	30	0
QG1	12E5-12E5	X:14234413..14237923	Fbxl4	FBgn0030555	CG1839	15.7673715726636	X	14190000	13990000	14410000	46.9059637980899	46.1372656589692	47.7107875335257	0.180648475618911	0.189862201183462	-0.19556721576825	-1.94446424592105	-0.1370078235354	0.291658337916655	0.0144322422620788	-16.5600745608203	-0.0512696535861704	6.00996280578122	0.115724017324017	0.0643202977338154	0.43518816641106	0.121744925702968	-0.807303300456019	-83.3585161614718	0.125282755168056	0.136055953674163	0.133312131206366	0.305420526131665	0.194884547262001	0.100875659905502	0.0579253214378626	14.84528736371	0.0590121752775973	4.093657264466	0.0845272809624841	0.573144369242843	0.184187676683061	0.194811501589692	0.376656444521603	85.6827205364106	54	47	36	8
QG1	12C4-12C5	X:13783714..13811493	inaE	FBgn0261244	CG33174-PD	104.742749536612	X	13710000	13680000	13730000	45.0014984303622	44.8758790836015	45.084841666012	0.0146258019334842	-0.627791476421462	-0.398369775380485	0.684582680469574	-0.0724949024258754	-1.05976868177161	0.557009367959359	16.4534549949659	-0.180168919454954	-4.52786498024738	-0.0876962722230681	-605.811135312245	1.13204206308422	1.6685661984032	0.625211095316173	1.55190826438449	0.0727727460073112	0.144727161651412	0.134914503987868	0.460494615881738	0.173797526591464	0.077881002943998	0.0496357357156713	54.8747597516886	0.0453598505884515	5.35037242816028	0.0816675695429927	508.109123282805	0.168455176271569	0.196053542237128	0.179889318998271	5.59484851529176	118	13	25	0
QG1	12C4-12C5	X:13783714..13811493	inaE	FBgn0261244	CG33174-PA	132.702100069895	X	13710000	13680000	13740000	45.0014984303622	44.8758790836015	45.1263906925735	0.0227184822961	-0.763385750661375	-0.277075976412824	0.280337331630473	-0.238645361744982	-1.08453564695552	0.575554222948681	61.7285178953234	-0.264051477740196	-5.94141290241392	0.0813758679653531	-293.514674929693	1.38641639450248	1.79207037927014	0.631694672910095	0.616441702986896	0.0715017494227001	0.142199460853356	0.132558184030313	0.452451947216209	0.170762103650444	0.0765207892076912	0.048768833557507	53.9163565574661	0.0432306529911508	5.0992252138085	0.0778340826467066	484.258411465519	0.160547867232469	0.186850762120831	0.171445289734015	5.33222555993632	118	13	25	0
QG1	12C4-12C5	X:13783714..13811493	inaE	FBgn0261244	CG33174-PE	110.964790880301	X	13700000	13650000	13740000	44.9597053339242	44.7495491647663	45.1263906925735	-0.150640858254301	-0.562611267963392	-0.0684031887203861	0.778430539371135	-0.34830119969886	-1.10364011936735	0.611211258264599	16.7363720793828	-0.210600505321168	-4.13271116722794	0.032578322698378	-13.9747465129853	0.83422926994629	1.46526559543858	0.877126434346054	0.0876523649943747	0.070389130159729	0.138105714879959	0.126882817199074	0.42010965327201	0.167531407239409	0.0746957472346259	0.0478335134176535	52.7450363668344	0.046073388820394	5.4194605054875	0.0832676504409095	19.4190662051706	0.170972345348919	0.196788153038927	0.184142931099181	2.83725297759805	117	14	30	0
QG1	12C4-12C5	X:13783714..13811493	inaE	FBgn0261244	CG33174-PF	71.0519690762737	X	13650000	13570000	13770000	44.7495491647663	44.4093284997959	45.2505407313029	-0.176777290956602	-0.116705053612377	0.0628020191388062	0.468008256374271	0.102704391056904	-1.18641089689826	0.551737760137997	2.75797438741831	-0.0477960509060783	0.438293766412597	-0.157600666313185	0.543925496424333	0.660633767834021	0.28012211498662	0.389241456150969	-0.243501399312451	0.0724548308549258	0.128783033950095	0.117398661577199	0.296190213442073	0.171326649416016	0.0759128956505166	0.0490655975196822	13.1745790104696	0.049642208949726	5.76899816428756	0.092990647699044	3.10985270539667	0.183003972451963	0.194319860153348	0.202005331202284	0.876518950149766	117	37	43	7
QG1	12C6-12C6	X:13826041..13830317	jub	FBgn0030530	CG11063	19.0490312250573	X	13750000	13680000	13810000	45.1678572498592	44.8758790836015	45.4148936418669	-0.344475486637194	0.339273219025756	-0.0720892611180355	0.23274029257414	-0.723845987822855	0.398953180742103	0.0441130308813822	-2.74896661504544	-0.125390386297498	3.99363367763923	0.214133510380809	0.201148676977518	0.0857279977899488	0.82893894690319	-0.298140415860667	94.8539048853061	0.0876627917709899	0.19038913160279	0.167450653891902	0.425076028758303	0.212171701599974	0.0948497234430637	0.0599165925621448	9.10370486875178	0.0497640224732813	5.88396258604592	0.0890604921988757	0.493560672282272	0.178077094698996	0.213413406794929	0.203633526668749	45.1040207723264	119	13	30	1
QG1	12E4-12E4	X:14203961..14211457	l(1)G0469	FBgn0040153	CG32597	31.4521684681998	X	14230000	14120000	14380000	47.0553955483616	46.6410275485716	47.6034360725118	-0.14507794684589	-0.570082145561966	0.21404154516318	0.726804178328863	-0.292790947530791	0.270381304575639	0.00361727418092191	-15.1448924268106	0.365414180540121	1.15236232209408	-0.249875656988431	-1.24142428407566	-0.980262888211567	-0.809970351038209	-1.07052049961002	24.210563297362	0.128400573865086	0.141488537033049	0.1303560679937	0.305887955990366	0.216539023472443	0.102849353391226	0.0595631054167214	19.4021241012705	0.0550654776700625	3.79385952138742	0.0819935499364683	0.521258118373012	0.174730667705958	0.172023586497503	0.377199973773071	88.6119990804928	54	42	36	8
QG1	12C8-12C7	X:13846116..13990527	mamo	FBgn0267033	CG44132-PC	17.2164374522067	X	13750000	13500000	13820000	45.1678572498592	44.1078750842516	45.4557677381556	0.0281821363272574	0.118077603497769	-0.37045614265025	0.0411413866589163	0.225056936258476	0.67657459863675	-0.265183338216049	15.8717306530263	0.00146662609296196	-1.17421955061844	-0.000768986426764661	-0.291338595351259	-0.0499012990150588	0.157800691556329	0.0834578304178146	-9.88983519511477	0.0856584637003841	0.186036061467782	0.163622050681162	0.415357061344995	0.207320593293773	0.0926810728748412	0.0585466554891722	8.89555713758417	0.0514414681586544	6.08229919876968	0.0920625432982702	0.510197615580702	0.184079717463806	0.220607145979119	0.210497605650531	46.62438711888	119	13	30	1
QG1	12C8-12C7	X:13846116..13990527	mamo	FBgn0267033	CG44132-PH	42.8695524597491	X	13740000	13710000	13780000	45.1263906925735	45.0014984303622	45.2917565428106	-0.0653475577122522	0.679147465385022	0.339856150212733	-0.566480565629519	0.209568506202544	0.8945397457238	-0.422105760616051	-15.3309295342257	0.095147337847097	6.77328474195962	-0.0584142528861106	0.681539897551761	-0.622566553136432	-0.0512824279306689	-0.231382773844867	11.9019964382331	0.0777748839175827	0.166846305926749	0.15836479751347	0.4251544889663	0.188622565866678	0.0841430779255648	0.0535907315958053	11.2153053933392	0.050115863071995	5.91820341100038	0.0892389003202681	0.805926110452632	0.181211704289969	0.214404071762834	0.207807486935682	47.6805146108535	118	13	25	0
QG1	12C8-12C7	X:13846116..13990527	mamo	FBgn0267033	CG44132-PI	42.8695524597491	X	13740000	13710000	13780000	45.1263906925735	45.0014984303622	45.2917565428106	-0.0653475577122522	0.679147465385022	0.339856150212733	-0.566480565629519	0.209568506202544	0.8945397457238	-0.422105760616051	-15.3309295342257	0.095147337847097	6.77328474195962	-0.0584142528861106	0.681539897551761	-0.622566553136432	-0.0512824279306689	-0.231382773844867	11.9019964382331	0.0777748839175827	0.166846305926749	0.15836479751347	0.4251544889663	0.188622565866678	0.0841430779255648	0.0535907315958053	11.2153053933392	0.050115863071995	5.91820341100038	0.0892389003202681	0.805926110452632	0.181211704289969	0.214404071762834	0.207807486935682	47.6805146108535	118	13	25	0
QG1	12E5-12E5	X:14240266..14242822	mRNA-cap	FBgn0030556	CG1810	28.0613820233816	X	14180000	14040000	14270000	46.8683842368988	46.3328250149047	47.2034231725059	-0.153627795392603	-0.384325170385679	0.135256815728355	1.15706459522897	0.371352079311352	0.204592280953299	-0.0983860421773739	27.6593317024323	-0.0804603687689337	-2.47372790122022	0.486331929123259	0.7911369734891	-0.655417698794095	-0.762086542613648	0.513533445129008	-16.3599126672731	0.127511277724142	0.139110913676015	0.137344315844133	0.312182013138279	0.195658208878757	0.102813089227623	0.058913299980251	14.346377794207	0.0560085060448651	3.88868566722713	0.0794130903063967	0.549816668174754	0.174233956187716	0.187781090600895	0.351898540650063	80.669576332388	54	49	36	8
QG1	12D4-12D4	X:14060702..14061817	Ste:CG33236	FBgn0053236	CG33236	77.1346403087436	X	13970000	13930000	14030000	46.0584147471819	45.8996448888536	46.293892887562	-0.377033051833893	-0.350351951590284	0.215207341204294	1.83740820793745	1.47528983576951	0.739492607742016	-0.222228369946553	-3.63986703826955	-0.283995961075466	7.15439327978187	0.587832166895753	-1.21040876102438	0.586912637424629	-0.832108188694644	-0.418309491465121	106.450549813049	0.10679095851344	0.195194439433144	0.16036335077895	0.336636982134904	0.186807033069364	0.10485371536062	0.0522171345249902	2.37872887398746	0.0475077748532046	3.45108629669716	0.0756398268790633	0.425862442073832	0.155756064209925	0.200170680429616	0.199935961925622	35.6756779894969	56	3	16	6
QG1	12D4-12D4	X:14059434..14060157	Ste:CG33237	FBgn0053237	CG33237	74.5593126055275	X	13970000	13930000	14040000	46.0584147471819	45.8996448888536	46.3328250149047	-0.381583593697478	-0.328066053825587	0.225395716552405	1.8025249147455	1.4807925135322	0.737008928889788	-0.225207816872354	-3.63560240036488	-0.277463362086807	7.0625917767597	0.569537428696559	-1.17701891631576	0.567737305009518	-0.817852886443138	-0.425133186496559	109.141486074424	0.106811264339267	0.195231554787708	0.160393843156912	0.336700992159921	0.186842553595909	0.104873652828277	0.0522270633808933	2.37918117870386	0.0477938234909099	3.47186560149146	0.0760952611632805	0.428426598609925	0.156693885653242	0.201375926320891	0.201139794555414	35.8904844947403	56	3	16	6
QG1	12D3-12D4	X:14058164..14058889	Ste:CG33238	FBgn0053238	CG33238	77.2776905611699	X	13970000	13930000	14030000	46.0584147471819	45.8996448888536	46.293892887562	-0.376022147360256	-0.347881401352698	0.213450920374711	1.83114260325251	1.47744551578488	0.739952411466524	-0.222656761553573	-3.62631285656506	-0.283941737837059	7.17128042428554	0.587163800697442	-1.2189393767819	0.590912134523385	-0.84175763049876	-0.41301938946756	106.786034302126	0.106794282574753	0.195200515212345	0.160368342377655	0.336647460568512	0.186812847775404	0.104856979121744	0.0522187598775402	2.37880291621663	0.0474840326139562	3.44936159970227	0.07560202551135	0.425649615267739	0.15567822436682	0.200070644168184	0.199836042965892	35.6578488976316	56	3	16	6
QG1	12D3-12D3	X:14056895..14057618	Ste:CG33239	FBgn0053239	CG33239	73.9114784088869	X	13970000	13930000	14040000	46.0584147471819	45.8996448888536	46.3328250149047	-0.382862786871526	-0.334306340319949	0.223062788998712	1.80956052367787	1.48797363173837	0.735620234257617	-0.223876340410472	-3.50190719886232	-0.274886407669494	6.94140696986474	0.562343542112417	-1.17708344048675	0.580201212474744	-0.804274024271946	-0.418698889874683	107.765874863086	0.106742904745667	0.195106605889989	0.16029119052002	0.336485502313124	0.186722973689146	0.104806533313018	0.0521936378723599	2.37765849418661	0.0478914203858247	3.47895528960422	0.0762506507233705	0.42930146282185	0.157013860821054	0.201787143998909	0.201550530042943	35.9637742963889	56	3	16	6
QG1	12D3-12D3	X:14055626..14056349	Ste:CG33240	FBgn0053240	CG33240	76.9185165190611	X	13970000	13930000	14040000	46.0584147471819	45.8996448888536	46.3328250149047	-0.376989869062567	-0.348271442726072	0.211140480908512	1.83344255103368	1.47776620840138	0.741222357539047	-0.221939720627506	-3.67341884400405	-0.283232811525589	7.23938519176259	0.585239752600571	-1.19814085250533	0.586036177571502	-0.828131699080343	-0.418615327173063	106.71235447156	0.106727624381564	0.195078676164973	0.160268244659969	0.336437334043737	0.186696244090291	0.104791530142613	0.0521861662957482	2.3773181297606	0.0475246188217121	3.45230988565871	0.0756666451180949	0.426013432381945	0.155811287807505	0.20024165131065	0.20000684958678	35.6883268664102	56	3	16	6
QG1	12D3-12D3	X:14054357..14055080	Ste:CG33241	FBgn0053241	CG33241	73.9114784088869	X	13970000	13930000	14040000	46.0584147471819	45.8996448888536	46.3328250149047	-0.382862786871526	-0.334306340319949	0.223062788998712	1.80956052367787	1.48797363173837	0.735620234257617	-0.223876340410472	-3.50190719886232	-0.274886407669494	6.94140696986474	0.562343542112417	-1.17708344048675	0.580201212474744	-0.804274024271946	-0.418698889874683	107.765874863086	0.106742904745667	0.195106605889989	0.16029119052002	0.336485502313124	0.186722973689146	0.104806533313018	0.0521936378723599	2.37765849418661	0.0478914203858247	3.47895528960422	0.0762506507233705	0.42930146282185	0.157013860821054	0.201787143998909	0.201550530042943	35.9637742963889	56	3	16	6
QG1	12D3-12D3	X:14053087..14053811	Ste:CG33242	FBgn0053242	CG33242	73.4977615876481	X	13970000	13930000	14040000	46.0584147471819	45.8996448888536	46.3328250149047	-0.397742038672495	-0.326078431730425	0.224961419083757	1.83110812948669	1.47551616534618	0.735523782529068	-0.220969527910564	-3.55631279729975	-0.274975251832415	6.68917059166461	0.564491713320323	-1.18902634095701	0.558035017708592	-0.791951393706147	-0.424845092541366	109.862732202961	0.106793243456477	0.195198615893226	0.160366781978809	0.336644184957495	0.186811030069067	0.104855958853611	0.0522182517841629	2.37877977024361	0.0479469798831584	3.48299127361931	0.0763391101549645	0.429799501370025	0.157196014766612	0.202021240047818	0.201784351592739	36.0054963669818	56	3	16	6
QG1	12D3-12D3	X:14051818..14052541	Ste:CG33243	FBgn0053243	CG33243	77.6093044637655	X	13970000	13930000	14030000	46.0584147471819	45.8996448888536	46.293892887562	-0.377817207115438	-0.349042911467044	0.211664071806943	1.83238231437132	1.48280632409314	0.741179889723667	-0.222696703498641	-3.64107599672985	-0.28393357867905	7.00726794606864	0.587916111337362	-1.23557825230771	0.584749649504521	-0.840593002722901	-0.424646426433048	108.927806649224	0.106718299417205	0.195061631826988	0.160254241765424	0.336407938972246	0.186679932138891	0.104782374337925	0.0521816067063866	2.37711041964846	0.0474649420685025	3.4479748136443	0.0755716303695525	0.425478486513918	0.155615635280451	0.199990207492607	0.199755700609704	35.6435129672632	56	3	16	6
QG1	12D3-12D3	X:14050549..14051272	Ste:CG33244	FBgn0053244	CG33244	77.1346403087436	X	13970000	13930000	14030000	46.0584147471819	45.8996448888536	46.293892887562	-0.377033051833893	-0.350351951590284	0.215207341204294	1.83740820793745	1.47528983576951	0.739492607742016	-0.222228369946553	-3.63986703826955	-0.283995961075466	7.15439327978187	0.587832166895753	-1.21040876102438	0.586912637424629	-0.832108188694644	-0.418309491465121	106.450549813049	0.10679095851344	0.195194439433144	0.16036335077895	0.336636982134904	0.186807033069364	0.10485371536062	0.0522171345249902	2.37872887398746	0.0475077748532046	3.45108629669716	0.0756398268790633	0.425862442073832	0.155756064209925	0.200170680429616	0.199935961925622	35.6756779894969	56	3	16	6
QG1	12D3-12D3	X:14049280..14050003	Ste:CG33245	FBgn0053245	CG33245	77.1346403087436	X	13970000	13930000	14030000	46.0584147471819	45.8996448888536	46.293892887562	-0.377033051833893	-0.350351951590284	0.215207341204294	1.83740820793745	1.47528983576951	0.739492607742016	-0.222228369946553	-3.63986703826955	-0.283995961075466	7.15439327978187	0.587832166895753	-1.21040876102438	0.586912637424629	-0.832108188694644	-0.418309491465121	106.450549813049	0.10679095851344	0.195194439433144	0.16036335077895	0.336636982134904	0.186807033069364	0.10485371536062	0.0522171345249902	2.37872887398746	0.0475077748532046	3.45108629669716	0.0756398268790633	0.425862442073832	0.155756064209925	0.200170680429616	0.199935961925622	35.6756779894969	56	3	16	6
QG1	12D3-12D3	X:14048011..14048734	Ste:CG33246	FBgn0053246	CG33246	77.3728097625774	X	13970000	13920000	14030000	46.0584147471819	45.8597309024426	46.293892887562	-0.374093059491126	-0.372523059528111	0.263165400564439	1.83139188187867	1.44353750971531	0.753570020787473	-0.229311577504879	-3.48124997029739	-0.284657870412428	6.94239629901755	0.587362330680679	-1.15376640021015	0.572013146703697	-0.830062290679436	-0.422326613135621	109.522560679696	0.106625729121739	0.194892430171874	0.160115232967581	0.336116129765411	0.186518000993342	0.104691483315438	0.0521363429908189	2.37504845075369	0.0475218156002685	3.45210625248202	0.0756621819500059	0.42598830414276	0.155802097338355	0.200229840133521	0.199995052259342	35.6862218041152	56	3	16	6
QG1	12D3-12D3	X:14046772..14047495	Ste:CG33247	FBgn0053247	CG33247	74.0308611414117	X	13970000	13930000	14040000	46.0584147471819	45.8996448888536	46.3328250149047	-0.376913273360148	-0.337784050748413	0.23115584290408	1.8529355032739	1.47274447752866	0.733189265739155	-0.225846149899752	-3.58400807003672	-0.276109431495464	6.89174082562406	0.56370221071131	-1.18160942773549	0.570605579084093	-0.795045240396701	-0.416331957163602	108.350817875145	0.106753344431974	0.195125687736851	0.160306867344169	0.336518411320981	0.186741235598696	0.104816783618022	0.052198742522715	2.37789103431548	0.047905057569889	3.47994592954042	0.0762723632587381	0.429423707328703	0.157058570852692	0.201844603318393	0.201607921986099	35.9740150577982	56	3	16	6
QG1	12D2-12D2	X:14000210..14000889	Ste12DOR	FBgn0044817	CG32616	73.710174809045	X	13970000	13930000	14040000	46.0584147471819	45.8996448888536	46.3328250149047	-0.379624856917282	-0.316040038988864	0.217562053192815	1.75647356048674	1.50554437632554	0.728284395752202	-0.224175680270799	-3.69584125627093	-0.276151279249408	6.79318207532062	0.566917081601906	-1.15893300281578	0.568419434201353	-0.81661960976623	-0.430294951494814	109.704924155439	0.10692455027372	0.195438620861269	0.160563959731366	0.337058103245199	0.187040722144991	0.104984883697358	0.0522824563370149	2.38170458075073	0.0478537142395132	3.47621621867869	0.0761906166260444	0.42896346274504	0.156890239772412	0.20162827179353	0.201391844129814	35.9354590924419	56	3	16	6
QG2	24E1-24E1	2L:4333913..4345776	Atet	FBgn0020762	CG2969	41.9685664761922	2L	4290000	4180000	4400000	11.8839202563074	11.5124171759924	12.2583662159438	-0.608204098631889	0.643696253561612	0.879125930828455	-0.162688850040266	0.374798213056821	-0.114579576741141	-0.331873832146766	-0.195552579957307	115.509829712364	-0.432331713326316	-0.412654036426292	0.32381803097999	-1.49350613549313	0.0661013223288787	0.486615449711099	0.304613539197929	0.114547504825494	0.206185744645026	0.0945297802231538	0.0587304864838035	0.204408418124139	0.105092517385402	0.185580611727136	0.143620701310175	82.0841251493203	0.0963479060003321	0.138922970646497	0.451873112654898	1.14952492372422	0.0537679511279913	0.110272139248207	0.241549498595451	56	18	85	222
QG2	23C4-23C4	2L:2988116..2990075	Bem46	FBgn0025109	CG18642	17.876424278834	2L	3e+06	2660000	3160000	7.59638753369349	6.49153355094125	8.1228127368206	2.040688749407	-0.376587437058124	-0.463569734502644	0.0369601848466039	0.32710304506078	-0.0628002819602964	-0.320981796856615	0.326935776211409	-635.42804649984	0.747887034781485	-0.153025940335034	163.180335276733	5066.32182263637	-0.0346188375744267	-0.231946706823844	0.264690960341769	0.95892255422288	0.361549960405676	0.0974267639376294	0.0695674208045443	0.127558320866369	0.144302035157622	0.13180331043665	0.0870719510434607	346.24549046683	0.183024654429304	0.246637754624587	220.490934435823	2725.63823638428	0.0463495075967708	0.118578699777203	0.189979237209092	1	6	97	173
QG2	24C3-24C4	2L:3771700..3784121	bowl	FBgn0004893	CG10021	42.4302961608402	2L	3700000	3650000	3800000	9.91074569024605	9.74480652097761	10.2429245179848	-0.344616016652662	0.126435051734305	-0.234958658684585	-0.324640118553002	0.758236654802336	0.50550618971042	0.335258651676527	-0.0707415239594211	10.0517743162347	-0.715050105866756	-0.413065552274592	-1.54749596573197	2.87281622035385	0.228577358708601	-0.707632230096315	-0.382033697820183	0.518165865124729	0.27640331675881	0.0881896501433447	0.0760681204956923	0.151328643903262	0.111828108423074	0.122011509715231	0.0934871084228206	3.84331023397844	0.145609874586048	0.211570797905526	0.532189317632837	4.03282423896967	0.0445341567190926	0.117181712545005	0.162209771237009	1	5	104	148
QG2	24C2-24C3	2L:3730466..3754617	CG10019	FBgn0031568	CG10019	119.516448910653	2L	3770000	3750000	3830000	10.1432250237036	10.0767812758513	10.3426678044489	-0.166871664440332	-1.49970328484276	-0.602712133605284	0.2928338106871	-0.535892525506058	1.51955736238123	-0.901667999942015	-0.387801540231573	1147.7730138755	-0.0843348139220263	0.325871979250673	0.402639426382956	-0.259566935587889	-0.0352082001682669	0.010605096760333	-0.132374081213975	0.203088442181968	0.176389128534257	0.0602312476002074	0.0529143915001059	0.132806927157861	0.0662644427772838	0.0877772468804537	0.0722756022892705	455.143707620662	0.155177277106141	0.23078335955123	0.577136969177163	19.7049931937681	0.0483711070413595	0.125083728344309	0.196667455547437	1	13	108	131
QG2	24B3-24C1	2L:3698451..3699092	CG10031	FBgn0031563	CG10031	57.8234068396087	2L	3710000	3640000	3770000	9.94394473503143	9.7116292723302	10.1432250237036	-0.795239184781281	-0.246448560551346	0.372657589672238	0.188834542416017	0.00978664988301846	-0.103072129827943	-0.127926901028447	-0.431579270008121	0.204043696019402	0.762693705824526	1.73118140092996	0.900867256607073	-0.824236838931874	-0.313987732899901	0.59796216974137	0.787180196162197	0.501516992468435	0.260621177882657	0.0892719769717519	0.0769727942814763	0.150628429271834	0.113322350790316	0.122364866861338	0.0957978939494414	3.40962108058444	0.131835124114557	0.193366706894484	0.486527372954478	3.52661467014838	0.0405839199749754	0.10593861870613	0.148182949770525	1	13	112	153
QG2	23F3-23F3	2L:3452466..3453755	CG12795	FBgn0031535	CG12795	72.1224187841376	2L	3520000	3430000	3600000	9.31373572845798	9.01554849393743	9.57895258263854	0.546948539659249	0.257550369818958	-0.0485584676215405	-0.804044985668393	0.647028617344095	0.197132915006101	0.7466710718204	0.544065909293621	-0.345105118130389	0.461644289019292	-0.439179543508803	0.21138976414063	15.4808096691764	-0.143301543490628	0.429323845690165	0.759101793305239	0.820169406261538	0.31618179961605	0.0779268835944297	0.0626733383149426	0.156551374794957	0.0921579653378381	0.10549727751902	0.0759917900766114	1.03303907820349	0.155327532308878	0.216225353230922	0.482083205659425	43.5798879876345	0.0464989676590538	0.127686255525668	0.165485502701687	1	7	111	150
QG2	23D2-23D2	2L:3128635..3129489	CG15403	FBgn0031504	CG15403	27.7208720417458	2L	3050000	2890000	3220000	7.76058752784514	7.23640059304602	8.32085060148866	-1.12937311087062	0.609075615207236	-0.258172908325631	-0.0656626125711954	-0.812668817991368	0.35119560169518	0.276033018420239	0.391255665874428	315.078530338123	0.305256087419758	-0.343375264479843	-685.827282395266	18.2799014512282	-0.0783029222374759	0.446554240492274	0.279245419402714	0.934481969218787	0.341348332424967	0.0940896185470639	0.0698364265096796	0.121344517971012	0.121562831872226	0.135258773021305	0.084703815266209	160.420205137321	0.182931122055767	0.244847609999333	428.578374751917	61.4570871978239	0.0460341997540552	0.122435104635647	0.188853629300206	1	7	97	172
QG2	23D4-23D4	2L:3173972..3174504	CG15404	FBgn0031512	CG15404	44.0471397294624	2L	3190000	3160000	3210000	8.2217972402426	8.1228127368206	8.28782565535831	1.28108031509261	-0.252790906086427	-0.235823018297415	-0.103964581515332	0.286170769408279	-0.301298661859791	1.54448349875026	-0.304382097860051	-1428.86887186422	0.17818792078139	-0.14332461058503	14.8117793468459	872.260180163124	-0.0533973413840382	0.256005072131118	0.190588785344056	0.860227346384928	0.338687532514484	0.0852237537423116	0.0644595874582387	0.116679044776965	0.111508498600747	0.116419548128869	0.0760345546041937	1009.13122409441	0.194143848919172	0.248930030159342	27.25494062469	538.655297580476	0.0467150080346509	0.129759528394778	0.18346943148444	1	6	101	177
QG2	23F3-23F6	2L:3480755..3491071	CG15414	FBgn0031542	CG15414	90.7627498029208	2L	3460000	3440000	3510000	9.11492234830215	9.04867038098741	9.2805946886814	1.18898654933873	0.0699919963190962	0.687739354464564	-0.168404323738316	0.0138356060431614	-0.0608505722383467	-1.65420826951487	0.462859263355525	0.846553148728826	-0.9621673997018	-0.500747556700841	0.425145762783321	-1678.33617136596	0.0785624724334696	-0.123527493673177	0.565479770343951	0.601437755805294	0.351241523399359	0.0723778742288565	0.0586827170639879	0.142067794589042	0.0855154915009677	0.098956350924757	0.0714693923926478	1.53760997212227	0.15446084659603	0.24725501313878	0.480911004557408	1559.09766478463	0.0465935770531991	0.12861949936012	0.168202757955309	1	4	111	167
QG2	24A2-24A2	2L:3621110..3621681	CG15418	FBgn0031554	CG15418	68.1811154562112	2L	3610000	3530000	3690000	9.61211708807414	9.34687902043441	9.87755050167586	0.472689498304737	-1.25920635496049	-0.251577702211968	-0.0335934059929729	-0.175506906076065	-0.495467902147909	-0.316322989344001	0.933517512690607	-1.78697250567948	-0.748088233187156	-0.433856444184586	0.149997932928411	15.0841956919149	-0.0993693911501471	0.624604916852261	1.26389631815553	0.678238536521765	0.35289325789072	0.083165846335327	0.0700358157373429	0.160501037488779	0.0983107392282703	0.120916574501312	0.0817524223584854	1.7830334451541	0.150821659060464	0.208588326915005	0.50292085324134	6.98573509228315	0.0447764841240392	0.123387261816025	0.161058966744456	1	5	101	149
QG2	24F2-24F2	2L:4442320..4442985	CG15432	FBgn0031603	CG15432	40.1940820519814	2L	4470000	4350000	4620000	12.4985236727357	12.0877510529399	13.01909583176	-0.268320872335818	0.780262053823556	0.30687390331295	-0.253983880811622	0.130780412446816	0.666376473390782	-0.460959592695382	0.452699708209915	1.1615283131229	0.534417338532233	0.56671946090784	0.615929615764681	-0.768699723130483	-0.273545317639639	-0.292596935904023	0.677100558942246	0.10766142741021	0.22670487305011	0.104120601755547	0.0599818489203057	0.203593211767563	0.113780288982048	0.166624200153744	0.190260355066637	2.92290968615125	0.0824951298760486	0.142007513056994	0.417363669738899	0.90822969266947	0.0526638910124101	0.105748707566325	0.219113308406412	62	17	75	226
QG2	24F3-24F3	2L:4449295..4453038	CG15439	FBgn0031606	CG15439	27.2499100129949	2L	4500000	4430000	4660000	12.6019533109518	12.3610966889333	13.1594905549343	-0.522430496250187	0.638789740871473	0.557898996344736	0.0782710338779304	0.439431148155958	-0.134320344502449	-0.66221370124332	-0.0890564334049887	4.36564604823837	-0.28195202001595	0.740237306021394	0.694742513449674	-0.10292678977805	0.0394922836539786	-0.134057960737688	0.117455451142514	0.101070131547297	0.227265428050058	0.103866392425219	0.0598833637502277	0.203803694602099	0.11253713500068	0.164682049243997	0.189565176864429	3.55374318979197	0.0865435761902123	0.149355292358173	0.434757354546942	0.941130361734478	0.0549005724492329	0.110954946958375	0.221483476035974	63	17	79	241
QG2	23C4-23C4	2L:3016441..3018308	CG17224	FBgn0031489	CG17224	28.8634024619858	2L	3070000	3e+06	3150000	7.82635210341352	7.59638753369349	8.08983458200619	-0.682779655583628	0.0836294109469191	-0.633534482328857	0.0591060241041634	0.403609698861124	0.544141567502836	-0.800777438503618	0.253368964183564	-212.884495163112	-0.228631477235585	-0.421301333358644	-584.177848110843	-22.1679435956167	0.0653449206396816	-0.14865016180727	-0.0614935623020307	0.904486119143061	0.326379024656489	0.0909470811164281	0.0676635081078484	0.117418559958911	0.109088708923409	0.131020858121601	0.0812083666996159	1561.87868758714	0.186919235208183	0.24857391434507	745.592128529811	45.2403107844116	0.0467969586516292	0.124315517896387	0.192143809145888	1	7	98	177
QG2	23F6-23F6	2L:3514872..3517264	CG17593	FBgn0031544	CG17593	39.6380266294142	2L	3490000	3450000	3630000	9.21431904474487	9.08179503772157	9.67845534354629	-0.392662022832507	-0.268280996197371	0.808818437327188	-0.579338077588797	-0.0330471694235859	-0.0430934900056711	0.371848569761241	-0.00802133904476825	0.418960233465312	-0.194557435076924	0.662450657549736	-0.109449265528502	-1212.06853114581	0.0362325366655519	-0.314857293925455	0.0592947291766414	0.852041209314807	0.358803927976788	0.0833977530536513	0.0660906982260412	0.165730383441333	0.0970490408854799	0.112005855301405	0.0807470713196378	1.02033342954281	0.159465783559199	0.232937882037376	0.495176684505622	1307.29972566066	0.0477005667321693	0.131281486045767	0.169523578374789	1	4	106	171
QG2	24E4-24E4	2L:4380722..4382735	CG17612	FBgn0031597	CG17612	28.605671581581	2L	4390000	4200000	4580000	12.2241844500031	11.5797777847903	12.8794021582959	0.242080592314206	0.2892724784126	-0.310626398274788	-0.00113064612868799	-0.588863396508671	-0.0544229500872025	-0.478646605179244	0.867520937960007	-0.608425542672063	0.0871452680171888	0.142866189145935	0.0731163415099215	0.375562965065018	0.0293733432086059	-0.693789167920489	1.302729340278	0.117317228443845	0.223680726940398	0.102773863099623	0.0600016832383651	0.206249021742117	0.11727593590482	0.170057492878713	0.147554619189512	1.98528837332122	0.0848570066655749	0.138229102107104	0.421859567830137	0.942177544841413	0.0525081341456763	0.109597201225655	0.228780085013802	61	18	82	247
QG2	23B4-23B4	2L:2842589..2844513	CG18558	FBgn0031469	CG18558	15.4097357098537	2L	2800000	2670000	2880000	6.94347596201614	6.52364192415691	7.20377468227701	2.64094609494541	0.545505783736012	0.119684168397264	-0.242977559553098	-0.0730136052440466	0.688206554547027	-0.0964106253916536	0.150444503544116	-13.2892711533258	0.532944974217718	1.115844033151	32.4030753118341	55.9914784748033	-0.0827503577979457	0.0171627716292887	0.159860563303187	0.971020205989033	0.360581230772998	0.10001508684273	0.0670221764197003	0.130040120665411	0.172810837731733	0.130459778926628	0.0860990589770998	8.07437419510275	0.185238790720406	0.308961999300189	172.552573099139	36.0927873195751	0.0466875781423892	0.114857889045991	0.192490922098413	1	7	92	204
QG2	24C1-24C1	2L:3713360..3716810	CG2818	FBgn0031566	CG2818	25.1400399739431	2L	3710000	3600000	3750000	9.94394473503143	9.57895258263854	10.0767812758513	-0.150950698999982	0.188915333363071	-0.0647316103851738	-0.168233620044683	0.824673002647898	-0.316594893841199	0.540949574395434	-0.106879314352714	-5.11741764558843	-0.648959846893007	0.451418848839357	1.39778322481741	-3.69639239987238	-0.0412875144494885	0.546876414038362	-0.0342384571127094	0.500772729552756	0.260234409975185	0.0891394952754839	0.0768585648592229	0.150404893169094	0.11315417777828	0.122183274544518	0.0956557276401488	3.90502759155787	0.150990325621625	0.22146224107173	0.557218168978983	4.03901995742049	0.0464806274745024	0.121331144805115	0.169713435533179	1	13	112	153
QG2	23A5-23A5	2L:2770135..2770904	CG2862	FBgn0031459	CG2862	104.940374175435	2L	2790000	2730000	2870000	6.91103392482496	6.71687592982782	7.17116740780789	-0.346305656845445	-0.590295109099505	-0.510473375169262	0.780367315229683	-0.858950498879514	0.693791895744732	-0.354769567749821	-0.476255760504893	-6.36018876652629	-0.277309469959951	-0.239601760488202	-117.725283270079	29.8818496530757	-0.112734322322814	0.974838138016055	-0.244782678296736	0.768312901840793	0.285313989835589	0.0790050565535302	0.0531229414747185	0.102622793747942	0.1372267233446	0.103299824354366	0.0680172549812243	6.92991128140408	0.174129491144474	0.292423109394464	135.234499863299	29.3291678086843	0.04427612448209	0.108784932071731	0.183228193725555	1	7	92	204
QG2	23C4-23C4	2L:2977122..2978500	CG3165	FBgn0031484	CG3165	155.089122475545	2L	2980000	2930000	2990000	7.53079852532364	7.36708163662942	7.56358617317323	-1.13576231496203	0.649874300091204	-0.526510420300657	0.895143034516708	-0.421742777095527	-0.687825609161051	-0.285738978066164	-0.628661213599163	-253.956741058749	-0.508250020283924	-0.500041481182552	67.4881137953936	378.363313984223	-0.142851674390036	1.34290414376718	-0.19698644026263	0.729852938349779	0.272228770036565	0.0737959249876293	0.0501567728687636	0.0965522551818926	0.119257845833173	0.0996926734122109	0.066080488804316	374.341757462469	0.162287810275371	0.2183727255231	190.713182471076	546.893167948349	0.0411074277703245	0.107343461087067	0.165284955120426	1	7	97	206
QG2	24C1-24C1	2L:3704106..3705488	CG31778	FBgn0051778	CG31778	41.4270206557449	2L	3700000	3650000	3760000	9.91074569024605	9.74480652097761	10.1100009516313	-0.945579744378963	1.30252464514381	0.3868331884496	-0.500915168324585	0.327876022630258	-0.480753756307345	0.240843476061912	0.270650558247633	-2.61197746782722	0.784280161972629	-0.149013389440178	1.47562324678194	-1.23780896143258	-0.149532888014927	0.142457185082327	0.700020751672595	0.498130571214071	0.265715963419141	0.0847797274150795	0.0731268863196517	0.145477401932753	0.107504185967877	0.117293837976975	0.0898723552710323	3.96208767788729	0.150109945529661	0.218109390173931	0.548636620342145	4.15745861029978	0.045910484150317	0.120803211576206	0.167222861732342	1	5	104	148
QG2	23F3-23F3	2L:3460322..3461952	CG3246	FBgn0031538	CG3246	29.2938096271739	2L	3450000	3400000	3600000	9.08179503772157	8.91620060927008	9.57895258263854	-1.26599889845799	0.33416983235568	-0.406245802556293	0.131404586418465	-0.282294186709974	-0.0419529769276508	0.639098762670304	-0.0295875391293708	-1.19936971875179	-0.476228002886174	-0.90157469751209	-0.11228983121593	-1306.28585631328	0.217848725272234	-0.514709435205279	-0.610312501334646	0.735932724952543	0.452588317738908	0.09210108893529	0.0736190948010688	0.176950846759412	0.107082911891628	0.124160707127333	0.0895965958623678	1.87481090982828	0.151492371614743	0.253628568094634	0.475519791678284	997.652999175072	0.0462977006201438	0.127305968574773	0.166888077884734	1	4	98	164
QG2	23E5-23E6	2L:3358640..3373372	CG34394	FBgn0085423	CG34394-PD	38.6462114926472	2L	3320000	3260000	3380000	8.65142381224997	8.45301510024129	8.84998466057015	1.82556774207138	0.0467074514815041	0.259947499692051	-0.304530957663243	0.534513658083631	-0.271475578837472	-0.586098471415477	0.806667846562564	-1306.14105511281	-0.208951440397216	-0.505549424046556	-0.909046964591158	17.9764448335196	0.0055159258131973	0.0823778328619784	0.254411842220911	0.851088440116878	0.356428274656327	0.105412654337395	0.0655062311516769	0.157247099459264	0.0960954532288326	0.0928903756163163	0.0812403561846303	1191.6034345796	0.158656631766306	0.287376399957047	0.519536955969915	14.7225528981551	0.047694781106773	0.128690025443434	0.17333068233586	1	6	68	165
QG2	23E5-23E6	2L:3358640..3373372	CG34394	FBgn0085423	CG34394-PA	38.6462114926472	2L	3320000	3260000	3380000	8.65142381224997	8.45301510024129	8.84998466057015	1.82556774207138	0.0467074514815041	0.259947499692051	-0.304530957663243	0.534513658083631	-0.271475578837472	-0.586098471415477	0.806667846562564	-1306.14105511281	-0.208951440397216	-0.505549424046556	-0.909046964591158	17.9764448335196	0.0055159258131973	0.0823778328619784	0.254411842220911	0.851088440116878	0.356428274656327	0.105412654337395	0.0655062311516769	0.157247099459264	0.0960954532288326	0.0928903756163163	0.0812403561846303	1191.6034345796	0.158656631766306	0.287376399957047	0.519536955969915	14.7225528981551	0.047694781106773	0.128690025443434	0.17333068233586	1	6	68	165
QG2	23E5-23E6	2L:3358640..3373372	CG34394	FBgn0085423	CG34394-PC	65.6197963528589	2L	3340000	3300000	3440000	8.71759532156661	8.58526899704806	9.04867038098741	0.069520434431582	-0.245712709337353	-0.178647849997492	-0.200023405259719	0.419174783490292	-0.470942308465751	-0.572494552549206	1.10081928024516	1344.57025182931	-0.17481116205009	-0.334676927177355	-0.661308525524428	-2.7552220618583	-0.0287816368992194	-0.125721995614316	0.976293405675606	0.808264883305681	0.347762728294645	0.0975874334257657	0.0612348863105801	0.147185633656148	0.0895706080682685	0.0911996730136776	0.0762425750502461	4429.52755734897	0.154121968673972	0.281404493794359	0.50462286424734	5.2594376525843	0.0465737058204678	0.127085126773473	0.17035242377165	1	4	68	167
QG2	23E5-23E6	2L:3358640..3373372	CG34394	FBgn0085423	CG34394-PH	49.7696404053369	2L	3330000	3300000	3380000	8.68450753892479	8.58526899704806	8.84998466057015	1.86187571509532	-0.411504355369593	0.106892022400485	-0.296977961939728	0.545392088011969	-0.326323753568948	-0.590661176616419	0.962714404138816	-6668.13931766721	-0.180922513801382	-0.47154261071677	-0.790623717681413	-2.50623292162772	0.0055744948502932	0.0354950611604084	0.43493722942352	0.83473731817595	0.344306602997533	0.10054149097826	0.0626743297951546	0.15137658395079	0.0918429301796538	0.091501893539767	0.0783645291947737	4890.36334085907	0.157022994375681	0.286682732912978	0.515783399960794	4.61136658633428	0.0474201260249885	0.128117537327666	0.17250576976415	1	6	69	174
QG2	23E5-23E6	2L:3358640..3373372	CG34394	FBgn0085423	CG34394-PE	65.6197963528589	2L	3340000	3300000	3440000	8.71759532156661	8.58526899704806	9.04867038098741	0.069520434431582	-0.245712709337353	-0.178647849997492	-0.200023405259719	0.419174783490292	-0.470942308465751	-0.572494552549206	1.10081928024516	1344.57025182931	-0.17481116205009	-0.334676927177355	-0.661308525524428	-2.7552220618583	-0.0287816368992194	-0.125721995614316	0.976293405675606	0.808264883305681	0.347762728294645	0.0975874334257657	0.0612348863105801	0.147185633656148	0.0895706080682685	0.0911996730136776	0.0762425750502461	4429.52755734897	0.154121968673972	0.281404493794359	0.50462286424734	5.2594376525843	0.0465737058204678	0.127085126773473	0.17035242377165	1	4	68	167
QG2	23E5-23E6	2L:3358640..3373372	CG34394	FBgn0085423	CG34394-PG	72.1652355752497	2L	3340000	3310000	3410000	8.71759532156661	8.61834425910383	8.949313492241	-0.132075739307386	-0.325467369754199	-0.17208918916359	-0.19559017555648	0.317063618936528	-0.513389823128185	-0.581150254024295	1.16038355139752	2216.52352668311	-0.132282345029535	-0.424154509951245	-0.530607221250172	-3.59546353689878	-0.0387557718377345	-0.0909102802325815	0.997385318973105	0.789500673356262	0.339689269975368	0.095321900025704	0.0598132926143883	0.143768657132107	0.0874911886479713	0.0890824341640221	0.0744725715342254	4421.47450920397	0.153841769122696	0.280892889812352	0.503705440849869	5.2498757965887	0.046489033066905	0.126854081220382	0.170042716640926	1	4	68	167
QG2	23C4-23C4	2L:3023226..3026439	CG3542	FBgn0031492	CG3542	14.7454306428365	2L	3200000	2370000	3350000	8.25480777001427	5.57503612070204	8.75068704261374	0.0415898462777689	-1.05461882619944	-0.41118446330848	0.165719943252619	-0.0377115467056214	0.0780886059696018	-0.162616694772862	0.244417035728859	-1499.19664255939	-0.119358098245871	-0.183493315125113	-32.7153381098441	898.27532127013	0.0953923414617442	-0.218851908372051	-0.567402279177195	0.972230868565319	0.383980432371222	0.0979669262185426	0.0732794573991559	0.136413189406023	0.125978626345637	0.129217757787554	0.0859727245804798	884.20689328359	0.190155545578143	0.247956124580239	22.1661822557284	527.061746967902	0.0465165293522264	0.128701690691751	0.181077813631419	1	6	89	166
QG2	23C4-23C4	2L:2992870..2998726	CG3558	FBgn0025681	CG3558	66.6069675234349	2L	2980000	2920000	3030000	7.53079852532364	7.33438566110009	7.69487009984001	1.2184674674862	-1.19618090441518	-0.10597879722204	-0.244797626589409	1.21043059415456	0.392387138456308	-0.488907644543838	0.14648290294679	274.699667379008	-0.637840668825814	0.0667986609687051	49.5428669769024	-435.106412846622	0.207491009655327	-0.90823561836617	-0.28036344369454	0.870185647062968	0.324571644445303	0.0879850602248246	0.0598006825211662	0.115116871134084	0.142188186538397	0.118861114290762	0.0787861360652126	388.770837122962	0.168543227138997	0.226789946924236	198.064261124003	567.973277043305	0.0426919219874716	0.111481036765392	0.171655897545551	1	7	97	206
QG2	23C4-23C4	2L:3026252..3029168	CG3605	FBgn0031493	CG3605	18.5705314471764	2L	3070000	2860000	3230000	7.82635210341352	7.13857921796123	8.35388231372371	-0.920522675281221	-0.46018295836366	-0.496095307320161	0.213459456944145	-0.104343953901249	0.341794965219483	-0.106554641138605	0.0288593896984131	-291.488828750645	0.10875289560164	-1.1419510008079	325.883123007819	26.8290333404704	-0.0312313565574657	0.180590988491504	0.556556292992623	0.963191106100853	0.347562408215663	0.0968499325784799	0.0720551568871056	0.125039522718982	0.116169029006881	0.139524667748348	0.0864791342736736	1527.77132727639	0.182837406219208	0.243145707834666	729.310339441622	44.2523802922693	0.0457750350266615	0.121600790949404	0.187947889077253	1	7	98	177
QG2	24E5-24E5	2L:4392770..4393876	CG3652	FBgn0031600	CG3652	19.4549512415709	2L	4320000	4260000	4690000	11.9857186494092	11.7823407345599	13.2652714321569	0.141875024628898	-0.339756007429516	-0.100069235932145	-0.1001325708547	1.68208107122503	-0.211102546132927	0.302926189718585	0.0376389210887287	471.067957408981	-0.000173716736098279	-0.366786615881157	-0.435633959335212	0.0891469720649819	0.0515020131684571	-0.0920372217376169	0.18355287645447	0.119372050965827	0.217820928253041	0.0987646416383343	0.0608173196020817	0.211286802695682	0.110902612480223	0.181425460978388	0.15070707865172	211.742227363687	0.0975404472385038	0.146797844647044	0.450367911990682	1.16406510821227	0.0559375948121389	0.114509149192747	0.247603683708847	56	18	85	221
QG2	24D8-24E1	2L:4224650..4227097	CG3702	FBgn0031590	CG3702	54.5191367460106	2L	4210000	4150000	4260000	11.6134868182382	11.4115135332035	11.7823407345599	-0.132411819274717	-0.823321086691151	-0.581074006126472	0.50081169161678	-0.669477993136231	0.234969867895012	-0.673149686884053	-0.75375831213691	-53.2057234867116	-0.444179825687791	-0.324210050394966	0.888594884518931	-0.298387103665572	0.104604570626608	0.329814593970955	-0.283656226697544	0.10906911998699	0.186150650660629	0.0877936935254632	0.0556895878330209	0.197775835962361	0.0954429704207631	0.18976264525584	0.135052033161519	132.670451762361	0.0987730041369767	0.131326788903194	0.541732288889741	0.68551403316284	0.0534238106782984	0.110358727690079	0.256305850115406	59	21	95	231
QG2	24D8-24D8	2L:4189340..4198071	CG3714	FBgn0031589	CG3714-PC	72.7195187611303	2L	4170000	4090000	4220000	11.4787647427016	11.2101591356727	11.6472156878216	0.33620548148764	-0.490970578252521	0.391509058162333	0.20401920754911	-0.337026042213249	-0.445411651329436	-0.800919587417321	-0.864669217420024	-58.5760235121447	0.329003575307269	-1.47010331528846	0.320197780495346	1.14015905889388	0.110959183785703	0.342212104734797	-1.35774759699122	0.116909708619222	0.194622752368029	0.0937786324980364	0.0601868867412975	0.21313672779382	0.102084399736605	0.206943826297582	0.14623701082369	133.210867695035	0.0878939749456218	0.1198075945489	0.593283341278029	0.608528539060294	0.0482985662220866	0.102052169665639	0.237616232154087	54	18	95	231
QG2	24D8-24D8	2L:4189340..4198071	CG3714	FBgn0031589	CG3714-PD	72.7195187611303	2L	4170000	4090000	4220000	11.4787647427016	11.2101591356727	11.6472156878216	0.33620548148764	-0.490970578252521	0.391509058162333	0.20401920754911	-0.337026042213249	-0.445411651329436	-0.800919587417321	-0.864669217420024	-58.5760235121447	0.329003575307269	-1.47010331528846	0.320197780495346	1.14015905889388	0.110959183785703	0.342212104734797	-1.35774759699122	0.116909708619222	0.194622752368029	0.0937786324980364	0.0601868867412975	0.21313672779382	0.102084399736605	0.206943826297582	0.14623701082369	133.210867695035	0.0878939749456218	0.1198075945489	0.593283341278029	0.608528539060294	0.0482985662220866	0.102052169665639	0.237616232154087	54	18	95	231
QG2	24D8-24D8	2L:4189340..4198071	CG3714	FBgn0031589	CG3714-PA	68.9970442415644	2L	4160000	4080000	4220000	11.4451303341141	11.1766539132203	11.6472156878216	0.47368860205438	-0.642043500016583	0.439549630883663	0.145163760400295	-0.102835540016836	-0.482947903282485	-0.665403280498071	-0.859508662502342	-60.5267210471811	0.30808191519072	-1.40184673067236	0.19616160397722	0.916522865957927	0.113652449080107	0.322381960957615	-1.43123046529414	0.116438789364595	0.191288542528572	0.093372056894519	0.059985559119151	0.211730594336815	0.101559674895382	0.206803844873235	0.145544664199626	137.864784971298	0.0891524913661583	0.121990771885196	0.63859396007367	0.618020523205831	0.0492503161476565	0.104669196147906	0.243693404883985	54	18	95	231
QG2	24D8-24D8	2L:4189340..4198071	CG3714	FBgn0031589	CG3714-PB	72.7195187611303	2L	4170000	4090000	4220000	11.4787647427016	11.2101591356727	11.6472156878216	0.33620548148764	-0.490970578252521	0.391509058162333	0.20401920754911	-0.337026042213249	-0.445411651329436	-0.800919587417321	-0.864669217420024	-58.5760235121447	0.329003575307269	-1.47010331528846	0.320197780495346	1.14015905889388	0.110959183785703	0.342212104734797	-1.35774759699122	0.116909708619222	0.194622752368029	0.0937786324980364	0.0601868867412975	0.21313672779382	0.102084399736605	0.206943826297582	0.14623701082369	133.210867695035	0.0878939749456218	0.1198075945489	0.593283341278029	0.608528539060294	0.0482985662220866	0.102052169665639	0.237616232154087	54	18	95	231
QG2	24D8-24D8	2L:4189340..4198071	CG3714	FBgn0031589	CG3714-PE	72.7195187611303	2L	4170000	4090000	4220000	11.4787647427016	11.2101591356727	11.6472156878216	0.33620548148764	-0.490970578252521	0.391509058162333	0.20401920754911	-0.337026042213249	-0.445411651329436	-0.800919587417321	-0.864669217420024	-58.5760235121447	0.329003575307269	-1.47010331528846	0.320197780495346	1.14015905889388	0.110959183785703	0.342212104734797	-1.35774759699122	0.116909708619222	0.194622752368029	0.0937786324980364	0.0601868867412975	0.21313672779382	0.102084399736605	0.206943826297582	0.14623701082369	133.210867695035	0.0878939749456218	0.1198075945489	0.593283341278029	0.608528539060294	0.0482985662220866	0.102052169665639	0.237616232154087	54	18	95	231
QG2	24D8-24D8	2L:4189340..4198071	CG3714	FBgn0031589	CG3714-PF	72.7195187611303	2L	4170000	4090000	4220000	11.4787647427016	11.2101591356727	11.6472156878216	0.33620548148764	-0.490970578252521	0.391509058162333	0.20401920754911	-0.337026042213249	-0.445411651329436	-0.800919587417321	-0.864669217420024	-58.5760235121447	0.329003575307269	-1.47010331528846	0.320197780495346	1.14015905889388	0.110959183785703	0.342212104734797	-1.35774759699122	0.116909708619222	0.194622752368029	0.0937786324980364	0.0601868867412975	0.21313672779382	0.102084399736605	0.206943826297582	0.14623701082369	133.210867695035	0.0878939749456218	0.1198075945489	0.593283341278029	0.608528539060294	0.0482985662220866	0.102052169665639	0.237616232154087	54	18	95	231
QG2	24D8-24D8	2L:4189340..4198071	CG3714	FBgn0031589	CG3714-PG	68.9970442415644	2L	4160000	4080000	4220000	11.4451303341141	11.1766539132203	11.6472156878216	0.47368860205438	-0.642043500016583	0.439549630883663	0.145163760400295	-0.102835540016836	-0.482947903282485	-0.665403280498071	-0.859508662502342	-60.5267210471811	0.30808191519072	-1.40184673067236	0.19616160397722	0.916522865957927	0.113652449080107	0.322381960957615	-1.43123046529414	0.116438789364595	0.191288542528572	0.093372056894519	0.059985559119151	0.211730594336815	0.101559674895382	0.206803844873235	0.145544664199626	137.864784971298	0.0891524913661583	0.121990771885196	0.63859396007367	0.618020523205831	0.0492503161476565	0.104669196147906	0.243693404883985	54	18	95	231
QG2	24D8-24D8	2L:4189340..4198071	CG3714	FBgn0031589	CG3714-PH	72.7195187611303	2L	4170000	4090000	4220000	11.4787647427016	11.2101591356727	11.6472156878216	0.33620548148764	-0.490970578252521	0.391509058162333	0.20401920754911	-0.337026042213249	-0.445411651329436	-0.800919587417321	-0.864669217420024	-58.5760235121447	0.329003575307269	-1.47010331528846	0.320197780495346	1.14015905889388	0.110959183785703	0.342212104734797	-1.35774759699122	0.116909708619222	0.194622752368029	0.0937786324980364	0.0601868867412975	0.21313672779382	0.102084399736605	0.206943826297582	0.14623701082369	133.210867695035	0.0878939749456218	0.1198075945489	0.593283341278029	0.608528539060294	0.0482985662220866	0.102052169665639	0.237616232154087	54	18	95	231
QG2	24C3-24C3	2L:3757256..3769525	CG43707	FBgn0263846	CG43707	16.9155523369778	2L	3750000	3610000	3830000	10.0767812758513	9.61211708807414	10.3426678044489	-0.0676470551111454	0.0518973216928895	-0.120694906957119	-0.0876731256149723	0.747035711197974	-0.345381063963619	0.381359921508462	0.153891980370466	16.5581255353337	0.857232789622346	-0.0503612006745189	-0.621634761618501	1.33569162395592	-0.0289905577366985	-0.3194912200747	-0.061130451001057	0.375829320517813	0.269555734738132	0.0922845168964044	0.0809669097932254	0.201801495712376	0.108220602812565	0.132684343268235	0.107306526076442	14.0390621573585	0.150881296839492	0.225820662732698	0.563811019732645	11.0088422367036	0.0472082485442352	0.121819149301901	0.184828364656604	1	13	108	131
QG2	24D3-24D3	2L:4007690..4007984	CG43773	FBgn0264295	CG43773	51.485077895986	2L	4010000	3940000	4070000	10.9424937442009	10.7088941858999	11.1431629647435	-0.533023585148241	0.621985165552443	0.304719612589832	0.228929103412283	0.413106668351528	-0.35321096040835	-0.921955350579498	-0.0906667897568322	-29.7784672840152	0.794605972418925	0.526469459525747	-0.626057869782865	0.445150657296054	-0.300727737838879	0.104031227332879	0.959298026543438	0.121852493017253	0.190000494587362	0.0923206678515943	0.0662111372566373	0.251474175137828	0.10495389807723	0.154447688514284	0.147041390520962	150.483593472881	0.100192743213184	0.18134657284314	1.39812810579558	1.07236297015606	0.0508140212391558	0.121160270131317	0.273066239259965	51	21	97	183
QG2	23B8-23C1	2L:2874890..2877168	CG8814	FBgn0031478	CG8814	34.7512635568162	2L	2880000	2850000	2950000	7.20377468227701	7.1060105610596	7.43252233222564	1.3205901120373	0.646973690778319	0.278734147218077	-0.556094822044052	0.356749129781794	0.0405768676348395	0.58930830111344	0.253877340747073	83.5714122858838	-0.696251406707533	0.176220171678227	-467.192803429423	-503.494739646698	0.0887880099408071	-0.282786543231061	0.137519474374619	0.907820499579164	0.336975931632594	0.0919207017983805	0.0625824722844136	0.119384351493898	0.150125714795825	0.118075022823344	0.0829417433798256	79.9470422963819	0.189637509249917	0.283495872200041	740.223557987066	460.386523827328	0.0466141268276536	0.115650653580185	0.187214098545265	1	7	96	208
QG2	23E3-23E4	2L:3320245..3323141	CG8837	FBgn0031520	CG8837	77.1611062492356	2L	3310000	3280000	3390000	8.61834425910383	8.51913205261424	8.88309095962167	1.29616009752957	0.69518246209134	-0.846193973360681	0.53699390064645	-0.310255500930572	0.383914453739688	-0.957288118722533	0.181897130190394	28.5486518819147	-0.473580624002266	0.752210134824969	-2.83971642493306	9.09877842803962	-0.0027421165242441	-0.00659147631356984	0.722445959388205	0.806115911397487	0.329198875443693	0.0979848870799542	0.0615201951896205	0.146353156108908	0.0901427527295958	0.0857427322876925	0.0743325545505356	764.727369684322	0.153737605719873	0.274302183370623	0.498815897601537	26.5102320749983	0.0455364157402242	0.122949952528068	0.165489805759078	1	6	68	165
QG2	23F6-24A1	2L:3525131..3527588	CG8852	FBgn0031548	CG8852	55.999993491481	2L	3510000	3460000	3610000	9.2805946886814	9.11492234830215	9.61211708807414	-2.53648916052012	0.674120620845437	0.294818320874488	-0.494871415065299	0.0416489474983953	1.05741863948926	-0.127235084396753	-0.237420888047392	1.69988454298363	-0.481049165347886	0.739181372605953	0.604294291819998	-133.290974220781	0.0909224877509773	-0.731793186096978	0.00771352125417203	0.861013136059462	0.326447321540981	0.0812544352940982	0.0649148420562397	0.16306305940536	0.0960975443962686	0.10840337948776	0.0790433801108631	0.97223992417227	0.153935612903507	0.213868369219654	0.477853106799456	105.081799405455	0.0460903832669133	0.126592633016114	0.163531819946629	1	7	111	174
QG2	23C4-23C4	2L:2974859..2976862	CG9641	FBgn0031483	CG9641	78.5699170327974	2L	2980000	2880000	3e+06	7.53079852532364	7.20377468227701	7.59638753369349	0.150585362258445	0.446774754752901	-0.848096123699522	0.531813892442032	0.14799906454643	-0.766120237672784	-0.211076556127303	-0.000571077237857833	-81.0597628248079	0.395513911899159	0.585303248281276	217.624827553832	89.8020911107141	-0.237891216404464	1.06056304134654	0.491001622960491	0.867603618498699	0.323608570347336	0.0877239895676652	0.0596232409936558	0.114775294540054	0.141766283510712	0.118508427719437	0.0785523606007754	386.453449879106	0.167538573787165	0.225438096219779	196.883638638044	564.587698956194	0.042437443755098	0.110816520017059	0.170632690171643	1	7	97	206
QG2	23C4-23C4	2L:2978411..2979288	CG9643	FBgn0031485	CG9643	53.5055998930358	2L	2950000	2880000	3010000	7.43252233222564	7.20377468227701	7.62920218473759	-0.323707191739737	1.30353271331404	0.409264752136179	-0.127199875179768	-0.132284579270168	0.550997876507984	0.314869077878138	-0.448222436595615	-19.5700597897964	-1.12274898598169	0.00101592150180527	90.4173059464332	16.511187907545	0.251858467531579	-0.845130676619805	-0.788493939511299	0.93806068956944	0.348840514346375	0.0948852271614974	0.0643765125069169	0.124091624151177	0.152527068462936	0.128055710550358	0.084774919482913	131.119936638941	0.16379820597742	0.220467808196511	183.867886878518	139.27483912243	0.0415808672872715	0.107599669360213	0.166743079268417	1	7	97	208
QG2	23E1-23E3	2L:3294926..3303130	CG9663	FBgn0031516	CG9663	59.0915947892202	2L	3310000	3280000	3330000	8.61834425910383	8.51913205261424	8.68450753892479	0.826898381091821	0.238079645338155	0.197164239737211	0.192698161324812	0.154458580742108	0.469273867624432	0.349858730476345	-1.0410880215958	-1294.50002090168	-0.0152164382567328	0.194088151243882	0.749150321083439	24.7880798699951	0.101826508586201	-0.217014485786395	-1.11980348849475	0.842697834910155	0.344138077004744	0.102431487865122	0.0643120109112697	0.152994731950442	0.0942334737275955	0.0896337782650356	0.0777058012345699	773.503223483649	0.155501866820941	0.277450018734604	0.504540206111559	26.8144580385237	0.0460589822690598	0.124360900861806	0.167388932687437	1	6	68	165
QG2	23E1-23E1	2L:3291245..3294706	CG9664	FBgn0031515	CG9664	67.9174331218345	2L	3270000	3240000	3320000	8.48607093007937	8.38692049738188	8.65142381224997	0.831385681820986	-1.26422138640823	-0.289240062515377	0.444696804954206	-0.226995022746269	0.687100628602331	-0.786395628738791	-0.230804564732232	-1096.46791034715	1.07511993763361	0.577750728560705	0.203650047189398	443.864073238051	-0.217838182623512	0.721605687768397	0.129581414920551	0.879849778041674	0.351837616260712	0.103330959286552	0.0674335610917085	0.15667635876676	0.102094385156157	0.0979765755819569	0.078073025033314	774.714037892675	0.162207096904374	0.268615249554705	0.814498890924727	493.778534988521	0.0440542956215644	0.118515329721212	0.168947236989439	1	6	67	160
QG2	23C1-23E2	2L:2979562..2987723	Chd1	FBgn0250786	CG3733	34.2767444589736	2L	2970000	2870000	3240000	7.49802503758739	7.17116740780789	8.38692049738188	-0.101388275181594	0.993104098354236	0.159816012007534	-0.122399095816846	-0.0596660450917723	0.115452444977117	0.0441618342670578	-0.00869167824920321	-145.58127141357	-1.05392519821871	-0.629144656196034	386.823444830703	192.362164580427	0.246389849781965	-0.671190517155872	-0.92087385789309	0.99731211688204	0.371617422725492	0.100860334888768	0.068506171502331	0.131932878127542	0.162760899913348	0.136199170704703	0.0902465992370054	236.477274875028	0.166519635073535	0.224108391871694	193.410725454241	295.727886776215	0.0422371906313883	0.11013508705196	0.16954092174905	1	7	97	206
QG2	23C5-23C5	2L:3038826..3039812	cnir	FBgn0243513	CG17262	34.3167091974709	2L	2920000	2860000	3e+06	7.33438566110009	7.13857921796123	7.59638753369349	0.956475452973846	-0.554564090048838	-0.177771625905839	-0.209533650851355	0.331852775082311	1.53776014022669	0.0363907742386574	-0.11313351452292	-3.34787453558425	0.38255828368057	0.464296888478245	-51.4429392614061	4.33206796288751	-0.12307434590956	0.347112192981339	0.470462588190098	0.90784751418374	0.337372678746976	0.0918339872183462	0.0624361381678116	0.120096445483451	0.149683939683837	0.121815638989059	0.0826626492877154	99.3384909714712	0.187303502494179	0.245248158101702	293.940697401171	301.88258092768	0.0463523065017987	0.118410019138314	0.185714110837467	1	7	97	209
QG2	23F3-23F3	2L:3453697..3457064	Cog3	FBgn0031536	CG3248	26.0567857290688	2L	3440000	3380000	3780000	9.04867038098741	8.84998466057015	10.1764535820992	-1.3443887690384	0.136548838436238	-0.624830876286319	0.0390783005846193	0.00759045334342763	-0.191812607717675	0.436079094064256	0.452244875140492	-0.711626768454938	0.299997534703768	-0.0194608119831563	0.938591774060665	669.319505980049	-0.109570631362216	0.153959501111666	0.514112524250226	0.703586893700614	0.450325729801813	0.0908906325998438	0.0715925798593377	0.171098248974363	0.103903584716852	0.120271269781889	0.0870637269845204	2.5565872236692	0.15698502902993	0.272844124183665	0.492742119266205	686.692652017008	0.0484601388758548	0.133266842823313	0.174811180898289	1	4	99	165
QG2	24F1-24F1	2L:4403251..4403955	Dim1	FBgn0031601	CG3058	20.7498646236141	2L	4390000	4160000	4490000	12.2241844500031	11.4451303341141	12.5674414142449	-0.294093442435203	-0.14677254530676	-0.0794022168739765	-0.0468696017475661	-0.0598715864000883	0.307279672152687	-0.419979737767027	0.743433174935381	-1.06760589196274	0.102465902033129	-0.463872042836199	1.43713191341967	0.624078211166335	-0.124956921250751	0.269143761130307	1.05965415062054	0.119930733773955	0.228663718610555	0.105063382231379	0.0613383557888428	0.210843682942376	0.119888521350678	0.173845906310899	0.150841730459096	2.02504163139371	0.0865561766856925	0.140996990764004	0.430306850600571	0.961043633815442	0.0535595528894964	0.111791766953685	0.233361159422748	61	18	82	247
QG2	24A5-24B1	2L:3662745..3692114	Drgx	FBgn0085369	CG34340	40.7019335546202	2L	3740000	3600000	3830000	10.0435659063324	9.57895258263854	10.3426678044489	-0.553798989153905	-0.109678014293024	-0.634630302045912	0.466246089560516	0.649054713327601	0.172291374636734	-0.00648481528965522	-0.221928056428355	-5.60495043413122	-0.326078778107362	0.183069377314886	-0.590892956578851	-7.6902274891489	0.160428260050938	-0.826489882890736	-0.00488152006959488	0.387899748153697	0.252669644110525	0.0866092633699401	0.0757634458401444	0.181809048444714	0.105153373373998	0.123317540190992	0.0989476626251341	8.2127293662165	0.148106421847968	0.220697153444249	0.550605982499539	7.66920027919246	0.0460801102283453	0.119275477576773	0.177804327388224	1	13	108	131
QG2	23A1-23A1	2L:2581281..2585430	Drp1	FBgn0026479	CG3210	18.2915070945375	2L	2650000	2360000	2690000	6.45945428854605	5.54401298806321	6.58794403433498	8.54952957545633	0.12020264640646	0.266240613509533	-0.229883236912856	-0.664461900115333	0.546613417198874	-0.213605337115851	-0.00233808063501435	-2.0864896168719	0.384319461731535	0.271141761918382	7.07951049739271	7.50130552945186	-0.104999539902745	0.274071157967156	0.129398271230848	3.41221527949034	0.353006757981477	0.100892264341945	0.0876699691386566	0.155925369568077	0.121385105765902	0.142520578422479	0.080192284364868	1.24233984463093	0.202163189249112	0.179113796082147	3.99757283058069	7.30082527382198	0.0487870332250218	0.127889685151359	0.181487246486449	0	7	84	99
QG2	24D4-24D6	2L:4031377..4115749	ed	FBgn0000547	CG12676	33.0358686187929	2L	4210000	4110000	4270000	11.6134868182382	11.2772140657969	11.816177190108	0.0916497761201854	0.189904490087426	0.102958376266977	0.0487690421125587	-0.181464187388048	0.0769569093828703	-1.69258666414136	-0.0193994337177241	68.4019468259917	0.583426559569581	-0.00307371298627824	-0.187938620798293	1.21209599408571	-0.249367922583342	0.191002842892659	0.350677377682961	0.120446022524013	0.205567858849548	0.0969513753214074	0.0614985190243505	0.218405656852	0.105398541460949	0.209556617376464	0.149139190176161	130.729688692184	0.097328108184539	0.12940568153797	0.533807585187947	0.675486025403932	0.0526423031349435	0.108744350559922	0.252556492802103	59	21	95	231
QG2	24F2-24F2	2L:4444732..4446765	Elp3	FBgn0031604	CG15433	25.9823520188143	2L	4450000	4290000	4650000	12.42974359367	11.8839202563074	13.1243238988423	-0.537288838373829	0.704748571879621	0.346387956067356	0.0284432529819016	0.35771103592674	0.192023907365912	-0.264509169131012	-0.711280841920881	-2.54568913543359	-0.204882553101928	0.0130606705299641	1.49751053489837	-0.93945884512875	0.0869335316995164	0.141240177515234	-1.19674929743121	0.112845678000771	0.229518958929336	0.105465743839784	0.0613311426936365	0.206894908907717	0.116815943155815	0.170197588083055	0.183338683785036	2.6935185173005	0.0856665514013317	0.145897499911391	0.434281252887296	0.955164976392019	0.0545498480747985	0.110806195295397	0.231485345901544	62	17	81	225
QG2	24C9-24D1	2L:3902928..3991713	fred	FBgn0051774	CG31774	122.062196653374	2L	3920000	3870000	3960000	10.6422378867923	10.4757398532881	10.7755868279575	0.357500276325638	-1.04092772231986	0.765271832365568	-0.583306084197173	0.478384281235876	-0.450772571075503	0.672442144438341	0.417872174958865	164.118349427093	0.840567790508415	0.901315666853553	-1.98203540532212	-2.96674993887865	-0.439333789012066	0.976348833507126	0.389803271108187	0.133432847865368	0.232876950206601	0.0820543874623824	0.0644549886264089	0.219376848062936	0.0918937321304629	0.132033120589154	0.125959151116094	123.170821236914	0.104295491697141	0.176155985388567	0.822019671059331	1.72091086803322	0.0465379592154967	0.114875320905132	0.227551038527612	20	7	97	155
QG2	24D8-24D8	2L:4198404..4221796	ft	FBgn0001075	CG3352	42.4571025477279	2L	4220000	4110000	4280000	11.6472156878216	11.2772140657969	11.8500368439063	0.0383056067743199	0.339509965646684	0.908342726201279	-0.345876270593372	0.597866779765913	0.14442322340158	-1.12284896745828	-0.33929079175319	78.2231433588918	0.0683896074574766	-0.239708214526747	0.162082735105711	-1.09081563631263	0.0810922731178501	-0.161691011205247	-0.684712695532872	0.11043098596059	0.189134372011297	0.0889336670797966	0.0564687541511694	0.199502712293355	0.0968112671729475	0.189524945411805	0.136220212363357	49.0099736181386	0.100995012470437	0.134317559160485	0.520464458663276	0.70281732474017	0.0546640994564836	0.111989038597417	0.256382049240911	59	21	94	239
QG2	23B2-23B2	2L:2814336..2815760	G6P	FBgn0031463	CG15400	18.5675843217553	2L	2860000	2610000	2950000	7.13857921796123	6.33143819074351	7.43252233222564	0.409047637963468	0.347939505199217	-0.186756833870415	0.153795620368149	-0.309107305630137	0.141652637349005	0.0485357007672231	-0.0997532104815367	-121.99653336018	-0.0136997910024942	0.259113417899313	248.02285610131	670.930581299292	-0.163559759738671	0.748912239009408	0.50892734785859	0.989865929083557	0.367502502993733	0.101956699165191	0.0677103917551735	0.133249256873895	0.171903292314883	0.131583167002993	0.088674960653086	162.716117436308	0.182979101261321	0.299870196745804	429.652263181752	904.867464231287	0.0445511788860645	0.113104536772503	0.182461848954245	1	7	93	206
QG2	23C5-23C5	2L:3030539..3032300	GABPI	FBgn0031495	CG17257	28.1169525799774	2L	2990000	2900000	3130000	7.56358617317323	7.26904469179239	8.02390506371823	-0.0640677292163042	-0.3015538995275	-0.0364009440745962	0.117181398271645	-0.131630599253313	0.890100203833411	-0.333125409623971	-0.232914820168887	-1712.18790917149	-0.30279357806716	-0.513293030412859	113.502143645979	3906.2295098829	0.191044250757637	-0.601526120196356	-0.77646865316408	0.951026038405333	0.360150547344456	0.0962852001198983	0.067309888464676	0.126016345010243	0.149127245781078	0.130142545522557	0.0861894990392203	952.317670772915	0.173983060674145	0.23401001919224	203.049835455967	2154.86334355705	0.0440063370049552	0.114297323346258	0.178051465063493	1	5	97	177
QG2	23C1-23C4	2L:2972891..2974858	gammaTub23C	FBgn0260639	CG3157	24.5855678919783	2L	3010000	2730000	3240000	7.62920218473759	6.71687592982782	8.38692049738188	0.334293633913255	0.833693927332058	0.22542067396908	0.127413323042717	0.159951338904381	0.100757230639973	-0.0397568857984258	-0.53122273633011	13.3560459424455	-0.0995255223207766	0.329761702613606	145.357628038891	138.354611493413	-0.121026498296028	0.800367125649931	-0.0246568189356444	0.954671293070076	0.356348120073165	0.0968245012849296	0.0700582882700313	0.126678108057964	0.140048268567508	0.133060221057294	0.0867920814632268	66.5697259576932	0.178189369919992	0.239589863783729	226.172034934104	265.111202233061	0.0450248624803496	0.11979213286156	0.18373512122587	1	7	97	173
QG2	23D4-23D4	2L:3163645..3169462	Hydr2	FBgn0014906	CG3488	24.8562325609846	2L	3220000	3150000	3320000	8.32085060148866	8.08983458200619	8.65142381224997	0.136285787793181	-0.375374252882352	-0.00760439612733026	0.140945147673343	0.0833237328799541	0.0367068055986983	-0.475862793164525	-0.00691505028983935	464.897274845689	0.143416873589048	0.480650286396271	-26.2931148859162	34.6012468853026	-0.205208050478091	0.991456141700766	0.385386235282549	0.987235165132532	0.391957888731338	0.101901664228736	0.0753481732794228	0.151461464226872	0.12656739116036	0.126383911391395	0.0874764750128333	542.941713147933	0.175025148139066	0.238227691497227	15.5040701396574	452.339187171545	0.0442430187577652	0.121545863804797	0.169692914542922	1	6	89	166
QG2	23A1-23A1	2L:2575280..2576997	insv	FBgn0031434	CG3227	89.3222599832728	2L	2610000	2550000	2650000	6.33143819074351	6.1403708733189	6.45945428854605	-1.34906311920867	1.12672887213931	-0.66460432460974	-0.639214083241838	0.621816390121412	-0.066824194791848	1.31160618599209	0.420295817204597	-0.809722257941034	-0.35628742080821	0.820391841903061	4.37143379085314	7.32310900206613	-0.220508772188116	0.7883670229912	0.19524445105727	1.24509814848745	0.278465698552989	0.0822983900493543	0.0704653404051887	0.132084067083018	0.0730110238497104	0.120811812963814	0.0657253949309421	0.831473672632657	0.188711693500256	0.144372008490986	2.47536130653652	10.3301695108796	0.0452910445837442	0.125433119641596	0.148382897226997	0	8	92	124
QG2	24D8-24D8	2L:4188123..4189284	lectin-24Db	FBgn0040102	CG2958	16.2914884969928	2L	4140000	3970000	4370000	11.377913922943	10.8089475534556	12.1559101399722	-0.206670097294414	-0.258517219625633	-0.522997398305952	0.243144421850227	-0.346134817449385	0.307975745347226	-0.527476506139471	0.180617581302856	-287.600868484549	0.00260718279441236	-0.0648949987110649	1.40510168621531	0.230498896926421	0.0664982005483339	-0.202807915143236	0.55426437624679	0.121335940731606	0.192859711890063	0.0973002059441171	0.0624979605402261	0.218562159537095	0.105529657171311	0.216697884482005	0.150870300500571	161.125308031982	0.10164652907712	0.139766349181704	0.827709746625025	0.707873240583674	0.0567763204733302	0.122134619093437	0.284045362860389	54	22	95	234
QG2	23D3-23D3	2L:3146056..3159643	Mad	FBgn0011648	CG12399	14.9101592137644	2L	3160000	2990000	3270000	8.1228127368206	7.56358617317323	8.48607093007937	-0.521641778946756	-0.21041629030766	-0.0860564052939145	-0.042259381366079	-0.203827197261319	0.772632165558956	-0.03983848437713	-0.173365476533056	-6985.51922702654	-0.339939007080072	0.0266981567818556	-83.9667957445625	101.233574670617	0.0507235045277129	0.111810616189943	-0.358241463642472	0.962386757762092	0.372885356668147	0.0955050622680754	0.0725237657979881	0.129454207706134	0.117459019139589	0.146830174241044	0.0861853545581118	2871.04700193815	0.197219386883162	0.247076508204507	97.5033533709421	461.788652901624	0.0465148248427849	0.129279392874172	0.185136366415344	1	6	100	173
QG2	24F2-24F3	2L:4446670..4448635	MFS18	FBgn0025684	CG15438	42.1414370719198	2L	4450000	4310000	4650000	12.42974359367	11.9517605984225	13.1243238988423	-0.169686902846294	0.239861241725	0.342171439397457	0.252923932848381	-0.286586830894329	-0.795721748947392	-0.321683454944213	-0.381059681260943	-1.41790665788348	-0.476867079028153	0.811299387005209	1.52801659887396	-0.0785845692119891	-0.086769281824086	0.542757904952938	0.0708693129123855	0.111312873709418	0.2264013592886	0.104033182596744	0.0604980701260388	0.204084616038275	0.115229209998285	0.167885761896943	0.180848359598452	2.58810484586984	0.0823139010876193	0.140187648273308	0.417285200695222	0.91778359351429	0.0524149825728111	0.106469678658022	0.222425924168541	62	17	81	225
QG2	24F2-24F2	2L:4442870..4444680	morgue	FBgn0027609	CG15437	15.2011166523851	2L	4480000	4280000	4740000	12.5329650551777	11.8500368439063	13.4425480119781	0.111603357634333	0.0508638333921426	-0.218981360109711	0.0256244452023043	0.0779075216349848	0.0579344764782998	0.338864435923794	-0.501808085124856	0.971258303727592	0.457625215843497	-0.109229000755547	-0.413567030123436	0.894772155044394	-0.00425770123080838	-0.490925162029063	-0.468744663431877	0.11211419372704	0.240931302059011	0.11058549776212	0.0632522623846052	0.216048399597058	0.119961748664706	0.176257168917229	0.203864092510948	3.193282267748	0.0855934390551119	0.147788643643625	0.432599161766684	0.934903411950833	0.0546860904842339	0.109103357428681	0.224849351572181	62	17	75	242
QG2	23A1-23A1	2L:2579201..2580172	ND-B17.2	FBgn0031436	CG3214	43.3765697503165	2L	2640000	2440000	2670000	6.42740462915001	5.79338060336711	6.52364192415691	6.89702513523636	0.246822999216375	-0.357480082029704	-0.221894605176132	-0.463817023619287	1.30661805673026	-0.12721853310841	-0.246922165679456	-0.644308835933134	-0.148455684985781	0.0827173280766093	-8.37743558230773	6.95268022394928	0.0123098400900877	0.0589529982066919	-0.0267972845018216	2.26501923718772	0.312415772003049	0.0900058097390371	0.078424414157753	0.141750224798798	0.0989348133273057	0.128389489069356	0.0715534610803686	1.1398438249378	0.205404075290315	0.175101731134384	3.5216453185181	8.11457955492519	0.0494492805686849	0.131189093500323	0.178138890729968	0	7	84	99
QG2	23C1-23C1	2L:2880704..2885850	NTPase	FBgn0024947	CG3059	25.505972032082	2L	2900000	2730000	2990000	7.26904469179239	6.71687592982782	7.56358617317323	0.534180411995942	0.807800667934318	0.228173377708802	-0.00158647733058917	-0.000803450486696384	-1.05841666328075	0.0959023772642969	0.0633409973409632	-52.8252419870812	-0.944780566980226	0.283975042320104	-663.369267827781	281.64899840536	-0.0112086680626446	0.551738624570511	-0.321161647836	0.961436187397009	0.357149647645428	0.0972584247356302	0.0661462622714897	0.12718666882906	0.157897773349029	0.126793318824834	0.0878074453893519	85.9575880432957	0.185084815413443	0.240504039935544	409.03880976004	441.000505945994	0.0454950146327826	0.11436521779122	0.18253210237574	1	7	97	209
QG2	23A4-23A3	2L:2746880..2753068	Pgk	FBgn0250906	CG3127	33.355228039496	2L	2790000	2680000	2930000	6.91103392482496	6.55577891601438	7.36708163662942	0.217428421102389	-0.0661655341341496	-0.291537586407543	0.214794080233607	-0.311103691506063	1.16251149505133	-0.243487169418084	-0.203836413992859	-4.75606978649894	-0.246933733391666	0.214846519261118	59.9459183907647	15.4546541074142	-0.123844062832352	0.818387639228486	-0.170805640357561	0.942422908823033	0.349969966122577	0.0969086618622665	0.0651613124156726	0.125878495029519	0.168324139127199	0.126708949850647	0.0834308771022643	7.09954073457693	0.178391809832934	0.299581003648434	138.544752091704	30.0470833050561	0.0453599096099983	0.1114477552727	0.187713229254209	1	7	92	204
QG2	23A1-23A1	2L:2573436..2575052	Rad1	FBgn0026778	CG3240	93.8520112133253	2L	2570000	2430000	2650000	6.20392720456917	5.76206522134073	6.45945428854605	-3.73099152570143	0.0206595175857685	0.591347535809785	0.388048406505597	1.25403417336926	-0.952358267757142	0.336627365899807	-0.32497612598785	-1.4434666180825	0.420109229985182	0.689354446831256	4.55627505510327	-18.3873051354203	-0.144171142806417	0.551366276612228	-0.301566006824465	1.31837146258912	0.273763721425847	0.0808881791861932	0.071870530117086	0.130393892691159	0.0716981249439145	0.11997463450142	0.0642033788120664	0.682586812571557	0.198496160831359	0.146985843212082	4.22413477497942	11.8490365568134	0.0473110996637488	0.135466624981376	0.152673692463022	0	8	92	110
QG2	24E1-24E1	2L:4227699..4228561	RpL40	FBgn0003941	CG2960	22.340383336674	2L	4230000	4080000	4320000	11.6809649538931	11.1766539132203	11.9857186494092	-0.122427842346535	0.530680629504781	-0.726781623116732	0.241530106439661	-0.0173497111469352	0.119920741163256	-0.275507029368032	0.068300119977835	-17.3384937189369	0.300238964998474	0.313391151225569	-0.0238397991826722	-0.530666510371126	-0.11516540219649	-0.131956288999966	-0.015672191962325	0.119803525066569	0.20697566547703	0.0968430195669338	0.061408764697055	0.216175487819093	0.105771284879764	0.20333330946394	0.148032849359376	35.5428398509327	0.101053313151734	0.135650062977408	0.510874843615981	0.750938003752852	0.0547908347202689	0.112305932445061	0.254685512185655	57	18	86	224
QG2	23C3-23C4	2L:2969773..2972508	Rrp1	FBgn0004584	CG3178-PA	42.7529556707722	2L	2980000	2880000	3140000	7.53079852532364	7.20377468227701	8.05686525920254	1.2335730740311	-0.600746116635344	-0.392371955988476	-0.293692444081996	0.46949769086764	-0.494995010307086	0.395753707991056	0.623313385429677	70.5234124118052	1.07109066364586	0.34419189253103	156.206830269401	-106.851371401518	-0.143412988590412	0.116810434439949	0.690108744420205	0.900114884047003	0.335734988379656	0.0910112256498822	0.0618574721326978	0.119076210303445	0.147078618764671	0.122949233268364	0.0814959129332991	407.902852479769	0.176837500530932	0.237950631659319	207.811310345857	595.924122171154	0.0447928576263698	0.11696719134214	0.180103350271768	1	7	97	206
QG2	23C3-23C4	2L:2969773..2972508	Rrp1	FBgn0004584	CG3178-PB	26.0587115697451	2L	2980000	2840000	3210000	7.53079852532364	7.07346188542553	8.28782565535831	-0.521361263840119	-0.0876169928104793	-0.125346919965671	-0.31252079165768	0.504475315780148	-0.23080161055958	0.446902466448463	0.299747734220461	178.870250368333	0.855457483469883	0.242845514409972	-239.185643131177	-258.821144461548	-0.14093381076667	0.189120904751244	0.797940076950007	0.948240163360202	0.353685297142844	0.0958772052405591	0.0651647256586145	0.125442704161036	0.154942281208763	0.129522801039825	0.0858531495953189	409.172199394393	0.177387798559798	0.238691106746202	208.457995320007	597.778569722157	0.0449322478642158	0.117331179832389	0.180663811250629	1	7	97	206
QG2	24C1-24C2	2L:3718185..3729145	Shaw	FBgn0003386	CG2822	79.7140977729908	2L	3740000	3710000	3790000	10.0435659063324	9.94394473503143	10.2096867168492	0.150687732275945	0.0185482259017705	-0.778442765079134	-0.442561083690794	1.8513923637631	0.662105108379459	0.585469057302821	0.105250446601774	0.440869827555699	-0.398131874216682	0.25103495608819	-0.586446791021309	-5.33883736469293	0.0427355612516458	0.221267393821981	-0.445497606607267	0.316577620629339	0.206211927485134	0.0706846412059319	0.0618330162082219	0.148380287018661	0.0858190934702505	0.100643461722637	0.0807544107718468	8.4496394006581	0.152378801459716	0.227063535178282	0.566489141003984	7.89043130011919	0.0474093687506311	0.122716179959709	0.182933393189258	1	13	108	131
QG2	24C6-24C6	2L:3825675..3827099	slp1	FBgn0003430	CG16738	46.0014150923545	2L	3770000	3740000	3840000	10.1432250237036	10.0435659063324	10.3759265204756	0.118651597851684	0.994977815474344	0.470968308862343	-0.554360835133385	0.152086092183613	0.200058878239323	0.239103959914507	-0.165920240581974	1301.70883885126	-0.409475879012861	-1.46709897085195	-0.825767475119286	-32.4409992084338	0.166437144417957	-0.07851289158165	-0.783434373734667	0.292065521741211	0.253668708575133	0.0866197532783112	0.0760972372186983	0.190992279296983	0.0952962110728938	0.126234201866477	0.103940978939915	423.558023721715	0.144408413688042	0.214767648201448	0.537085298529834	18.3375224898382	0.0450142892467391	0.116403271956064	0.183019291286076	1	13	108	131
QG2	23F3-23F3	2L:3449683..3452106	Snx1	FBgn0031534	CG2774	20.5091925891651	2L	3470000	3300000	3610000	9.1480521968914	8.58526899704806	9.61211708807414	-0.880846693579223	0.344586624732977	-0.0228746054677758	0.512964263668772	-0.521695494410652	-0.361351922002228	-0.139994313134788	-0.289210379026425	-1.41846052618209	-0.481112428865132	-0.0470185223488725	0.170649833067506	-68.8206619929256	0.0642414533818987	-0.108373020423602	0.0223131988459075	0.805868472733035	0.417170543366361	0.0896295017859731	0.071974779391091	0.176455133002718	0.105014915672509	0.121304324076735	0.0876233807301255	1.35020044431702	0.16116937699326	0.248545490422363	0.500503245296534	1606.59178776719	0.0484442270321783	0.133523838565561	0.17397707584505	1	4	106	167
QG2	24D6-24D6	2L:4121702..4124153	Sr-CI	FBgn0014033	CG4099	39.4861175800119	2L	4170000	4080000	4270000	11.4787647427016	11.1766539132203	11.816177190108	0.27908054827774	0.334439166589775	-0.763122471007925	0.108839506734035	0.105288732526313	0.316374906937607	-0.31582386291927	0.09015111022679	-247.912013282217	-0.746478501330402	0.299717350863943	0.472298815416743	0.164416014859502	0.136422021029239	0.270084036276588	0.326745833111259	0.119220895545347	0.198470247722453	0.0956325413986678	0.0613767207371529	0.217350225753674	0.104102505271374	0.211034896846216	0.149127968910262	146.447708949139	0.0966277863356275	0.131712585016424	0.652236469825924	0.668996545984278	0.0530978777568349	0.112192846570421	0.261227581579591	54	18	95	231
QG2	23A6-23B1	2L:2772327..2799979	Syt1	FBgn0004242	CG3139-PA	25.0211847024913	2L	2850000	2620000	2950000	7.1060105610596	6.36339608807007	7.43252233222564	-0.472342957946428	1.28754358766157	0.193292028797335	-0.0022412718802813	-0.301495360992012	0.590148803881069	-0.423790586503433	-0.091203292995473	-30.0769608124118	0.152972933111809	0.46573477617885	-8.40860324794881	178.808399976934	-0.170059632348924	0.734749957098291	0.263009058589356	0.967959525373901	0.359397580912683	0.0998328172133416	0.0659285720059368	0.130347481968584	0.168413922173884	0.128917776439624	0.0860140140400685	41.7704899683641	0.183963817591117	0.302165513748768	204.682701226773	234.46396213822	0.0449426261920014	0.113295814695328	0.182317981900157	1	7	92	212
QG2	23A6-23B1	2L:2772327..2799979	Syt1	FBgn0004242	CG3139-PB	28.4857139991398	2L	2850000	2670000	2940000	7.1060105610596	6.52364192415691	7.3997940094855	-0.417492611139509	1.41389481654736	0.17944746490452	-0.00746167444385284	-0.297536116313081	0.738010566614542	-0.465561390534929	-0.100879520737413	-33.1301276944594	0.168292507851008	0.50584852901096	140.87683689155	186.791713526869	-0.172044318854926	0.725211727639618	0.240091048085428	0.958706310018141	0.355961917408839	0.0988784647502152	0.0652983273945901	0.129101424369977	0.166803968193441	0.127685386120287	0.0851917625154309	41.7182872788503	0.183733908723427	0.301787882255626	204.426898924499	234.170940691095	0.0448864591237479	0.113154223197545	0.182090129916397	1	7	92	212
QG2	23A6-23B1	2L:2772327..2799979	Syt1	FBgn0004242	CG3139-PC	28.4857139991398	2L	2850000	2670000	2940000	7.1060105610596	6.52364192415691	7.3997940094855	-0.417492611139509	1.41389481654736	0.17944746490452	-0.00746167444385284	-0.297536116313081	0.738010566614542	-0.465561390534929	-0.100879520737413	-33.1301276944594	0.168292507851008	0.50584852901096	140.87683689155	186.791713526869	-0.172044318854926	0.725211727639618	0.240091048085428	0.958706310018141	0.355961917408839	0.0988784647502152	0.0652983273945901	0.129101424369977	0.166803968193441	0.127685386120287	0.0851917625154309	41.7182872788503	0.183733908723427	0.301787882255626	204.426898924499	234.170940691095	0.0448864591237479	0.113154223197545	0.182090129916397	1	7	92	212
QG2	23A6-23B1	2L:2772327..2799979	Syt1	FBgn0004242	CG3139-PE	26.1604756680219	2L	2850000	2650000	2920000	7.1060105610596	6.45945428854605	7.33438566110009	-0.626532377342896	1.03426229343967	0.23036882695605	-0.0226594683373946	-0.223843282016251	0.757181462805617	-0.444320867198141	-0.13387507158435	-4.59519328182196	-0.104248521214774	0.438990056129249	22.9489829761126	38.305461696872	-0.154393821240429	0.742008778749979	0.253025150767799	0.961282657705332	0.356918499891985	0.0991441825214557	0.065473804694575	0.129448360811944	0.167252223319311	0.128028517218707	0.0854206997801917	41.6943989525142	0.183628700771306	0.301615075367188	204.309841950402	234.036851968509	0.0448607566691755	0.113089429909365	0.181985863209162	1	7	92	212
QG2	24D8-24D8	2L:4186250..4187793	TBCC	FBgn0051961	CG31961	31.1477421375419	2L	4130000	4050000	4250000	11.3443310863061	11.0762222266331	11.7485269169097	0.209683464780082	0.176250483519998	0.150010184386822	-0.154875213589853	0.601328835777453	-0.163487547478792	-0.086719729150626	0.129305135887327	-268.611543121405	0.69857740856098	-1.04662650575666	0.576932904146109	-0.383893456660643	-0.0148347120801633	0.0161716458540767	-0.482723814757165	0.12597801058125	0.200198152681431	0.100725517815626	0.0654508911404891	0.229630567181209	0.109809010010472	0.226301694677607	0.156455734512753	160.086868561272	0.0926953358128494	0.133276177250905	0.811257362430636	0.668318249345163	0.0520014082283352	0.11267589931197	0.262648074510298	54	22	95	211
QG2	23F3-23F6	2L:3478434..3479612	Thor	FBgn0261560	CG8846	17.588313177313	2L	3470000	3360000	3660000	9.1480521968914	8.7837825845045	9.77798717886218	-1.41561161967517	-0.519587998875638	-0.26743347249737	0.100415207521722	0.148052631243469	-0.0378689916798272	0.105390292640736	0.0921697232958069	-0.544934471858553	-0.608382043113942	-0.582242399059449	0.581632816297012	183.459288183705	0.185761606182792	-0.556858756372197	-0.385748172891954	0.843819208116975	0.43681634095859	0.0938504207323837	0.0753642851223739	0.184764928318339	0.109960379369008	0.127016904305058	0.0917498254888558	1.28593850838253	0.153498622460083	0.236716125049574	0.476682109983163	1530.12706804878	0.0461385546951259	0.127168855943727	0.165696746987893	1	4	106	167
QG2	23F6-23F6	2L:3493986..3508119	tim	FBgn0014396	CG3234	38.8162126432178	2L	3480000	3390000	3570000	9.18118446765155	8.88309095962167	9.47947648576089	0.579509072120168	-0.901100030896665	-0.0873407364229905	-0.186997432849665	0.274986981359066	0.0705248950597468	0.380422119297468	0.0835109657449749	-1.21073589435144	0.16085883815108	-0.0874202351697003	-0.615237732922216	-2762.98762453971	-0.187716196636935	1.33394456713002	0.219798551855383	0.906280463300594	0.419383833541263	0.0938266876002906	0.074768146843708	0.185478369236554	0.109370577348758	0.126223836343103	0.0911200700802944	1.04466627939891	0.144175520113111	0.215925085688561	0.447333282290627	1327.65995073288	0.0432040168279253	0.118991485394004	0.154386023409325	1	4	106	167
QG2	23D1-23D2	2L:3068345..3144786	toc	FBgn0015600	CG9660	23.8278557335508	2L	3e+06	2870000	3250000	7.59638753369349	7.17116740780789	8.41996485778161	0.787912151888906	0.580760835169825	-9.2683206700152e-05	-0.159924659616521	-0.335088428335794	-0.349703544019934	0.0419969421388972	0.50056412164047	-552.992617044847	0.714518118794933	-0.910883153632792	-31.6551688091992	4462.84908444616	-0.0987394219274328	0.476701759539854	0.109496821779536	0.957703944401029	0.361090498553517	0.0973029528843564	0.0694790137252656	0.127396218283651	0.144118654470014	0.131635813272314	0.0869612990056272	338.47797177031	0.178918760015237	0.241104791963525	215.544538012481	2664.49246974189	0.0453097231757608	0.115918557499865	0.185717326750756	1	6	97	173
QG2	24E1-24E4	2L:4361925..4380716	Traf4	FBgn0026319	CG3048	21.5887400852197	2L	4460000	4250000	4710000	12.4641167059046	11.7485269169097	13.3360325442134	-0.109184582751509	0.729972329385908	0.453364500694862	-0.0315688715352877	0.475856584904555	-0.260060392571837	0.0856491497735537	-0.916956367461956	-0.330446034857726	-0.187092104607055	-0.340106136657648	-0.36281121040479	-0.372762582850452	0.19160229315503	-0.0404445412500399	-0.757666143590643	0.110947094648125	0.229357006831824	0.105378192437186	0.0610494772307476	0.206334930925996	0.11595907367398	0.169336863588538	0.18875248771198	2.89330678356438	0.0865216363651805	0.14825767158663	0.438177036327769	0.959141841123158	0.0551725671251946	0.111455295351927	0.231989689400018	62	17	81	225
QG2	24E1-24E1	2L:4283148..4323781	tutl	FBgn0010473	CG15427-PE	28.3957988541019	2L	4340000	4230000	4550000	12.0537133157476	11.6809649538931	12.7750672028199	0.0255286356244766	0.842608291758106	-0.0576514865229527	-0.0233389466157273	-1.00793093594898	-0.191647197629042	0.395608203658872	0.512539020321271	9.87696830360836	0.394947242090339	0.240546178076579	0.0743480308144526	-0.90877469078199	-0.286687664638104	0.447194647965132	0.221069080815929	0.120992689713386	0.222418167736448	0.100883927902582	0.0611785505764369	0.212268916424146	0.113967152734123	0.17468972108892	0.152581592389308	13.0370398355244	0.0909452666247144	0.140938027286957	0.424698080452036	0.967356248096715	0.0531736493910701	0.10851215387581	0.231427651436409	56	17	84	240
QG2	24E1-24E1	2L:4283148..4323781	tutl	FBgn0010473	CG15427-PC	28.3957988541019	2L	4340000	4230000	4550000	12.0537133157476	11.6809649538931	12.7750672028199	0.0255286356244766	0.842608291758106	-0.0576514865229527	-0.0233389466157273	-1.00793093594898	-0.191647197629042	0.395608203658872	0.512539020321271	9.87696830360836	0.394947242090339	0.240546178076579	0.0743480308144526	-0.90877469078199	-0.286687664638104	0.447194647965132	0.221069080815929	0.120992689713386	0.222418167736448	0.100883927902582	0.0611785505764369	0.212268916424146	0.113967152734123	0.17468972108892	0.152581592389308	13.0370398355244	0.0909452666247144	0.140938027286957	0.424698080452036	0.967356248096715	0.0531736493910701	0.10851215387581	0.231427651436409	56	17	84	240
QG2	24E1-24E1	2L:4283148..4323781	tutl	FBgn0010473	CG15427-PD	36.329866077776	2L	4330000	4270000	4380000	12.0197027015441	11.816177190108	12.1900326116527	-0.46793396516191	0.994546858093427	-0.307309840840181	0.00408322017705881	-0.620570695211478	0.3690187882429	0.94612056601698	-0.0302014744446431	20.7760498970311	0.582520566675814	0.39179026596184	0.385504654507186	-1.45701542152397	-0.245048081008894	0.0232889415495467	-0.415545488938786	0.117083693681158	0.214349383541055	0.0969004071715646	0.0594763026392831	0.206535692247753	0.108854221529207	0.173580800844314	0.148050394520734	112.452180913549	0.0918980550975507	0.140264215509516	0.423592461812101	1.04266148696599	0.0530951695852768	0.108644231795405	0.234407206683709	58	18	90	233
QG2	24E1-24E1	2L:4283148..4323781	tutl	FBgn0010473	CG15427-PF	28.3957988541019	2L	4340000	4230000	4550000	12.0537133157476	11.6809649538931	12.7750672028199	0.0255286356244766	0.842608291758106	-0.0576514865229527	-0.0233389466157273	-1.00793093594898	-0.191647197629042	0.395608203658872	0.512539020321271	9.87696830360836	0.394947242090339	0.240546178076579	0.0743480308144526	-0.90877469078199	-0.286687664638104	0.447194647965132	0.221069080815929	0.120992689713386	0.222418167736448	0.100883927902582	0.0611785505764369	0.212268916424146	0.113967152734123	0.17468972108892	0.152581592389308	13.0370398355244	0.0909452666247144	0.140938027286957	0.424698080452036	0.967356248096715	0.0531736493910701	0.10851215387581	0.231427651436409	56	17	84	240
QG2	24E1-24E1	2L:4283148..4323781	tutl	FBgn0010473	CG15427-PG	36.329866077776	2L	4330000	4270000	4380000	12.0197027015441	11.816177190108	12.1900326116527	-0.46793396516191	0.994546858093427	-0.307309840840181	0.00408322017705881	-0.620570695211478	0.3690187882429	0.94612056601698	-0.0302014744446431	20.7760498970311	0.582520566675814	0.39179026596184	0.385504654507186	-1.45701542152397	-0.245048081008894	0.0232889415495467	-0.415545488938786	0.117083693681158	0.214349383541055	0.0969004071715646	0.0594763026392831	0.206535692247753	0.108854221529207	0.173580800844314	0.148050394520734	112.452180913549	0.0918980550975507	0.140264215509516	0.423592461812101	1.04266148696599	0.0530951695852768	0.108644231795405	0.234407206683709	58	18	90	233
QG2	24E1-24E1	2L:4283148..4323781	tutl	FBgn0010473	CG15427-PH	36.329866077776	2L	4330000	4270000	4380000	12.0197027015441	11.816177190108	12.1900326116527	-0.46793396516191	0.994546858093427	-0.307309840840181	0.00408322017705881	-0.620570695211478	0.3690187882429	0.94612056601698	-0.0302014744446431	20.7760498970311	0.582520566675814	0.39179026596184	0.385504654507186	-1.45701542152397	-0.245048081008894	0.0232889415495467	-0.415545488938786	0.117083693681158	0.214349383541055	0.0969004071715646	0.0594763026392831	0.206535692247753	0.108854221529207	0.173580800844314	0.148050394520734	112.452180913549	0.0918980550975507	0.140264215509516	0.423592461812101	1.04266148696599	0.0530951695852768	0.108644231795405	0.234407206683709	58	18	90	233
QG2	24E1-24E1	2L:4283148..4323781	tutl	FBgn0010473	CG15427-PI	28.3957988541019	2L	4340000	4230000	4550000	12.0537133157476	11.6809649538931	12.7750672028199	0.0255286356244766	0.842608291758106	-0.0576514865229527	-0.0233389466157273	-1.00793093594898	-0.191647197629042	0.395608203658872	0.512539020321271	9.87696830360836	0.394947242090339	0.240546178076579	0.0743480308144526	-0.90877469078199	-0.286687664638104	0.447194647965132	0.221069080815929	0.120992689713386	0.222418167736448	0.100883927902582	0.0611785505764369	0.212268916424146	0.113967152734123	0.17468972108892	0.152581592389308	13.0370398355244	0.0909452666247144	0.140938027286957	0.424698080452036	0.967356248096715	0.0531736493910701	0.10851215387581	0.231427651436409	56	17	84	240
QG2	24E4-24E4	2L:4382925..4386062	Vps53	FBgn0031598	CG3338	47.1545370250577	2L	4380000	4310000	4440000	12.1900326116527	11.9517605984225	12.3954037750177	-0.31821033732006	-0.351004122078409	0.213369323098021	0.302298904651366	-0.126319526910787	-0.082625538759172	-0.142178545401171	-1.28340804174764	1.84825683500475	0.2927004567388	-0.796928067913244	-0.474451028893837	0.118282739842744	-0.086302269878648	0.645533298174513	-0.805587943481431	0.111910650572262	0.215363095689719	0.098735953328814	0.0578817714702113	0.199654710940545	0.113060006101521	0.164427692320373	0.145569722482498	2.33986300618134	0.0845266035879271	0.135604850911834	0.415601882553392	0.928693752532574	0.0518290486609204	0.107945515606641	0.225413387035756	55	18	82	241
QG3	30B1-30B1	2L:9387389..9391567	Aldh	FBgn0012036	CG3752	53.9786649322795	2L	9410000	9320000	9510000	36.0576848748102	35.6275921126276	36.5321454200477	1.02371185504129	-0.20411690349507	0.328938498816135	0.837039764002164	-0.580061904839018	0.396231442926616	0.226047653424724	-0.404015188849783	-0.00914029934531144	0.444153218601073	0.0161559704682574	-0.138735270563676	-3.47550652598533	-0.25694602023626	0.523102492302856	1.31006276984079	0.228067971430367	0.870199658524397	0.0991319431440573	0.0825987358764942	0.0583488758410395	0.113649023455043	0.191691773491342	0.0841947810596904	0.128399929189085	0.211865672919539	0.0499886752915617	0.368937798537364	111.226534898109	0.11430998202996	0.449533324533165	1.68882154655676	11	0	61	94
QG3	30C2-30C2	2L:9634179..9656026	Apoltp	FBgn0032136	CG15828	17.7744710478775	2L	9640000	9400000	9890000	37.1431554415015	36.0100382745868	38.2962441101077	0.225124605017768	-6.32944325134245	0.0710672831615116	0.393260134848462	-0.0753699026157239	0.117983379207721	0.188172198098152	-0.45824149428767	0.465864926219611	0.841905751435113	-0.122317671929678	-0.398954004316868	-23.6627989955148	0.0412209800584295	0.434138737380819	0.146378175635023	0.291291137735493	10.8815732695335	0.127052026005484	0.0953690569941577	0.0698800937076125	0.139092832498763	0.217695478620626	0.0943529216607261	0.13216295083741	0.226134190587402	0.050242221833043	0.385057638621122	17.47936766767	0.106106402963396	0.422525271026752	0.466750569802115	8	0	40	91
QG3	30B12-30B12	2L:9578120..9579638	CG31709	FBgn0051709	CG31709	93.7474603249306	2L	9570000	9510000	9610000	36.8150082920001	36.5321454200477	37.0027753649625	0.858323346068493	22.3639032011765	0.518337127021127	0.623622592955455	-1.02381686279336	0.555350296800441	0.875263287292935	0.202672399020287	0.0304726261869892	-0.156178497343429	0.0239693313852706	-0.290949872786287	19.7576774819365	-0.0677417064634901	-0.242449168531935	-0.00325753260944885	0.205396075316674	14.9018907868126	0.0883152153315701	0.068906117693393	0.0514605871635233	0.098315438563413	0.153605085477946	0.0694854226673899	0.131790222581399	0.228851720201202	0.051049973687876	0.384913240069993	27.0614584184145	0.111355804263236	0.463375929113521	0.548658234217888	8	0	40	91
QG3	30B5-30B10	2L:9495474..9520696	CG33298	FBgn0032120	CG33298	14.4827765540566	2L	9510000	9470000	9780000	36.5321454200477	36.342803607153	37.7928184964891	-0.406138625730228	-2.26055158217662	0.198339982992445	-0.494135054335158	0.206309732186718	0.549061738639247	-0.19473528218644	-0.110143414802796	-0.120943507655292	0.173380438347734	-0.00848364092454845	0.105444558159486	42.9861793382424	0.054040221961981	0.26106098696472	-0.415638324963143	0.266154836701063	2.35656990503561	0.115386504916244	0.0921494190781552	0.069364889011051	0.134004108334047	0.206176707778233	0.0903122462305902	0.130784615615244	0.217499902011783	0.0501815797885426	0.375875481476041	25.4874237479101	0.112424250164316	0.462676550392786	0.949348939319333	10	0	54	96
QG3	30B12-30B12	2L:9568890..9573572	CG3838	FBgn0032130	CG3838	16.0295708828024	2L	9530000	9460000	9690000	36.6265897759325	36.2953752610501	37.3762372532947	-0.056764346070795	-2.3267737189208	0.461337040255587	-0.258820173156173	-0.0732577656617529	0.297456010253923	-0.294481359578279	0.0521532991364065	0.022680048519163	0.429246147465503	-0.126374957612564	0.631310190903567	-33.2804115478278	0.426808606684703	-0.836328263294999	2.34151034913151	0.279472350160457	5.97864221509035	0.118433901269582	0.0951566035822549	0.0714089631319572	0.136031624651578	0.213670212846539	0.0954552948493048	0.12692590316113	0.215355659125507	0.0489253640963477	0.369990618253284	32.6671852261606	0.108743109409326	0.453092632248465	0.695658135276482	10	0	53	95
QG3	30B5-30B5	2L:9491176..9494876	Gdi	FBgn0004868	CG4422	23.1167643100149	2L	9510000	9350000	9600000	36.5321454200477	35.771272131692	36.9558962785516	-0.285964500183159	-1.30569228713399	0.814279673452417	-0.378679264632294	-0.0454142277474657	0.376045780774334	-0.065957224483111	-0.176865932706495	0.354506818764676	0.0507245852108224	0.0442605129911994	-0.0505685381718878	27.4626300352905	-0.469813634596985	-0.0980940001897315	-0.511524229969269	0.2620478642848	2.32020623148026	0.113606003014517	0.0907274831591258	0.0682945357935159	0.131936322591674	0.202995243701846	0.0889186592918099	0.128082466919685	0.213006123643887	0.0491447751939898	0.368109495873032	24.9608265750729	0.110101446067659	0.453117162759705	0.929734384610857	10	0	54	96
QG3	30C1-30C1	2L:9616469..9623109	GlcAT-S	FBgn0032135	CG3881	107.413806088275	2L	9650000	9580000	9740000	37.189861533517	36.8620122822346	37.6081611273937	-0.781640433208268	1.7323610143442	-0.136769663787963	-0.884701163850957	0.0429617724076449	0.239467471706375	0.275139836212761	0.793547295651347	0.67384275609256	0.0857887060834296	-0.388729409865044	0.638063290819328	6.75554461821982	0.836050211912111	0.084263776854695	2.22461387605661	0.259915794401888	9.03975771243631	0.112520690891446	0.0848431794116026	0.0618711826763107	0.124002564460354	0.194201512669476	0.0836167866167062	0.117436109747133	0.200159278967179	0.0445310357968694	0.342205081893275	14.7147256420632	0.0935094057094905	0.368961759009484	0.405072276519806	8	0	40	91
QG3	30C9-30D1	2L:9782384..9788499	IP3K1	FBgn0032147	CG4026	59.0718903129536	2L	9810000	9750000	9850000	37.9307711692006	37.6544008042509	38.1139557541226	0.0974385186033533	-2389.77866094922	0.000984449700858161	0.48862137599005	0.0564368928553714	-0.559214716762541	0.152555670597307	-0.324792717465456	0.073239319722775	0.64245012807224	-0.371982107778618	0.322586564814473	12.5185071026132	0.895614329915965	0.762291870986103	1.48287689056887	0.699780555763031	2334.19028029434	0.119239682357287	0.0945847313185851	0.0663333611442788	0.144272141079141	0.161362648288159	0.0927891275313352	0.114809177782226	0.198221793175752	0.0451956220978417	0.350952807620271	11.231671734101	0.0803297139732383	0.27780216142624	1.04569165202809	1	0	59	99
QG3	30B10-30B12	2L:9547720..9566750	jp	FBgn0032129	CG4405-PB	35.2170475795142	2L	9620000	9510000	9790000	37.0496118954444	36.5321454200477	37.8388552157666	-0.817861120542985	12.9026595000352	0.341620713164695	-0.710384925733221	0.358040223827091	0.257303563298407	0.249319918059239	-0.277589211466325	-0.546418201712237	0.524445574719112	0.100777738995869	0.234801714562221	-8.1610668579387	-0.0848911877472438	-0.300718470522829	-1.88957759351402	0.273698546124138	11.9811218063859	0.120303912141743	0.0901865014530284	0.0666158267813036	0.130853209756138	0.20461235352318	0.0898399501194381	0.13060589350093	0.224913643760872	0.0499100419547226	0.380562196067347	19.3760928852043	0.106531293835249	0.431317559866192	0.483692391311375	8	0	40	91
QG3	30B10-30B12	2L:9547720..9566750	jp	FBgn0032129	CG4405-PA	35.2170475795142	2L	9620000	9510000	9790000	37.0496118954444	36.5321454200477	37.8388552157666	-0.817861120542985	12.9026595000352	0.341620713164695	-0.710384925733221	0.358040223827091	0.257303563298407	0.249319918059239	-0.277589211466325	-0.546418201712237	0.524445574719112	0.100777738995869	0.234801714562221	-8.1610668579387	-0.0848911877472438	-0.300718470522829	-1.88957759351402	0.273698546124138	11.9811218063859	0.120303912141743	0.0901865014530284	0.0666158267813036	0.130853209756138	0.20461235352318	0.0898399501194381	0.13060589350093	0.224913643760872	0.0499100419547226	0.380562196067347	19.3760928852043	0.106531293835249	0.431317559866192	0.483692391311375	8	0	40	91
QG3	30B10-30B12	2L:9547720..9566750	jp	FBgn0032129	CG4405-PD	35.2170475795142	2L	9620000	9510000	9790000	37.0496118954444	36.5321454200477	37.8388552157666	-0.817861120542985	12.9026595000352	0.341620713164695	-0.710384925733221	0.358040223827091	0.257303563298407	0.249319918059239	-0.277589211466325	-0.546418201712237	0.524445574719112	0.100777738995869	0.234801714562221	-8.1610668579387	-0.0848911877472438	-0.300718470522829	-1.88957759351402	0.273698546124138	11.9811218063859	0.120303912141743	0.0901865014530284	0.0666158267813036	0.130853209756138	0.20461235352318	0.0898399501194381	0.13060589350093	0.224913643760872	0.0499100419547226	0.380562196067347	19.3760928852043	0.106531293835249	0.431317559866192	0.483692391311375	8	0	40	91
QG3	30B10-30B12	2L:9547720..9566750	jp	FBgn0032129	CG4405-PE	35.2170475795142	2L	9620000	9510000	9790000	37.0496118954444	36.5321454200477	37.8388552157666	-0.817861120542985	12.9026595000352	0.341620713164695	-0.710384925733221	0.358040223827091	0.257303563298407	0.249319918059239	-0.277589211466325	-0.546418201712237	0.524445574719112	0.100777738995869	0.234801714562221	-8.1610668579387	-0.0848911877472438	-0.300718470522829	-1.88957759351402	0.273698546124138	11.9811218063859	0.120303912141743	0.0901865014530284	0.0666158267813036	0.130853209756138	0.20461235352318	0.0898399501194381	0.13060589350093	0.224913643760872	0.0499100419547226	0.380562196067347	19.3760928852043	0.106531293835249	0.431317559866192	0.483692391311375	8	0	40	91
QG3	30D1-30E1	2L:9793317..9886250	nAChRalpha6	FBgn0032151	CG4128	31.3475511367097	2L	9820000	9750000	9850000	37.9766491624921	37.6544008042509	38.1139557541226	-1.19746662326004	-426.316436044979	-0.460832922934228	-0.0107867891372444	-0.105726984188824	0.658442558775465	0.149226302368974	0.181601135932543	0.279072285613271	1.80751980540586	-0.0127926776300995	-0.272592630924002	3.13935830775318	-0.383135981506691	-0.1481636667461	-1.14134994842298	0.731261535119653	389.436090738569	0.119936729255791	0.0951917169200845	0.066463649073721	0.145607266160095	0.156248225845998	0.0933601368767375	0.122228558775975	0.214705698120575	0.0489948496747802	0.377704162293279	12.794580900554	0.085634936537428	0.294193184857477	1.21134510437662	1	0	60	100
QG3	30C6-30C7	2L:9711512..9746495	Nckx30C	FBgn0028704	CG18660-PB	75.3239524702261	2L	9720000	9660000	9800000	37.515534822156	37.236523222484	37.8848396466312	-0.473161649015341	2.97108375890428	-0.3563949982782	-0.370462550230354	-0.241640566667191	-0.160887032976098	-0.324685804953624	1.22011770789429	0.359179186518883	-0.325979611744445	-0.115658310715506	0.35468463811051	-6.36932573505053	0.161853158792172	-0.79067253752504	2.49054368742194	0.262478937797234	11.4729917129686	0.102661372859979	0.080709590294568	0.0572059423660486	0.118027849371028	0.188675082829467	0.0781110370840436	0.134138821712754	0.220848976744595	0.0507109004409377	0.394456757797041	13.5048217685711	0.100833907736896	0.373375350914808	0.513219242512551	8	0	59	93
QG3	30C6-30C7	2L:9711512..9746495	Nckx30C	FBgn0028704	CG18660-PA	75.3239524702261	2L	9720000	9660000	9800000	37.515534822156	37.236523222484	37.8848396466312	-0.473161649015341	2.97108375890428	-0.3563949982782	-0.370462550230354	-0.241640566667191	-0.160887032976098	-0.324685804953624	1.22011770789429	0.359179186518883	-0.325979611744445	-0.115658310715506	0.35468463811051	-6.36932573505053	0.161853158792172	-0.79067253752504	2.49054368742194	0.262478937797234	11.4729917129686	0.102661372859979	0.080709590294568	0.0572059423660486	0.118027849371028	0.188675082829467	0.0781110370840436	0.134138821712754	0.220848976744595	0.0507109004409377	0.394456757797041	13.5048217685711	0.100833907736896	0.373375350914808	0.513219242512551	8	0	59	93
QG3	30C6-30C7	2L:9711512..9746495	Nckx30C	FBgn0028704	CG18660-PD	75.3239524702261	2L	9720000	9660000	9800000	37.515534822156	37.236523222484	37.8848396466312	-0.473161649015341	2.97108375890428	-0.3563949982782	-0.370462550230354	-0.241640566667191	-0.160887032976098	-0.324685804953624	1.22011770789429	0.359179186518883	-0.325979611744445	-0.115658310715506	0.35468463811051	-6.36932573505053	0.161853158792172	-0.79067253752504	2.49054368742194	0.262478937797234	11.4729917129686	0.102661372859979	0.080709590294568	0.0572059423660486	0.118027849371028	0.188675082829467	0.0781110370840436	0.134138821712754	0.220848976744595	0.0507109004409377	0.394456757797041	13.5048217685711	0.100833907736896	0.373375350914808	0.513219242512551	8	0	59	93
QG3	30C6-30C7	2L:9711512..9746495	Nckx30C	FBgn0028704	CG18660-PE	72.8047268940264	2L	9720000	9650000	9790000	37.515534822156	37.189861533517	37.8388552157666	-0.40591204282734	1.56907628048333	-0.321563607530835	-0.575381759961282	-0.098187849003959	-0.3475093235623	-0.284105936120985	1.17319317413623	0.0823788093673115	-0.277548373096075	-0.0788818683787001	0.274762663187162	0.835328808781855	0.148833991523157	-1.13051095327358	2.78463506536205	0.262564626081733	11.4767371600746	0.102694887461183	0.0807359385661398	0.0572246176895074	0.11806638047764	0.188736677273238	0.0781365370377707	0.13447138703209	0.221396519279547	0.0508366260629731	0.395434719552973	13.5383037636168	0.101083901439675	0.374301046334102	0.514491647615683	8	0	59	93
QG3	30C6-30C7	2L:9711512..9746495	Nckx30C	FBgn0028704	CG18660-PF	72.8047268940264	2L	9720000	9650000	9790000	37.515534822156	37.189861533517	37.8388552157666	-0.40591204282734	1.56907628048333	-0.321563607530835	-0.575381759961282	-0.098187849003959	-0.3475093235623	-0.284105936120985	1.17319317413623	0.0823788093673115	-0.277548373096075	-0.0788818683787001	0.274762663187162	0.835328808781855	0.148833991523157	-1.13051095327358	2.78463506536205	0.262564626081733	11.4767371600746	0.102694887461183	0.0807359385661398	0.0572246176895074	0.11806638047764	0.188736677273238	0.0781365370377707	0.13447138703209	0.221396519279547	0.0508366260629731	0.395434719552973	13.5383037636168	0.101083901439675	0.374301046334102	0.514491647615683	8	0	59	93
QG3	30B3-30B5	2L:9437469..9464184	numb	FBgn0002973	CG3779	26.4830986382885	2L	9500000	9310000	9630000	36.4848660764493	35.5796297472958	37.0964054082173	-0.204636881777715	2.68592753985134	0.00235571239575904	0.00663193480398776	0.255906303594324	-1.04937219722449	-0.375396875554721	0.134468920724569	0.227048914305286	-0.285887633124425	-0.129408383838918	0.365989339125899	6.89873375259882	0.547599206151385	0.350131688805683	-0.901270430801339	0.258579368500824	1.77524872224055	0.113200900311281	0.0925653673595351	0.0669095399687434	0.131536608140052	0.201456081187968	0.0881462827038423	0.126623647878559	0.209362553418537	0.0485361986998639	0.360225126988962	24.4589566491415	0.109423809771036	0.445669244050612	1.09694863612229	10	0	50	89
QG3	30B10-30B10	2L:9521210..9540060	Oatp30B	FBgn0032123	CG3811	17.6775390735874	2L	9590000	9260000	9740000	36.9089750976382	35.339307946339	37.6081611273937	0.583804327686078	11.4521789628982	-0.667888185173577	0.425123114809991	-0.164243493683481	0.0554950432753635	0.236655229042147	0.154759793193621	-0.299722204312328	-0.149735950717234	-0.0334144652271812	-0.346312306870426	3.26593272169611	0.390653381913583	0.604158593600096	-0.0839533451556802	0.282889315082184	16.4412609429474	0.123517608168433	0.0942012000394182	0.0701456445883823	0.135363433304658	0.211536486393499	0.0946101637035377	0.13134674686013	0.2276244229649	0.0505996110795826	0.383143990515052	23.5460651719815	0.10951459892014	0.452013747673126	0.522198033473986	8	0	40	91
QG3	30C5-30C5	2L:9682315..9699297	Pka-C1	FBgn0000273	CG4379	77.3226886730912	2L	9700000	9640000	9750000	37.4227167122685	37.1431554415015	37.6544008042509	0.830152281220956	-6.43948242537242	0.558330781214225	0.792553854592772	-0.378778995946645	-0.80209163080146	-1.19602082932042	0.0961854331801323	-0.591570998814788	-1.59007819455431	0.202878472238687	-0.0709871734988095	-1.19347818568281	-0.230516181996228	0.677344013980225	0.477599692058028	0.26297720534596	8.19464066435232	0.106287112108649	0.0834339763085811	0.0593939549231408	0.1223795986901	0.197484461274474	0.08076787115163	0.129245897493378	0.214856987484174	0.0486469367978809	0.378123085764296	13.2340018362854	0.0986894199965142	0.371325289212234	0.433386730638513	8	0	59	93
QG3	30B3-30B3	2L:9431405..9435341	scat	FBgn0011232	CG3766	32.8574869231542	2L	9390000	9270000	9510000	35.9623559026043	35.3874397324736	36.5321454200477	-0.0148502679067014	0.126348437005668	0.0976489157866485	0.123518585226998	-0.403507599929481	-0.221652780179552	1.49416424686154	0.435198227176841	0.09522449295315	1.06735909478961	-0.0609831839463914	-0.898984880458122	118.614823887426	-0.133240180836649	0.663795268727444	0.591634161007633	0.249906174796461	0.98995654241486	0.107854579638295	0.0914521608683043	0.0640156539538526	0.124948448865672	0.215603990101001	0.0939378926428109	0.125020868152215	0.203391926231134	0.0488143632088153	0.358485863492238	142.857911975702	0.110705541708569	0.433170625748536	1.58286675130117	11	0	61	94
QG3	30C7-30C7	2L:9762424..9763262	Taf11	FBgn0011291	CG4079	25.6501516752789	2L	9770000	9650000	9830000	37.7467301084058	37.189861533517	38.022473005248	-0.323852709721942	-1508.6476993264	-0.29050175879589	-0.574674750513665	0.244894809639875	-0.025038522397205	0.253076978452049	0.314850849760857	0.281072458812266	0.152778528051636	-0.15000830397835	0.280169080998918	-10.6030216805719	0.362286706246263	-0.874339309496993	1.15748689729239	0.41866989738853	964.953773419992	0.119300396702122	0.094220343366195	0.0666215667982274	0.141538987401875	0.172399718648864	0.0914402246484424	0.134196796682395	0.22334013811988	0.0516222563424761	0.40271378471392	13.1622468076207	0.0967249528205567	0.343082621154946	0.790849445087544	1	0	59	93
QG3	30A2-30A6	2L:9166778..9250211	tai	FBgn0041092	CG13109	35.6862141966835	2L	9250000	9110000	9400000	35.2911427893644	34.6133932787886	36.0100382745868	-0.816347906521326	0.603169387243106	-0.17109956978593	-0.779475169528965	0.340789273838918	0.565390180459613	0.530497632326619	0.0261000917511857	0.0771695132908592	-0.496639800862962	0.0324373787019271	0.096852436245929	5.35806340301757	-0.0593926165254932	-0.945977699887032	1.4570538838123	0.233811474897641	1.05813991085554	0.103438545013689	0.0847008678839775	0.0617487342576784	0.116178230568898	0.220660942280006	0.0980581556824448	0.132981265724072	0.199985690329585	0.0498040584665903	0.444857289719322	6.86317054154077	0.111914910333915	0.439297410053446	1.33773546549868	12	0	68	105
QG3	30C7-30C7	2L:9758342..9762375	zf30C	FBgn0270924	CG3998	16.3810881828107	2L	9720000	9550000	9910000	37.515534822156	36.7208786256741	38.3870397493575	0.326297916004161	17.45212062949	-0.249299278687501	0.671886791350825	-0.102676353411898	0.00620048833083455	-0.0437895155617184	-0.303984117052544	-0.155605647413869	0.0602994367337343	0.0088851763817719	0.211160442369343	-2.24430851740157	0.0970715598453826	-0.0601726133197072	0.00399245318520524	0.30563119942714	13.3591832079152	0.119539185830867	0.0939784696403241	0.0666107571389277	0.137431953480928	0.219693787056283	0.0909527071118223	0.13952160829923	0.229711309770029	0.0527458516295363	0.410285706625602	14.0467496947331	0.104880218857702	0.388358334997736	0.533813948946111	8	0	59	93
QG4	35B3-35B3	2L:14615552..14618902	Adh	FBgn0000055	CG3481	28.6078289547155	2L	14940000	14350000	14990000	50.4641056313993	49.7063471590876	50.5231947125462	-0.396552792596374	0.0258008656127183	-1.29899334885064	0.131863827715763	-0.0282212492967085	-0.254978538489265	0.312556994706708	0.180361921921474	-0.118520105652537	-0.224275891443481	-0.409477146875292	0.570591198232782	-1056.41579052601	0.48698744230119	-0.640192296685234	0.299147684722895	0.106115470252324	0.264491594444979	0.687061929493877	0.0605406376719011	0.0808549384720963	0.261169110364328	0.291403631074589	0.16923683472161	0.0765987515190545	0.297791566978383	0.0717163693753437	0.252784864446924	1069.36415860057	0.0656349545040662	0.180021234651894	0.209352741390611	72	10	1	245
QG4	35B3-35B3	2L:14615552..14618902	Adhr	FBgn0000056	CG3484	110.700758450896	2L	14480000	14380000	14610000	49.8828616879057	49.7475531365051	50.0540175957977	-0.460361911535142	-1.4465570245984	-0.288076704350684	0.183557193344784	0.0756189797021522	-0.266580418461904	0.560271307684778	-0.467294776186383	-0.136368901716363	0.0554702309558597	0.98642512174547	0.501418269870024	-28.3905166569867	-0.806848872733065	-0.186390149750462	0.617781446304492	0.110018473848058	0.301181539013509	0.731864281920908	0.0585470976777097	0.0756624891399097	0.26928325528339	0.31133470339112	0.169904011069485	0.058460102897952	0.244210732758588	0.0562954107671575	0.213794962641271	17.5917221294172	0.051669129290101	0.170803298493027	0.210260556881271	68	9	1	252
QG4	35E2-35E2	2L:16049965..16081684	beat-Ia	FBgn0013433	CG4846	18.445778224606	2L	16130000	15790000	16280000	51.6711646188627	51.3659783233386	51.7970002089613	-0.276505222247048	0.451302729733282	0.0211038343817155	0.173728905867998	0.104298752368449	-0.184077562072885	-0.609949181278585	-0.135087473347842	0.126367471527578	-0.0539986119969538	-0.287152867339632	-0.532345441452836	2837.51177998468	0.128120739183467	0.442882720916628	-0.127127017039613	0.130227701068409	0.290758483439729	0.666774850759765	0.0614298848849276	0.0843222904210181	0.964989344563288	0.113669943319947	0.136301324208505	0.0769342071740447	0.362179890258611	0.0783944553761565	0.209864625484461	2643.94037321129	0.0751911655523808	0.186811700449752	0.203065615996986	53	11	2	227
QG4	35D6-35D7	2L:15905134..15962435	beat-Ib	FBgn0028645	CG7644	28.4544827700887	2L	15810000	15600000	16160000	51.3847370205755	51.1824592673656	51.6967455220798	-0.252648703278703	-0.322961804897719	0.228331066767746	0.295870588669055	-0.143484951630567	-0.240883754608012	-0.204513580610382	-0.496635757805345	0.255187038576521	0.1051265530766	0.295535484606235	-0.165121544921479	86.2616019461674	-0.454613202696685	0.197621333756185	-0.58608562261871	0.12647252812528	0.27832471087769	0.304366698349731	0.0609455658342467	0.0819593304676787	0.96409893097385	0.118928857233791	0.146202132779162	0.0749636013512154	0.277453148616356	0.0734527423211989	0.194972650720883	87.5850957757952	0.0710905247322974	0.172383338562362	0.218205310605371	57	12	4	247
QG4	35E1-35E2	2L:16000291..16041703	beat-Ic	FBgn0028644	CG4838	57.4081675120615	2L	15940000	15790000	16080000	51.5041616908993	51.3659783233386	51.6280595982444	0.118309125592712	-0.938670335081837	-0.592820280057074	0.55872453543318	-0.522348476941162	-3.14701173693207	-0.468096673970922	-0.481512273955508	-0.070949111143846	0.382085300445294	-0.182329866416891	0.366679785874896	-231.964113524053	-0.0179925509403026	1.31003026576033	-0.362945173368846	0.112436433722554	0.250364099703604	0.35649444104432	0.0550736387493171	0.0730968070501656	0.86086392106887	0.100238677121321	0.128015168481869	0.0750635419334664	0.343420832544393	0.0744991673920687	0.197329887199747	182.500299433585	0.0716728668224143	0.177590774581153	0.219010199983731	58	11	2	235
QG4	35E5-35E6	2L:16165831..16190540	Ca-alpha1D	FBgn0001991	CG4894-PB	85.1301331046658	2L	16190000	16090000	16240000	51.7221174229305	51.6367279862815	51.7639452049549	-0.45602701901926	-0.177831539592529	-0.0873073600255048	0.0646504680833324	0.0484426858249306	0.0520720577078713	0.255744688862586	-0.231103205832475	0.711771479838561	-0.308108457550352	0.381740522188524	0.119297848672643	514.061845222014	-0.885467196893965	-0.882079618126376	0.0605523879478732	0.135063997652494	0.302647269875673	0.704348116266163	0.0624113708835247	0.0866172978794127	0.991318066259128	0.11703290917228	0.134636284873282	0.0594169606941265	0.267975806511322	0.0606045525992993	0.157811159604543	1641.84386179406	0.0582844595641689	0.1442472681279	0.143341508195545	52	10	2	244
QG4	35E5-35E6	2L:16165831..16190540	Ca-alpha1D	FBgn0001991	CG4894-PA	85.1301331046658	2L	16190000	16090000	16240000	51.7221174229305	51.6367279862815	51.7639452049549	-0.45602701901926	-0.177831539592529	-0.0873073600255048	0.0646504680833324	0.0484426858249306	0.0520720577078713	0.255744688862586	-0.231103205832475	0.711771479838561	-0.308108457550352	0.381740522188524	0.119297848672643	514.061845222014	-0.885467196893965	-0.882079618126376	0.0605523879478732	0.135063997652494	0.302647269875673	0.704348116266163	0.0624113708835247	0.0866172978794127	0.991318066259128	0.11703290917228	0.134636284873282	0.0594169606941265	0.267975806511322	0.0606045525992993	0.157811159604543	1641.84386179406	0.0582844595641689	0.1442472681279	0.143341508195545	52	10	2	244
QG4	35E5-35E6	2L:16165831..16190540	Ca-alpha1D	FBgn0001991	CG4894-PC	85.1301331046658	2L	16190000	16090000	16240000	51.7221174229305	51.6367279862815	51.7639452049549	-0.45602701901926	-0.177831539592529	-0.0873073600255048	0.0646504680833324	0.0484426858249306	0.0520720577078713	0.255744688862586	-0.231103205832475	0.711771479838561	-0.308108457550352	0.381740522188524	0.119297848672643	514.061845222014	-0.885467196893965	-0.882079618126376	0.0605523879478732	0.135063997652494	0.302647269875673	0.704348116266163	0.0624113708835247	0.0866172978794127	0.991318066259128	0.11703290917228	0.134636284873282	0.0594169606941265	0.267975806511322	0.0606045525992993	0.157811159604543	1641.84386179406	0.0582844595641689	0.1442472681279	0.143341508195545	52	10	2	244
QG4	35E5-35E6	2L:16165831..16190540	Ca-alpha1D	FBgn0001991	CG4894-PD	82.0297147106113	2L	16190000	16080000	16230000	51.7221174229305	51.6280595982444	51.7556251558472	-0.530128216533008	0.225685839760273	-0.0442881453305831	0.00591089683977532	-0.0166937234103278	0.764201845600736	0.40756637813552	-0.0280995591353947	0.633263185820015	-0.374831585702038	0.395705755440944	0.140643826223949	501.014465866222	-0.885546164253213	-0.710027171327881	0.239124459029339	0.134083189957231	0.300449506027396	0.699233281339128	0.0619581520102614	0.0859883004131774	0.984119313040361	0.116183039629617	0.133658583142543	0.0611877950946547	0.275962428027061	0.0624107814154102	0.162514487188961	1690.7765833065	0.0600215414479722	0.148546344041562	0.147613589277628	52	10	2	244
QG4	35E5-35E6	2L:16165831..16190540	Ca-alpha1D	FBgn0001991	CG4894-PE	85.1301331046658	2L	16190000	16090000	16240000	51.7221174229305	51.6367279862815	51.7639452049549	-0.45602701901926	-0.177831539592529	-0.0873073600255048	0.0646504680833324	0.0484426858249306	0.0520720577078713	0.255744688862586	-0.231103205832475	0.711771479838561	-0.308108457550352	0.381740522188524	0.119297848672643	514.061845222014	-0.885467196893965	-0.882079618126376	0.0605523879478732	0.135063997652494	0.302647269875673	0.704348116266163	0.0624113708835247	0.0866172978794127	0.991318066259128	0.11703290917228	0.134636284873282	0.0594169606941265	0.267975806511322	0.0606045525992993	0.157811159604543	1641.84386179406	0.0582844595641689	0.1442472681279	0.143341508195545	52	10	2	244
QG4	35E5-35E6	2L:16165831..16190540	Ca-alpha1D	FBgn0001991	CG4894-PF	85.1301331046658	2L	16190000	16090000	16240000	51.7221174229305	51.6367279862815	51.7639452049549	-0.45602701901926	-0.177831539592529	-0.0873073600255048	0.0646504680833324	0.0484426858249306	0.0520720577078713	0.255744688862586	-0.231103205832475	0.711771479838561	-0.308108457550352	0.381740522188524	0.119297848672643	514.061845222014	-0.885467196893965	-0.882079618126376	0.0605523879478732	0.135063997652494	0.302647269875673	0.704348116266163	0.0624113708835247	0.0866172978794127	0.991318066259128	0.11703290917228	0.134636284873282	0.0594169606941265	0.267975806511322	0.0606045525992993	0.157811159604543	1641.84386179406	0.0582844595641689	0.1442472681279	0.143341508195545	52	10	2	244
QG4	35E5-35E6	2L:16165831..16190540	Ca-alpha1D	FBgn0001991	CG4894-PG	82.4601072514915	2L	16190000	16070000	16230000	51.7221174229305	51.6193673598226	51.7556251558472	-0.56261111377677	0.419512701188691	0.188138441910081	-0.0502615702511256	-0.0432256457118149	1.43451311734722	0.513031964783616	0.130049651679867	0.557362238251067	-0.26727141429533	0.413359045887524	0.129126806986735	224.367669653413	-0.903780444995588	-0.366237316567699	0.316279068387389	0.13230265553747	0.29645973902489	0.689947934493904	0.061135389497867	0.0848464337210791	0.97105087164529	0.114640207145403	0.131883687215188	0.0625179887419349	0.281961720338245	0.063767562205307	0.166047475068575	1727.53326438326	0.0613263812940649	0.15177567111349	0.150822638703344	52	10	2	244
QG4	35E5-35E6	2L:16165831..16190540	Ca-alpha1D	FBgn0001991	CG4894-PH	85.1301331046658	2L	16190000	16090000	16240000	51.7221174229305	51.6367279862815	51.7639452049549	-0.45602701901926	-0.177831539592529	-0.0873073600255048	0.0646504680833324	0.0484426858249306	0.0520720577078713	0.255744688862586	-0.231103205832475	0.711771479838561	-0.308108457550352	0.381740522188524	0.119297848672643	514.061845222014	-0.885467196893965	-0.882079618126376	0.0605523879478732	0.135063997652494	0.302647269875673	0.704348116266163	0.0624113708835247	0.0866172978794127	0.991318066259128	0.11703290917228	0.134636284873282	0.0594169606941265	0.267975806511322	0.0606045525992993	0.157811159604543	1641.84386179406	0.0582844595641689	0.1442472681279	0.143341508195545	52	10	2	244
QG4	35E5-35E6	2L:16165831..16190540	Ca-alpha1D	FBgn0001991	CG4894-PI	85.1301331046658	2L	16190000	16090000	16240000	51.7221174229305	51.6367279862815	51.7639452049549	-0.45602701901926	-0.177831539592529	-0.0873073600255048	0.0646504680833324	0.0484426858249306	0.0520720577078713	0.255744688862586	-0.231103205832475	0.711771479838561	-0.308108457550352	0.381740522188524	0.119297848672643	514.061845222014	-0.885467196893965	-0.882079618126376	0.0605523879478732	0.135063997652494	0.302647269875673	0.704348116266163	0.0624113708835247	0.0866172978794127	0.991318066259128	0.11703290917228	0.134636284873282	0.0594169606941265	0.267975806511322	0.0606045525992993	0.157811159604543	1641.84386179406	0.0582844595641689	0.1442472681279	0.143341508195545	52	10	2	244
QG4	35E5-35E6	2L:16165831..16190540	Ca-alpha1D	FBgn0001991	CG4894-PJ	85.1301331046658	2L	16190000	16090000	16240000	51.7221174229305	51.6367279862815	51.7639452049549	-0.45602701901926	-0.177831539592529	-0.0873073600255048	0.0646504680833324	0.0484426858249306	0.0520720577078713	0.255744688862586	-0.231103205832475	0.711771479838561	-0.308108457550352	0.381740522188524	0.119297848672643	514.061845222014	-0.885467196893965	-0.882079618126376	0.0605523879478732	0.135063997652494	0.302647269875673	0.704348116266163	0.0624113708835247	0.0866172978794127	0.991318066259128	0.11703290917228	0.134636284873282	0.0594169606941265	0.267975806511322	0.0606045525992993	0.157811159604543	1641.84386179406	0.0582844595641689	0.1442472681279	0.143341508195545	52	10	2	244
QG4	35D7-35D7	2L:15941441..15942854	CG12448	FBgn0028857	CG12448	89.905092308452	2L	15900000	15770000	16030000	51.467873135851	51.3471149561552	51.5843583117822	0.613177159433878	-0.635320122379188	-0.767294952788842	-0.250042563822261	0.547472764810885	-1.69099632324405	-0.623673875420231	0.408460480816675	0.622875755488842	-0.601294810455786	-0.67936523631095	0.25398651881711	54.4950199125915	-0.0883580583893075	0.689701202322352	0.42594641405086	0.116752273483799	0.257548008098699	0.330145223818139	0.0567806786978875	0.0758497352012525	0.892150724280151	0.103621441920386	0.133809967740322	0.0677760513932806	0.303429340173884	0.0671603490530838	0.178134800174504	106.731636065865	0.0645040798716602	0.15908274271102	0.19778213244841	58	12	4	241
QG4	35D6-35D6	2L:15916888..15917607	CG13244	FBgn0032577	CG13244	29.8408392593316	2L	15810000	15510000	16050000	51.3847370205755	51.092073665152	51.6019110137237	-0.0546382180201756	-0.761539429399221	-0.165710115633608	0.309720149296114	-0.512310376454563	-0.373503886827909	-0.0815051148626522	0.301891838407674	-0.462925739161903	0.240789649204569	0.300030553331189	0.402332183947576	37.3139951914341	0.0480022243402359	0.252093858295044	-0.166756652850379	0.124009588575451	0.272904585667285	0.298439428687864	0.059758705361819	0.0803632456935496	0.945323965198741	0.116612823938347	0.143354976796525	0.076458608634597	0.282986427040844	0.0749176183780476	0.198861011573803	89.3318149000141	0.0725082908259548	0.175821198297475	0.222557002930012	57	12	4	247
QG4	35C1-35C2	2L:15074776..15096915	CG15270	FBgn0028879	CG15270-PA	162.825907908782	2L	15080000	15040000	15130000	50.6275676953291	50.5814936213756	50.6844588140176	-0.308725357198073	-0.611574626700462	0.0242534490863009	0.539851768834722	-0.784140125797774	-0.632919464101609	0.0862023184971018	0.35256586213981	-0.776741934357709	1.87287995666992	0.716627539448172	-0.150233791816336	-2.7571692348102	-0.140855334315881	-0.0741761288103953	0.29898404911428	0.0926294526858346	0.239200666518724	0.318649335248242	0.0514914464565868	0.0675092832197297	0.218977028043003	0.226282958622299	0.134381639135777	0.0678695968982325	0.395116849533783	0.0630798538629688	0.215850561853358	13.1947978010219	0.0604629324882787	0.154272620367917	0.170281719462255	79	12	1	254
QG4	35C1-35C2	2L:15074776..15096915	CG15270	FBgn0028879	CG15270-PB	54.1064608625466	2L	15120000	15010000	15250000	50.673142697442	50.5466087744153	50.8178509490959	0.244488778894228	-0.228883961217215	-0.04530945615936	0.288084757750594	-0.681990963717393	-0.572950656710372	0.187106721460258	0.422607246894156	-0.503747296927137	0.942893554998002	0.355537983086984	0.236292434446324	6.79927895920049	-0.0958547096591876	0.422479486595257	0.361143750825897	0.101520543477523	0.262397630976453	0.290994349941815	0.05577696495954	0.0729263656139781	0.240698578748016	0.246936468168154	0.141184486323458	0.0773402444949919	0.471556160479901	0.0716658194034009	0.227093307660248	10.3858473903311	0.0688544010891835	0.173650445236648	0.188437182582135	79	12	9	262
QG4	35C1-35C2	2L:15074776..15096915	CG15270	FBgn0028879	CG15270-PC	54.1064608625466	2L	15120000	15010000	15250000	50.673142697442	50.5466087744153	50.8178509490959	0.244488778894228	-0.228883961217215	-0.04530945615936	0.288084757750594	-0.681990963717393	-0.572950656710372	0.187106721460258	0.422607246894156	-0.503747296927137	0.942893554998002	0.355537983086984	0.236292434446324	6.79927895920049	-0.0958547096591876	0.422479486595257	0.361143750825897	0.101520543477523	0.262397630976453	0.290994349941815	0.05577696495954	0.0729263656139781	0.240698578748016	0.246936468168154	0.141184486323458	0.0773402444949919	0.471556160479901	0.0716658194034009	0.227093307660248	10.3858473903311	0.0688544010891835	0.173650445236648	0.188437182582135	79	12	9	262
QG4	35C1-35C2	2L:15074776..15096915	CG15270	FBgn0028879	CG15270-PD	54.1064608625466	2L	15120000	15010000	15250000	50.673142697442	50.5466087744153	50.8178509490959	0.244488778894228	-0.228883961217215	-0.04530945615936	0.288084757750594	-0.681990963717393	-0.572950656710372	0.187106721460258	0.422607246894156	-0.503747296927137	0.942893554998002	0.355537983086984	0.236292434446324	6.79927895920049	-0.0958547096591876	0.422479486595257	0.361143750825897	0.101520543477523	0.262397630976453	0.290994349941815	0.05577696495954	0.0729263656139781	0.240698578748016	0.246936468168154	0.141184486323458	0.0773402444949919	0.471556160479901	0.0716658194034009	0.227093307660248	10.3858473903311	0.0688544010891835	0.173650445236648	0.188437182582135	79	12	9	262
QG4	35B6-35B6	2L:14844993..14851749	CG15279	FBgn0028886	CG15279	63.326701334676	2L	14830000	14510000	1.5e+07	50.3313016676965	49.9228371232769	50.5349175239414	0.561703303983223	0.318081065421563	1.44334175500343	0.239137093326402	-0.935919784620434	0.652078255237222	0.637641259959935	0.0723212631024711	-0.0492315720084416	-1.98054043341635	0.0366566271306504	-0.0656417534980071	206.251566095317	0.165158192540291	-0.191745144996589	-0.518524917338652	0.0926532044656454	0.240965701704085	0.626554026500546	0.0518992800142336	0.0687651077843363	0.230563250404695	0.263287995297113	0.146070915696666	0.0792262483903119	0.306133551255806	0.0763506850017707	0.26511224990644	476.647759678648	0.0691997191381769	0.197963650959928	0.227999697565513	72	10	1	245
QG4	35D3-35D3	2L:15661041..15662753	CG18477	FBgn0028864	CG18477	57.659563410319	2L	15640000	15510000	15730000	51.2219072556107	51.092073665152	51.3090716354577	-0.129628480199142	0.448242960780032	-0.184740676298541	-0.148268200313699	0.527047946776943	0.943989179346818	-0.296034760155208	-0.582603628754561	0.442993376156824	0.476045014647753	0.342119380489321	-0.268190633244285	186.687582980566	-0.735148823519582	-0.0570297396179941	0.229815926999854	0.124197736291591	0.270918184063263	0.287424694547738	0.0563672356568744	0.0796912632732256	0.249610185142584	0.156519674327089	0.145791281910864	0.0713452368802719	0.249719562476929	0.0667711558695186	0.197755719996365	746.640650912625	0.0686402660584078	0.162729374829446	0.20137412122088	56	12	10	274
QG4	35D3-35D3	2L:15670174..15671223	CG18478	FBgn0028517	CG18478	101.122174403785	2L	15710000	15620000	15750000	51.2898903936944	51.2022383335944	51.3281462749031	-0.382451392301932	-1.67684411860918	0.778267274211519	0.282856583001703	-0.129238355663138	-1.20788263402169	-0.35120585934058	-0.0877578104898814	0.439034681092765	-0.18919526186485	0.354705895342262	1.24536061080062	-1020.01195451787	-0.967893818577307	0.210843937345274	0.311417895655304	0.122842021849364	0.268409730670309	0.275058887405216	0.0558189984251419	0.0790024903233816	0.587101936993004	0.151371800176853	0.142585265508309	0.0625118485287307	0.217767779553904	0.0589753390753865	0.165913978964939	764.879901515001	0.0600567928961944	0.143587805091341	0.178349600504677	56	12	10	274
QG4	35B5-35B5	2L:14737090..14737769	CG31775	FBgn0028537	CG31775	25.772098413273	2L	14770000	14420000	15030000	50.2572261290767	49.8020553044825	50.5698967770141	-0.47221006002543	-0.376338719455534	0.907597956341005	0.06925312932227	-0.0342299639741947	-0.0532629999147003	-0.68617028363263	0.944862266156703	0.119147892451576	-0.0235427253028698	-0.107740086653614	-0.448459841737205	323.433846853802	0.0113869856879598	-0.910873538635887	1.12045170191269	0.107093186339763	0.28330198667057	0.736839769851273	0.0593579440931626	0.078460966299672	0.261972994031135	0.310649157720001	0.168012483749561	0.0789661153082479	0.306264038658608	0.0761770054450294	0.265073731028385	305.657695465428	0.068966398976164	0.204975663885636	0.230126554628306	69	10	1	248
QG4	35D3-35D3	2L:15696038..15697750	CG31780	FBgn0051780	CG31780	57.659563410319	2L	15640000	15510000	15730000	51.2219072556107	51.092073665152	51.3090716354577	-0.129628480199142	0.448242960780032	-0.184740676298541	-0.148268200313699	0.527047946776943	0.943989179346818	-0.296034760155208	-0.582603628754561	0.442993376156824	0.476045014647753	0.342119380489321	-0.268190633244285	186.687582980566	-0.735148823519582	-0.0570297396179941	0.229815926999854	0.124197736291591	0.270918184063263	0.287424694547738	0.0563672356568744	0.0796912632732256	0.249610185142584	0.156519674327089	0.145791281910864	0.0713452368802719	0.249719562476929	0.0667711558695186	0.197755719996365	746.640650912625	0.0686402660584078	0.162729374829446	0.20137412122088	56	12	10	274
QG4	35D3-35D3	2L:15705171..15706220	CG31827	FBgn0051827	CG31827	101.122174403785	2L	15710000	15620000	15750000	51.2898903936944	51.2022383335944	51.3281462749031	-0.382451392301932	-1.67684411860918	0.778267274211519	0.282856583001703	-0.129238355663138	-1.20788263402169	-0.35120585934058	-0.0877578104898814	0.439034681092765	-0.18919526186485	0.354705895342262	1.24536061080062	-1020.01195451787	-0.967893818577307	0.210843937345274	0.311417895655304	0.122842021849364	0.268409730670309	0.275058887405216	0.0558189984251419	0.0790024903233816	0.587101936993004	0.151371800176853	0.142585265508309	0.0625118485287307	0.217767779553904	0.0589753390753865	0.165913978964939	764.879901515001	0.0600567928961944	0.143587805091341	0.178349600504677	56	12	10	274
QG4	35B8-35B8	2L:15030928..15031750	CG31832	FBgn0051832	CG31832	164.853164225125	2L	15010000	14960000	15060000	50.5466087744153	50.487836452699	50.6045932268142	0.285033057183527	-0.861670832524605	-1.48202044611323	-0.178893585875416	0.0232301103536494	0.691255654136411	0.228188242695197	0.642552776410059	-1.23374927751597	0.62231231285157	0.0289017999035465	-0.525173026423177	-1418.24493556868	0.795774101793252	0.245479452392286	0.772478148938954	0.103462207901079	0.253721511500268	0.58466624331161	0.0591736533545136	0.0791413942222811	0.246311162211471	0.271109214809489	0.163749295763317	0.0531115041203446	0.229469589965754	0.0490921089261236	0.17576436802226	4036.49383464311	0.0468420437208027	0.122834183082233	0.139087119175373	79	10	1	250
QG4	35A4-35A4	2L:14334158..14345795	CG33090	FBgn0028916	CG33090	36.4846003036831	2L	14350000	14220000	14660000	49.7063471590876	49.5245753292038	50.1184068174957	0.0205614703541796	0.063417767404424	-0.080316506219919	-0.131623577293617	0.202357075828032	0.281851637472088	0.325523230741347	-0.255920889637279	0.0943704810487753	0.202825725480588	-0.636460992170734	1.5952550960925	293.282049778684	0.298077947526693	0.428728905854897	0.493469141817569	0.113074665167511	0.326855668954313	0.699860235656285	0.0598473998382021	0.0765068880440156	0.272978891821461	0.300546243049484	0.175860751954416	0.0707750371706574	0.298942904392173	0.0674489748799515	0.265637509854085	266.324679309702	0.0626798139987635	0.21030652556874	0.281731554718291	71	9	2	271
QG4	35B8-35B8	2L:15026882..15029513	CG33310	FBgn0053310	CG15274	144.552288607088	2L	15050000	1.5e+07	15100000	50.5930590892695	50.5349175239414	50.6504173958666	-0.567478311912733	0.96414659827106	1.30792831306367	-0.53386677664022	0.691890307398862	0.596316027151196	1.09192417481744	1.03176797431137	-0.835479834099287	0.954886783582301	0.157753909081116	0.359899458319202	32.1772332640488	0.413420553283573	-0.670021649904221	0.99233315955656	0.0848991426288323	0.217070579493423	0.352450536501534	0.0477487447043412	0.0630258073426835	0.198966793916044	0.209705137180199	0.128253315675918	0.0700603950862993	0.364402107958399	0.065057731721394	0.231741581378467	58.6891121745543	0.0619941801472601	0.160497035424008	0.180078015990488	79	11	1	251
QG4	35B4-35B4	2L:14713750..14714526	CG34165	FBgn0085194	CG34165	19.6325455413452	2L	14560000	13950000	15040000	49.9888265467426	49.1309806341018	50.5814936213756	0.150694328833277	-0.229066157807164	-1.46760109343646	0.242248981758036	-0.371478365479214	0.0940129316958573	-0.363364790891186	-0.326011618590484	-0.0741117189796211	-0.700300087772963	0.401000086112835	-0.226770956010397	18.0770150675468	-0.227834099603476	-0.0997001123097935	-0.234090924181139	0.111060367930864	0.302597765695443	0.762860086792941	0.0597735695081079	0.0776183494976552	0.27304628556147	0.324178352018355	0.172003679295645	0.079017743258195	0.320751080942915	0.0767952763093283	0.280641304379558	15.5262905439413	0.0703602740993686	0.226518682975288	0.256775482492626	68	10	1	248
QG4	35B5-35B5	2L:14743193..14743879	CG34166	FBgn0085195	CG34166	16.2943669397869	2L	14920000	14220000	15350000	50.4402474622958	49.5245753292038	50.9256756947462	-0.448548897063842	-0.020377865997031	0.661300891331859	0.100815742877247	-0.130780588108607	0.159548022147069	0.090270294565215	0.741211757509886	0.162352585697677	-0.161189688763309	-0.0921385850235616	0.254261341675636	845.982631807686	-0.0428604049371332	-0.697689136430142	0.664866658483996	0.104927549754062	0.263888895302802	0.685262464506982	0.0596748760942454	0.0794559220404658	0.259494265747915	0.288175072047649	0.166958101202838	0.0815384507791843	0.314123927973698	0.075731894308142	0.269287642705025	1002.25317242357	0.0698443509985187	0.192553584959227	0.225735079077797	72	10	1	245
QG4	35D4-35D4	2L:15764220..15766267	CG3793	FBgn0028507	CG3793	43.9743929904503	2L	15760000	15420000	15800000	51.3376438200455	50.9993889045858	51.3753707154434	0.0376900906018085	0.0774682586391519	1.19414094712273	-0.458193538645347	0.346745269421077	0.413364656964366	0.644840425971261	0.680594435276453	-0.0701456194895907	-0.224200508482489	0.246763494243582	-0.550464886858461	-821.095550000914	-0.177143080160259	-0.073295763573577	1.14298055721451	0.11616301190324	0.254374807614585	0.255065935174753	0.0527564229620863	0.0748825624520812	0.881143694402383	0.124975291327097	0.133987099415549	0.0760722315260323	0.248117068327155	0.0743887437011642	0.198602068971404	855.308637043784	0.0722908228505694	0.177258942178591	0.222756881428705	57	12	12	278
QG4	35C3-35C3	2L:15161882..15200459	CG4168	FBgn0028888	CG4168	41.4533557509024	2L	15130000	14940000	15380000	50.6844588140176	50.4641056313993	50.9574431226141	0.269711698046476	0.0634523772144437	-0.431584601045643	-0.0273116035569265	-0.0149841736100133	-0.506657409154162	-0.345956092432613	0.113490113903964	-0.760424316342957	0.219315775724544	0.17820662904021	1.08975922108517	22.6061914075563	0.179144889340855	0.970325417894674	-0.0934369093379446	0.111583788190603	0.288275860616888	0.318014655823325	0.0613158138727252	0.0801216699197658	0.264382200828382	0.270963647252986	0.155052465778014	0.0718627686805737	0.437784279203046	0.0667264076948194	0.210822318795792	11.9010307375978	0.0638709374816722	0.161191825976565	0.174533351917656	79	12	9	262
QG4	35B5-35B5	2L:14741161..14741840	CG42586	FBgn0260954	CG42586	25.772098413273	2L	14770000	14420000	15030000	50.2572261290767	49.8020553044825	50.5698967770141	-0.47221006002543	-0.376338719455534	0.907597956341005	0.06925312932227	-0.0342299639741947	-0.0532629999147003	-0.68617028363263	0.944862266156703	0.119147892451576	-0.0235427253028698	-0.107740086653614	-0.448459841737205	323.433846853802	0.0113869856879598	-0.910873538635887	1.12045170191269	0.107093186339763	0.28330198667057	0.736839769851273	0.0593579440931626	0.078460966299672	0.261972994031135	0.310649157720001	0.168012483749561	0.0789661153082479	0.306264038658608	0.0761770054450294	0.265073731028385	305.657695465428	0.068966398976164	0.204975663885636	0.230126554628306	69	10	1	248
QG4	35D3-35D3	2L:15644183..15718272	CG4587	FBgn0028863	CG4587	34.0512996577856	2L	15690000	15500000	15730000	51.2706019054929	51.081889915614	51.3090716354577	0.132586664986137	1.02002518739277	0.038203493493803	0.00594898035428114	-0.0555113137833364	2.36018991198941	-0.728784573261186	-0.0588615744497432	0.540092103035226	0.169358919792011	-0.197317607660462	0.259338622357424	-700.251434244834	-0.371866290856058	0.393044110496011	-0.212123069306223	0.127152039019873	0.277621540383002	0.287646642490949	0.0577593261209436	0.0817037836574179	0.447868296529416	0.159654598611737	0.148097277648541	0.0757646563564848	0.26377250581946	0.0711669117861133	0.203434434180115	917.986220136494	0.0726302806083556	0.173389210858244	0.214955425578345	56	12	10	274
QG4	35E3-35E3	2L:16133508..16134412	CG4892	FBgn0028884	CG4892	18.2725346758767	2L	15920000	15630000	16190000	51.4860676591378	51.2120865223837	51.7221174229305	0.0892171125713764	0.507535417135245	-0.619726900747315	-0.0983115383958361	0.133298086612669	-1.0745229295408	0.209884380604915	-0.263028233710244	0.304089533601395	-0.295265067129669	-0.39789186869341	0.328596004221804	97.7436688678749	0.17737316610934	-0.594124653294947	-0.121089303025528	0.129672124909598	0.286615696334697	0.38232136567692	0.0632458765264445	0.0842836829597886	0.991745679392152	0.115331178784945	0.148153591989191	0.0751666068221947	0.339914277549522	0.0745675869486468	0.197813097785757	140.58552404963	0.0715680967958025	0.177009271887259	0.219536062559523	58	12	4	240
QG4	35D5-35D5	2L:15876938..15880156	CG7653	FBgn0028935	CG7653	26.8215378081934	2L	15810000	15520000	16120000	51.3847370205755	51.1022290299586	51.6625908414931	-0.937960100478334	-0.535289507252074	-0.420403758439915	0.351985328740567	-0.0372465184638408	-0.110530524475788	-0.305357385115304	0.0958758763905821	-0.172717361608145	-0.509669773244933	0.130503423967766	0.534158310713479	20.3070837864908	0.0750758474752833	-0.281281765404916	-0.190024505300554	0.122066704189945	0.268628931951175	0.293763715199273	0.0588224531181073	0.0791041777696884	0.930513375208664	0.114785826224846	0.14110900413262	0.079114267385511	0.292815475656579	0.0775197534730521	0.205768108041193	92.4346024109407	0.075026742057078	0.181928046331898	0.230287139051543	57	12	4	247
QG4	35B8-35B9	2L:15044963..15057862	ck	FBgn0000317	CG7595	20.8707173904301	2L	15050000	14810000	15260000	50.5930590892695	50.3067384912241	50.8287685412215	0.0247743278266119	-0.126152247246181	0.79637404114353	-0.0201609237238186	-0.00788990021003625	0.0224494352238266	-0.174119390737863	0.0609715152880311	0.141902637928645	-1.22078362208246	-0.324173548017606	-0.997068326546221	124.214647386518	0.408163901853934	-0.620480430356052	-0.168429205156074	0.110685243266651	0.283000618773067	0.459499026305661	0.0622512932360563	0.0821684012558318	0.259398237775653	0.273398098076599	0.167207217950427	0.0771407421408525	0.401228811384466	0.0716325065082345	0.255161529569016	64.6202703132943	0.0682593505086948	0.176716965537579	0.198276812165381	79	11	1	251
QG4	35C5-35C5	2L:15248879..15254715	dao	FBgn0028862	CG15267	105.376724662882	2L	15240000	15130000	15310000	50.8069030719134	50.6844588140176	50.8829046970393	-0.889937053851319	-0.582111892395279	-0.394747242874828	0.57363873123017	-0.618132117296243	-0.782514993940271	-0.141064410013491	0.73206641959278	-0.189241393768486	-0.278075753151481	0.412045413843874	0.63012140572188	-5.06327707488288	-0.324209241076388	-0.168510190071859	0.488790797082378	0.0873712662113422	0.225097301396026	0.246492984328473	0.0479381974043588	0.0647235854932547	0.204243105565073	0.205888810620078	0.122797619965448	0.0782114993800172	0.407744495457487	0.0733122420064181	0.228589098579174	7.30760976942827	0.0699656820584189	0.174372555828769	0.206632691499109	78	12	10	260
QG4	35B8-35B8	2L:15005733..15006607	DCTN5-p25	FBgn0040228	CG10846	55.2274652397546	2L	15170000	14960000	15270000	50.7294141295351	50.487836452699	50.8396559188909	-0.53547751365499	-0.510524827361327	-0.689516357218169	-0.171324838237132	0.82725331293758	-0.162542197607596	-0.140871912912456	-0.489191621949468	-0.160815965969997	0.779216031997753	0.403988010834454	-0.106971754934014	3.72761622719292	-0.200406271270405	-0.629835450510267	0.401181599898292	0.0968690476055035	0.251308599788268	0.275189479671481	0.0535951893909117	0.0700588741804447	0.229950657181658	0.233562292230203	0.135536774405266	0.0786262103962937	0.475022991051743	0.0735642788927615	0.231172609840538	4.64175699973958	0.0697258027678529	0.176594985120819	0.191987156520926	79	12	10	260
QG4	35B1-35B1	2L:14390628..14409549	elB	FBgn0004858	CG4220	23.6823884070314	2L	14470000	14120000	14760000	49.8694730788456	49.381272214505	50.2447675328487	-0.285102867314422	-0.991205382401897	-0.679015661597994	-0.128573662958929	0.390411667038343	1.2072864778553	-0.0766459406173631	-0.244123237936135	0.285931160188512	-0.351481465302221	-0.250745956158555	0.213387859548233	-18.5913851966529	0.0777510665353709	-0.473749001348949	-0.341222839099034	0.109728598003195	0.301898775968053	0.725966406016882	0.0583417816298826	0.0753317819364744	0.268313592791983	0.309141868135428	0.169476930516592	0.0797758554445935	0.334097480531265	0.0767276973995268	0.292624650677306	25.935161512396	0.0704614528273583	0.233565153319706	0.290245184960702	68	9	1	252
QG4	35D3-35D3	2L:15552723..15583978	kek3	FBgn0028370	CG4192	24.0809438134943	2L	15710000	15500000	15750000	51.2898903936944	51.081889915614	51.3281462749031	-0.269010747837313	-1.29533478393877	-0.0161139363549969	0.142015256722139	-0.124761600040437	-2.86405623285389	0.108093544392806	0.43413338188206	-0.0844848377159711	0.321357997485611	-0.231792176558209	0.272680174390916	-2749.31570360216	0.352160462879893	-0.136853811138785	-0.204107727469727	0.125673290579151	0.274596050838089	0.281398457651914	0.0571055173409812	0.0808233434570284	0.600633490205667	0.154860624586938	0.145871577451767	0.0781033433905476	0.27208268618194	0.0736847696522984	0.207295685176147	955.653672169008	0.0750359560452068	0.179400992158946	0.222832957585339	56	12	10	274
QG4	35A4-35A4	2L:14349020..14351513	l(2)34Fc	FBgn0261534	CG7532	134.260300379039	2L	14400000	14320000	14500000	49.7748671732394	49.6648610045023	49.9095437378996	-0.281454369433256	-1.98445029268989e-06	0.240132359008381	0.179618242392751	-0.0791208028193765	-0.962955683939401	-0.984459634357183	0.36863365475269	0.424438093513404	-0.767781556531814	-1.10557496725466	-0.563611261665024	26.5187564632784	0.742102518616065	-0.168403705776282	-0.49306441093219	0.111578207003236	0.316946999243821	0.708032938390047	0.0590876739899003	0.0758447586046469	0.271258632674024	0.30409925414648	0.172817599010322	0.0518837748461969	0.21955736987908	0.0495714896329924	0.193453269513277	37.6698947027924	0.0457549710088472	0.153643594531492	0.20152752163176	67	9	1	252
QG4	35A1-35A2	2L:14352594..14355085	l(2)34Fd	FBgn0261535	CG7516	20.0551146709719	2L	14450000	14260000	1.5e+07	49.8426008315454	49.5810559502227	50.5349175239414	-0.330921399441607	-0.371243928872416	-0.347487046522327	0.00244511829881141	0.102021595528823	-0.694921844469225	-0.643224425093244	0.7103537099894	0.310500075394066	-0.116686580379592	0.0407762033049738	0.0754124411831483	-13.2317420703693	-0.351801199962816	0.00755282464846221	0.699265912775003	0.112021931439148	0.311221654374133	0.732786816523271	0.0594705024751811	0.0766572359764498	0.273419953141211	0.312738642841025	0.173097864537915	0.0782757021237774	0.329228521614199	0.0751190473569357	0.288716408506091	30.3077597610367	0.0690676936844923	0.230053787091374	0.29101001296485	68	9	1	252
QG4	35B8-35B8	2L:15009939..15011764	l(2)35Bd	FBgn0001974	CG3688	30.4169168625624	2L	15020000	14700000	15310000	50.5582685100668	50.1693385652989	50.8829046970393	-0.546789365023721	0.214029960140749	0.0742208671110029	0.307754797000076	-0.420857223562406	0.0506955219668312	0.503455378761442	0.357956382551759	-0.283121763781301	0.458574932834791	-0.202282680536037	0.712834856191964	12777.1007308338	0.309724502419827	-0.0976438693669878	-0.039958959222531	0.101566209274725	0.252571755009512	0.530322882354043	0.0578510523224432	0.0770791489643507	0.240197939011392	0.261553212061032	0.159043601973678	0.0805600815191673	0.364882105365802	0.0747533431818187	0.266570530180043	8009.33151320271	0.0710987291632322	0.185820324909743	0.210101542523792	79	10	1	250
QG4	35D2-35D2	2L:15499127..15505018	lace	FBgn0002524	CG4162	31.4788695636516	2L	15460000	15260000	15690000	51.0408695425441	50.8287685412215	51.2706019054929	-0.44776618768534	0.608327333046605	0.266682975677828	0.333006007681825	-0.503609057381425	-0.113473050620888	0.2825628200719	-0.220508597058071	0.0571655156275423	0.149242634653211	-0.364713640705848	-0.429522971888029	3567.04763302459	0.350459292524899	0.00158894381146082	-0.331784807951826	0.117516010789302	0.276955258940113	0.294029916722865	0.0555079879390094	0.0789972810936018	0.238106343025985	0.214291895473238	0.147966815238078	0.076157752444997	0.289370093433928	0.073843894458722	0.231783200558542	8734.59092228055	0.0722266017735475	0.174199737827693	0.220712384507524	55	10	10	279
QG4	35B7-35B8	2L:14975747..14997559	mol	FBgn0086711	CG4482	44.0105283792454	2L	14990000	14690000	15090000	50.5231947125462	50.1566540409493	50.6390081185359	-0.464417435132408	0.260134319505584	0.870829977977971	0.175585801702523	-0.390152607829988	0.868599070914368	-0.255647585749946	0.814925903974294	-0.34357723065136	0.21693189074702	-0.22013708437869	0.393710408924139	3730.31154545653	0.422868440764925	-0.697570975361809	0.541026834983441	0.098920333380911	0.237684684179873	0.626387258974958	0.0568749307946447	0.0764923211940119	0.2386687142364	0.266772763978377	0.158735572361313	0.0776868484160968	0.311882779734355	0.0719404442425791	0.257144615726571	3777.11365793307	0.0684313032712323	0.180666072054486	0.205427205012067	87	14	1	263
QG4	35D4-35D4	2L:15749319..15751078	ND-B17	FBgn0001989	CG13240	20.4494843879747	2L	15750000	15440000	16170000	51.3281462749031	51.0201870620893	51.7052259406599	-0.0425260256735291	0.0836131237455832	0.555003463097337	-0.0807986410783582	0.285247522229539	-0.158752253179774	-0.477843747599908	0.0466116999643905	-0.312087021563102	-0.400294021283703	0.328919405191965	-0.454276349405094	-4223.85253741881	0.201819190376434	-0.478281167270772	-0.348441702639771	0.130238710515621	0.28517157640535	0.285251686165312	0.0591994387025936	0.0839462873418668	0.987629793782441	0.140297591109735	0.150222585383162	0.0761896545647928	0.249848232849787	0.074671990895972	0.19849900178733	2378.23157701291	0.0724260548451273	0.177377602056077	0.221140920737113	57	12	12	277
QG4	35B2-35B2	2L:14490859..14494019	noc	FBgn0005771	CG4491	78.2053984656522	2L	14590000	14420000	14760000	50.028037202366	49.8020553044825	50.2447675328487	-0.203420704748207	-0.185281544180878	-0.637514590196216	-0.160064533234405	0.241086675795091	1.14524534734463	-0.599753029498228	0.596381590503244	1.00496743233244	0.465694562504259	-0.287033809626121	-0.902710116960523	-15.6109871949344	-0.474878809319605	-0.161004359085649	0.115787894486922	0.110035744098519	0.299690200756166	0.762165742349336	0.0595416347550243	0.0774518638878571	0.271137983572525	0.324292495432058	0.170823006188827	0.0645328039916498	0.258235260646836	0.0629895130296678	0.226192041691652	11.269012769246	0.0576834144296407	0.183398154024902	0.201353408027216	68	10	1	248
QG4	35B3-35B4	2L:14599196..14689340	osp	FBgn0003016	CG3479-PC	19.0846327286868	2L	14340000	14130000	14770000	49.6925494755994	49.3957359307049	50.2572261290767	0.60052209155671	1.02459568564303	0.18295020430761	-0.0974621284554677	-0.17571835678593	-0.565606697669653	0.390799550635422	0.0498250462043356	-0.0867838545955857	0.829098121364426	-0.214302965705768	-0.360497340157866	892.476458882205	0.169353651023868	0.492689227355934	-0.467039247760544	0.111431061093771	0.319836568528079	0.684314236885007	0.058486113100717	0.0745848016026474	0.266111627506183	0.283853813318823	0.17191401764018	0.0792961931446862	0.329101482785571	0.0745249599842257	0.292786916580478	389.506377385643	0.0690756133186243	0.231894885619237	0.310586462574988	70	9	2	271
QG4	35B3-35B4	2L:14599196..14689340	osp	FBgn0003016	CG3479-PE	19.0846327286868	2L	14340000	14130000	14770000	49.6925494755994	49.3957359307049	50.2572261290767	0.60052209155671	1.02459568564303	0.18295020430761	-0.0974621284554677	-0.17571835678593	-0.565606697669653	0.390799550635422	0.0498250462043356	-0.0867838545955857	0.829098121364426	-0.214302965705768	-0.360497340157866	892.476458882205	0.169353651023868	0.492689227355934	-0.467039247760544	0.111431061093771	0.319836568528079	0.684314236885007	0.058486113100717	0.0745848016026474	0.266111627506183	0.283853813318823	0.17191401764018	0.0792961931446862	0.329101482785571	0.0745249599842257	0.292786916580478	389.506377385643	0.0690756133186243	0.231894885619237	0.310586462574988	70	9	2	271
QG4	35A4-35A4	2L:14359252..14361411	Pgant35A	FBgn0001970	CG7480	46.3044471884517	2L	14350000	14240000	14530000	49.7063471590876	49.5528763122931	49.949328476324	-1.01633810830828	-0.87469285162731	0.917468242552296	-0.0160089248597722	0.452603422321485	0.391729305398129	-0.350876427170156	0.326099360247928	-0.127841023825953	-0.136485125646069	0.160047790019405	1.22291530695234	144.719542832292	-0.156061818228864	-0.38346695940199	1.32516362450581	0.101073119777637	0.292163785135057	0.625578305461282	0.053495302446978	0.0683865819777719	0.244005394037327	0.268646795260974	0.157195202127216	0.0761044184854416	0.321453393860562	0.0725279027166096	0.285640093224102	286.379006743775	0.0673996226049206	0.226142669392171	0.302946024445525	71	9	2	271
QG4	35B1-35B1	2L:14378218..14381172	ppk	FBgn0020258	CG3478	34.9127284979787	2L	14350000	14180000	14440000	49.7063471590876	49.4676116699493	49.8291172488836	-0.619680641691727	-1.31577049007633	0.717097605665468	0.0330127306770658	0.199167732082094	0.764612089200757	0.337914372831346	0.0784408069938796	-0.160685842136793	0.335542695409494	0.475121324453016	-0.189048175984166	349.457048220999	-0.218490291893947	-1.13958418770916	0.129784421363278	0.108986782116393	0.315039160390696	0.674558840412246	0.0576837925342174	0.073741005779712	0.26311014020025	0.289680874655786	0.169503021987175	0.0745365270640097	0.314830860916295	0.0710336941181223	0.279755380342829	280.479070880818	0.066011066037601	0.221483713205185	0.296704777454381	71	9	2	271
QG4	35A4-35A4	2L:14355145..14358764	Rab14	FBgn0015791	CG4212-PA	30.8174862356495	2L	14360000	14160000	14570000	49.7201137117794	49.4389503125266	50.0019287371395	0.150618530672074	-0.686379582052151	-1.45421705302523	0.237094950405506	-0.295137298982492	-1.00295932147575	0.293956588686664	-0.148577878148943	0.565785391905732	-0.55751066016707	-0.230101761133122	0.236202169092588	23.7603141339515	-0.203228643991018	0.144896406254437	-0.54032133592599	0.109648033806694	0.316203827047867	0.678024029314125	0.0580266028856865	0.0742424228732339	0.265880325463514	0.29286918390196	0.170347125490903	0.0747520519739567	0.316611910533905	0.0711448268692119	0.280431798055417	130.469068349503	0.0661051887849756	0.222396263386091	0.297131010624286	71	9	2	271
QG4	35A4-35A4	2L:14355145..14358764	Rab14	FBgn0015791	CG4212-PB	28.9753252043357	2L	14350000	14050000	14690000	49.7063471590876	49.2792107868745	50.1566540409493	0.424821338290915	-0.493598166048198	-1.62378152608068	0.109387176169265	-0.249519513536103	-1.00556420166219	0.250649608652961	0.00250757382720359	0.578652207176599	-0.313316579092762	-0.238538097468918	-0.113066039544574	-134.56883580655	-0.20625059810045	0.131714412252766	-0.192521728383895	0.110545311782043	0.319544274385032	0.684205147456028	0.0585086806550148	0.0747955148022811	0.266872660304727	0.293823360817458	0.171926944256043	0.075129951293808	0.317337393867522	0.0715992304649604	0.281982659069799	282.712111286216	0.0665366146184718	0.223247060748985	0.299066999186112	71	9	2	271
QG4	35A4-35A4	2L:14355145..14358764	Rab14	FBgn0015791	CG4212-PC	30.8174862356495	2L	14360000	14160000	14570000	49.7201137117794	49.4389503125266	50.0019287371395	0.150618530672074	-0.686379582052151	-1.45421705302523	0.237094950405506	-0.295137298982492	-1.00295932147575	0.293956588686664	-0.148577878148943	0.565785391905732	-0.55751066016707	-0.230101761133122	0.236202169092588	23.7603141339515	-0.203228643991018	0.144896406254437	-0.54032133592599	0.109648033806694	0.316203827047867	0.678024029314125	0.0580266028856865	0.0742424228732339	0.265880325463514	0.29286918390196	0.170347125490903	0.0747520519739567	0.316611910533905	0.0711448268692119	0.280431798055417	130.469068349503	0.0661051887849756	0.222396263386091	0.297131010624286	71	9	2	271
QG4	35A4-35B1	2L:14362069..14366840	spel1	FBgn0015546	CG4215	31.2755599880902	2L	14320000	14220000	14680000	49.6648610045023	49.5245753292038	50.1439372231758	-0.37540780719859	-0.996600712078885	0.135501483889411	0.0744507167351533	0.288338572816549	-0.76994480586351	-0.597896164843015	-0.478209562776054	-0.0324144493298819	-0.337154086359823	-0.409317696572793	-0.176624526929061	-340.457809357141	0.431360787981592	-0.0505214544559389	-0.243188546808637	0.113529363548634	0.316067822092411	0.67563039419467	0.0577583267828076	0.0732252966805923	0.263342067911112	0.272472278544916	0.169691422221634	0.0754248573352046	0.315551687537533	0.0717288105992455	0.278947977171221	178.382381784111	0.0659880518136606	0.250371704504544	0.295917896754137	61	9	2	270
QG4	35C2-35C2	2L:15113480..15118069	stc	FBgn0001978	CG3647	15.7141206671203	2L	15370000	14650000	15470000	50.9468834404598	50.1055932846581	51.0511675947616	0.343535945743295	0.0465771178268536	-0.296206156359949	-0.0694318534080261	0.198632539353428	0.214589202510607	-0.614201914494364	-0.552689315750548	0.241541776285429	-0.490560504983606	-0.164217633107716	-0.256244576743847	-1994.16728752189	-0.0152097994646005	0.586639254635909	-0.212872622818138	0.109175092612413	0.280099011479976	0.306702049421668	0.0582434734344551	0.082013235582792	0.248406676660024	0.232369840332837	0.1542352542039	0.0819235108274192	0.285804815368596	0.0740672437464019	0.23522534856097	1796.30868485048	0.0711850996426227	0.177782180211547	0.22298974977077	78	12	10	273
QG4	35B8-35B8	2L:15039488..15043334	Su(H)	FBgn0004837	CG3497	16.7279841894602	2L	15110000	14720000	16030000	50.6617955734483	50.1946106800805	51.5843583117822	0.672807836766786	0.119672387008325	0.280739427971035	-0.0117484213825191	-0.169887362013453	-0.578710898140752	-0.165419855473613	-0.503854107382711	-0.0825217766607365	0.393150889417736	-0.010337787933745	-0.145592579990135	3.77894422673932	0.0146718656534535	0.581103623791201	-0.31098752618805	0.107187728303373	0.277113215020487	0.314031130208484	0.0589652358564499	0.0770339475856607	0.254210980602316	0.260792419979007	0.149150543277038	0.0816483644793634	0.498432422687646	0.0756543952344438	0.240043694032079	9.11470181914849	0.0728471625721968	0.184134046296187	0.199068115638977	79	12	9	262
QG4	35B10-35B10	2L:15058919..15060757	TfIIS	FBgn0010422	CG3710	57.09135566806	2L	15020000	14950000	15230000	50.5582685100668	50.4759869375238	50.7959248390735	-0.461603943058123	-0.394686789360838	-0.731282959534654	-0.124007895901453	0.544241991023545	-0.707913106134166	0.0561067563838658	0.383871484664327	0.439529967585054	-0.216686095595993	-0.624141500995038	1.14310590597355	-18105.6599639378	0.232152241306107	-0.397431737172603	0.358360701512807	0.101385641757636	0.252122725209005	0.529380058093829	0.0577482029500639	0.0769421152929435	0.239770907759887	0.261088214751141	0.158760849387731	0.0735695280838189	0.333219676442426	0.0682666660319314	0.243439030057748	7314.32650739047	0.0649291789836847	0.169695876098872	0.191870105412941	79	10	1	250
QG4	35B10-35C1	2L:15062931..15070316	vig	FBgn0024183	CG4170	103.724653039316	2L	15090000	15030000	15270000	50.6390081185359	50.5698967770141	50.8396559188909	1.37561785777828	-0.231252968047992	-0.202651984662504	-0.427530935415727	0.18174817861402	-0.247403222692065	-0.196991787062581	-0.324173036635758	0.240900898560621	-1.42708521980036	-0.393099405848488	0.0902325453945374	-0.812902251545198	0.00790862442809988	1.49851753312215	-0.152965133571941	0.0906107607728138	0.234244387061194	0.294599710175088	0.0501887870093741	0.0656958722368526	0.214580919851698	0.220883105190047	0.129623896957246	0.0750126265187467	0.447528133383064	0.0696686698974525	0.233144278131663	11.6450610327841	0.0668973657036754	0.17006184956448	0.186476452085808	79	12	1	254
QG4	35A3-35A3	2L:14263027..14328262	wb	FBgn0261563	CG42677-PB	47.3120243389529	2L	14260000	14110000	14430000	49.5810559502227	49.3667791913105	49.8156020639329	-0.394105274549348	-1.47807112329215	-2.14316091112543	0.193750657432244	0.359068421338144	-1.38747068489559	-1.23865658640712	-1.14970768794626	-0.283568334747895	0.672981554164939	0.148542685273695	-0.084414407765912	63.5919638053832	0.057631348459409	0.161120815187035	-0.445047269233171	0.116893666691498	0.286063301359917	0.608715563816825	0.0521239154782605	0.0660164509159306	0.240694143421126	0.244634149803332	0.152253307342479	0.0808891604211185	0.367291196308386	0.0760834257970767	0.291556195791827	71.1288401773396	0.0687854883817026	0.257388867874313	0.318697983360368	25	9	2	264
QG4	35A3-35A3	2L:14263027..14328262	wb	FBgn0261563	CG42677-PC	36.7156647744519	2L	14260000	14100000	14570000	49.5810559502227	49.3522569536024	50.0019287371395	-0.592416284327734	-1.61614148789383	-1.38791923031469	0.197999597090842	0.331614530478645	-1.1220082178974	-0.616792060589498	-1.00856677262219	-0.223863845834769	0.593067077873958	0.128456871942633	-0.101734987503931	13.5202539873855	0.0571990814771275	0.0250618526869273	-0.478586805145613	0.120637120747112	0.295224317999631	0.62820933803557	0.0537931546108349	0.0681305906970933	0.248402238246574	0.252468421121382	0.157129134040225	0.0815285945810175	0.370194657493136	0.0766848703071138	0.293860966791414	71.6911183605548	0.0693292422140778	0.259423543888253	0.321217311984755	25	9	2	264
QG4	35A3-35A3	2L:14263027..14328262	wb	FBgn0261563	CG42677-PD	36.7156647744519	2L	14260000	14100000	14570000	49.5810559502227	49.3522569536024	50.0019287371395	-0.592416284327734	-1.61614148789383	-1.38791923031469	0.197999597090842	0.331614530478645	-1.1220082178974	-0.616792060589498	-1.00856677262219	-0.223863845834769	0.593067077873958	0.128456871942633	-0.101734987503931	13.5202539873855	0.0571990814771275	0.0250618526869273	-0.478586805145613	0.120637120747112	0.295224317999631	0.62820933803557	0.0537931546108349	0.0681305906970933	0.248402238246574	0.252468421121382	0.157129134040225	0.0815285945810175	0.370194657493136	0.0766848703071138	0.293860966791414	71.6911183605548	0.0693292422140778	0.259423543888253	0.321217311984755	25	9	2	264
QG4	35A3-35A3	2L:14263027..14328262	wb	FBgn0261563	CG42677-PE	36.7156647744519	2L	14260000	14100000	14570000	49.5810559502227	49.3522569536024	50.0019287371395	-0.592416284327734	-1.61614148789383	-1.38791923031469	0.197999597090842	0.331614530478645	-1.1220082178974	-0.616792060589498	-1.00856677262219	-0.223863845834769	0.593067077873958	0.128456871942633	-0.101734987503931	13.5202539873855	0.0571990814771275	0.0250618526869273	-0.478586805145613	0.120637120747112	0.295224317999631	0.62820933803557	0.0537931546108349	0.0681305906970933	0.248402238246574	0.252468421121382	0.157129134040225	0.0815285945810175	0.370194657493136	0.0766848703071138	0.293860966791414	71.6911183605548	0.0693292422140778	0.259423543888253	0.321217311984755	25	9	2	264
QG4	35A3-35A3	2L:14263027..14328262	wb	FBgn0261563	CG42677-PF	36.7156647744519	2L	14260000	14100000	14570000	49.5810559502227	49.3522569536024	50.0019287371395	-0.592416284327734	-1.61614148789383	-1.38791923031469	0.197999597090842	0.331614530478645	-1.1220082178974	-0.616792060589498	-1.00856677262219	-0.223863845834769	0.593067077873958	0.128456871942633	-0.101734987503931	13.5202539873855	0.0571990814771275	0.0250618526869273	-0.478586805145613	0.120637120747112	0.295224317999631	0.62820933803557	0.0537931546108349	0.0681305906970933	0.248402238246574	0.252468421121382	0.157129134040225	0.0815285945810175	0.370194657493136	0.0766848703071138	0.293860966791414	71.6911183605548	0.0693292422140778	0.259423543888253	0.321217311984755	25	9	2	264
QG4	35B8-35B8	2L:15035394..15037841	yellow-c	FBgn0041713	CG4182	23.9066878326402	2L	15030000	14950000	15300000	50.5698967770141	50.4759869375238	50.8721374711667	-0.249836019607791	-0.175910260882373	-0.245397569087452	-0.169458070922397	0.0897573807098561	0.582976060423644	0.918828345504797	0.97347953332995	0.207287874151851	0.40216366691796	-0.168770508843707	0.426659718628648	16844.7622898235	-0.160151870351734	-0.100373273572819	0.828500762930933	0.104119362727437	0.261893532789498	0.501990787251866	0.0590589347420742	0.0784146213670607	0.244735846779169	0.263483455460761	0.161200073573996	0.0812023230462861	0.384838372163103	0.0754956399779539	0.268767484503153	9842.96782691107	0.071695910021054	0.186838766400588	0.210997971842899	79	11	1	251
QG4	35C5-35C5	2L:15257267..15264692	yuri	FBgn0045842	CG31732-PB	30.2417482169794	2L	15370000	15200000	15490000	50.9468834404598	50.7628073006036	51.0716777049432	-0.212140815791454	0.445158419147873	-0.551044886065254	0.100411874051478	-0.1822761176642	0.132284160009896	0.416797706834695	0.0807677156269362	0.268375376498519	0.670707610195961	-0.64540985675567	0.294282242450143	-4077.88833478536	0.344309498879412	0.0154190726698771	0.013895449789305	0.111749599493474	0.286704152040687	0.313934528165468	0.0596169389341937	0.0839472265169291	0.254264466042747	0.237849457877214	0.157872344988515	0.0764040347125142	0.266549136064581	0.0690770720774127	0.219377386481592	1675.28502777218	0.0663891081958903	0.165804367158582	0.207966143173621	78	12	10	273
QG4	35C5-35C5	2L:15257267..15264692	yuri	FBgn0045842	CG31732-PC	35.250494328165	2L	15380000	15130000	15490000	50.9574431226141	50.6844588140176	51.0716777049432	-0.124710426141851	0.470465754737165	-0.62250238466784	0.106127491475785	-0.225185146774267	0.251028911546957	0.300989071148843	0.0778207839668031	0.3165109163423	0.408292818771975	-0.692957580903583	0.301353419313728	-5464.3145001415	0.380560650864812	0.0933505078872793	-0.181393164238567	0.111553358777585	0.286424114687643	0.313431199699501	0.059478422153943	0.083870045178015	0.253849728083782	0.236964173301192	0.157650629841757	0.0748360895331175	0.259739450848597	0.0678902444776685	0.215080527517546	2030.54582903553	0.0656293467569003	0.162423465712735	0.204144921292221	78	12	10	273
QG4	35C5-35C5	2L:15257267..15264692	yuri	FBgn0045842	CG31732-PD	35.250494328165	2L	15380000	15130000	15490000	50.9574431226141	50.6844588140176	51.0716777049432	-0.124710426141851	0.470465754737165	-0.62250238466784	0.106127491475785	-0.225185146774267	0.251028911546957	0.300989071148843	0.0778207839668031	0.3165109163423	0.408292818771975	-0.692957580903583	0.301353419313728	-5464.3145001415	0.380560650864812	0.0933505078872793	-0.181393164238567	0.111553358777585	0.286424114687643	0.313431199699501	0.059478422153943	0.083870045178015	0.253849728083782	0.236964173301192	0.157650629841757	0.0748360895331175	0.259739450848597	0.0678902444776685	0.215080527517546	2030.54582903553	0.0656293467569003	0.162423465712735	0.204144921292221	78	12	10	273
QG4	35C5-35C5	2L:15257267..15264692	yuri	FBgn0045842	CG31732-PO	35.250494328165	2L	15380000	15130000	15490000	50.9574431226141	50.6844588140176	51.0716777049432	-0.124710426141851	0.470465754737165	-0.62250238466784	0.106127491475785	-0.225185146774267	0.251028911546957	0.300989071148843	0.0778207839668031	0.3165109163423	0.408292818771975	-0.692957580903583	0.301353419313728	-5464.3145001415	0.380560650864812	0.0933505078872793	-0.181393164238567	0.111553358777585	0.286424114687643	0.313431199699501	0.059478422153943	0.083870045178015	0.253849728083782	0.236964173301192	0.157650629841757	0.0748360895331175	0.259739450848597	0.0678902444776685	0.215080527517546	2030.54582903553	0.0656293467569003	0.162423465712735	0.204144921292221	78	12	10	273
QG4	35C5-35C5	2L:15257267..15264692	yuri	FBgn0045842	CG31732-PP	20.1810462645983	2L	15370000	15120000	15480000	50.9468834404598	50.673142697442	51.0614369567768	-0.284128728086367	0.276857484186092	-0.267602076439017	0.112682433839611	-0.198319502175849	-0.204643275589854	0.271685263146055	0.34564791231598	0.066483271756726	0.656072797965872	-0.450864086621554	0.380848238325516	-4287.16194089612	0.339014708618534	-0.205948392761019	0.0655471225529307	0.111131460343159	0.28511825766847	0.312198009883753	0.0592871698420072	0.0834828752574555	0.252858010702349	0.236533801602279	0.156999079423075	0.0795169297546677	0.277409027001857	0.0718914479936238	0.228315380153113	1743.54040822124	0.0690939696149709	0.172559659525503	0.216439213718349	78	12	10	273
QG4	35C5-35C5	2L:15257267..15264692	yuri	FBgn0045842	CG31732-PN	20.1810462645983	2L	15370000	15120000	15480000	50.9468834404598	50.673142697442	51.0614369567768	-0.284128728086367	0.276857484186092	-0.267602076439017	0.112682433839611	-0.198319502175849	-0.204643275589854	0.271685263146055	0.34564791231598	0.066483271756726	0.656072797965872	-0.450864086621554	0.380848238325516	-4287.16194089612	0.339014708618534	-0.205948392761019	0.0655471225529307	0.111131460343159	0.28511825766847	0.312198009883753	0.0592871698420072	0.0834828752574555	0.252858010702349	0.236533801602279	0.156999079423075	0.0795169297546677	0.277409027001857	0.0718914479936238	0.228315380153113	1743.54040822124	0.0690939696149709	0.172559659525503	0.216439213718349	78	12	10	273
QG5	36C9-36C10	2L:17474912..17477888	Aac11	FBgn0027885	CG6582	31.5678076903658	2L	17760000	17210000	18040000	52.8122526631849	52.4755784909544	52.9702671412424	0.265079866343678	-0.0112573605600409	-4.14820397406368	0.234473614946155	-0.643054645473433	-0.7809980906397	-0.0103838081769092	0.674996485009963	-0.233625840631701	-0.428509309743688	-0.281627385962973	-0.196623676638508	0.559811704092424	0.437427901520089	-0.0310907008885568	0.116123594649765	0.21723866901168	0.3584732511232	2.70450158756734	0.0542732531740021	0.0866958698066956	0.948425441980408	0.0984991099518052	0.31614244563589	0.0670900407851978	0.164756898872232	0.103752749430529	0.18752091943517	2.94965205389513	0.0676905216613776	0.230958598582715	0.244782484314179	18	7	0	282
QG5	36B5-36B6	2L:16973091..16993984	beat-IIIb	FBgn0053179	CG33179-PC	53.542469216528	2L	16980000	16850000	17100000	52.3222248509809	52.2317019095189	52.4032748158261	-0.211155366411633	-0.0432955809957454	-0.245197165722188	-0.324394900461051	0.631962300350572	-0.797429921035641	0.143634107466451	-0.125587746572573	-0.271888492824822	-0.218798503932921	-0.270976927467711	-0.714067412349501	-0.653241431227421	0.55771504406873	0.269511465557887	-0.406997553322476	0.224489635981567	0.348290792811666	1.96912048597316	0.0522668166043732	0.075271665804151	0.921155280324118	0.0976373690905546	0.292437590903496	0.0636003615358311	0.173413534947876	0.10656645490124	0.156068733127498	0.882305077042103	0.0661970935133367	0.196139500922401	0.242838247778827	16	7	0	307
QG5	36B5-36B6	2L:16973091..16993984	beat-IIIb	FBgn0053179	CG33179-PD	65.6320539267656	2L	16980000	16850000	17100000	52.3222248509809	52.2317019095189	52.4032748158261	-0.271747664424583	-0.207689424484367	-0.401209875208393	-0.3781402974751	0.807611415598544	-0.718249165533485	0.122634334776328	-0.657059401062743	-0.221469489002774	0.072054774179864	-0.356425774925971	-0.648489791890663	-0.248888704761585	0.483767099286523	0.266551626076853	-0.435693640495803	0.212678488270192	0.329966053754454	1.86551849642193	0.0495168852384179	0.0713113726734378	0.872690231889033	0.0925003417911148	0.277051474892317	0.0650419832910737	0.177344278714066	0.1089819839337	0.159606324354287	0.902304180240727	0.0676975750803934	0.200585371429487	0.248342633171444	16	7	0	307
QG5	36C2-36C4	2L:17187637..17260734	beat-IIIc	FBgn0032629	CG15138-PA	27.5175599927878	2L	17320000	16870000	17880000	52.5460880714168	52.245819480485	52.8809550202115	0.423114368861865	-0.00367658193808693	-3.65187099622737	0.0247694323771729	-0.00995497071274954	-0.435764576753673	-0.147724614160668	0.144593081496434	0.440098874859052	-1.04451957855984	-0.554132406151659	0.244667269203287	0.208309870935724	-0.195266515432347	0.211674565110786	0.692245841414765	0.230399395898157	0.379034542792363	2.04204610379038	0.056976298282461	0.0836562302587102	1.00295358131547	0.104999595574454	0.33073963034782	0.0637969698828101	0.174768834428844	0.1031220088135	0.165502734067496	0.912884496628183	0.0651691276257784	0.215159895128179	0.238691981114511	19	7	0	303
QG5	36C2-36C4	2L:17187637..17260734	beat-IIIc	FBgn0032629	CG15138-PB	21.4785861187486	2L	17290000	16740000	1.8e+07	52.5270299552098	52.1527671362788	52.9481766760447	0.114522063778091	-0.0260399512108815	-3.68224520748752	0.112914704531579	-0.0913973795958855	-1.78392187695935	-0.205010558725715	-0.195606073110308	0.360859348068551	-1.03280132267232	-0.3431630839637	0.282332192060694	-0.46419397285082	-0.194995491511405	0.235290687168451	0.514939502186429	0.227810701869962	0.374453798637008	2.01610022112009	0.0563223340120664	0.0825493053539982	0.990924476204025	0.104208820406892	0.325911947148096	0.0652648212156826	0.179040363424641	0.106468466105756	0.170004497578641	0.934392133554426	0.0668019115508689	0.219176298231672	0.245163243241707	18	7	0	303
QG5	36D2-36D2	2L:17647053..17778340	CadN	FBgn0015609	CG7100	90.466766024875	2L	17660000	17460000	17740000	52.7538080308976	52.6334009052504	52.8006527528	-0.703897221814359	0.697351884042717	-3.00881770874414	0.332564906305583	-0.161956306401921	-0.204827111677058	-0.680037481879127	-0.84931679484567	-0.520976772723195	-0.880380139985179	-0.188806084870144	-0.0430993383149424	-1.44593302249669	0.769330124250183	-0.0493102632240639	0.0624013706078189	0.208401618283922	0.346098885430038	1.90429643997816	0.0517029741481279	0.0763878962020979	0.915671832594593	0.0954178389732933	0.305225744168054	0.05688389543937	0.140668949629909	0.088391238144125	0.160157348827401	1.24419630055434	0.0576637536097683	0.192440601490873	0.209005501074954	19	7	0	311
QG5	36D3-36D3	2L:17786971..17875247	CadN2	FBgn0262018	CG42829	34.4100144786091	2L	17650000	17460000	17860000	52.747901311204	52.6334009052504	52.8696094208639	-0.23295283204733	-0.370966345870421	-0.703162404890398	-0.247728498973417	0.235078086590285	0.957468497944268	0.518195293074434	0.340308653731273	-0.330177962236479	0.0988671974243666	0.109383953373643	1.2708734558801	-4.58245870689129	0.1473000680752	0.0431034206881566	-0.151163580652644	0.21874600830789	0.363347665385329	1.99692133651583	0.0542529588601227	0.0799598069393547	0.961307404734825	0.100175644553579	0.320437581236908	0.0654771078602019	0.162134126462988	0.101861449272295	0.187846345501102	1.36346611978791	0.0664336961900318	0.22179191858673	0.240899577745849	19	7	0	311
QG5	36C7-36C7	2L:17410641..17413499	CG15141	FBgn0032635	CG15141	34.8612816477534	2L	17450000	17220000	18600000	52.627250333877	52.4820609680608	53.2636032990945	0.526465200105658	0.506071894475044	-0.421045165404062	0.000972207546558191	-0.110239342366135	1.69056173434067	-0.0309484562846654	0.463477323581455	-0.132619165556428	-0.858502945473121	-0.623648772428971	-0.253506207456216	-0.715168670015095	0.580822442164494	0.0763587470796652	-0.334759568870053	0.227573061650198	0.37540866043372	2.01866926009518	0.0560560758674233	0.0829277526764958	0.993237980267215	0.101893914683887	0.32961657828741	0.0620989179734383	0.168934541473472	0.0963411141249402	0.157288525727964	0.889493140802696	0.0626402644143619	0.209784846811934	0.227971954313493	19	7	0	311
QG5	36C9-36C9	2L:17456670..17458044	CG18563	FBgn0032639	CG18563	26.6899468684546	2L	17760000	17060000	18240000	52.8122526631849	52.376516666972	53.0784268802161	-0.352225976493919	-0.79667493115134	-0.225657353623048	0.05143202650581	-0.0312327118708664	0.549493035162217	-0.0214158630011885	0.263224687916237	0.252426715372778	-0.149849593204091	0.483771961381048	-0.0819641396952692	-1.54109062354913	-0.410697104336725	-1.01990359709122	1.12985841805029	0.227985225115861	0.376206525418104	2.83829028263192	0.0569580908359356	0.0909846183665958	0.995342997078887	0.103371751715469	0.331781661915367	0.0639261176284957	0.156987069528451	0.0988598365234441	0.17867755352835	2.81054836088334	0.0644982802129131	0.220066739675744	0.233238699850605	18	7	0	282
QG5	36C10-36C10	2L:17481231..17482037	CG5110	FBgn0032642	CG5110	20.0256489924212	2L	17480000	17180000	18320000	52.6456635751088	52.4560417724608	53.1206409242939	-0.661272409935538	-0.542777633622466	-0.310376731616958	0.0992621647336979	0.103219167605646	0.642413258921025	-0.182173505487243	-0.637510915509786	-0.320760029296288	-0.209344878218513	0.29861173592008	0.516889688829734	-0.856375148587046	0.284024142503899	-0.505915861297062	-0.443878504856028	0.225461339635613	0.371950332979993	1.99776823160129	0.055514515332484	0.0819156448189295	0.984088095950058	0.102536660489833	0.314784651161345	0.0662617882215707	0.166575284781603	0.102710308160046	0.185214086693488	0.949716674634478	0.0667180493979617	0.223869646804031	0.24320019703655	19	7	0	312
QG5	36E3-36E3	2L:17963379..17974868	CG5674	FBgn0032656	CG5674-PA	15.6802891958397	2L	18560000	18010000	18740000	53.243644499265	52.953713903692	53.3321743326801	-0.438887789692677	0.552319016694764	-14.0721505923004	-0.149596129282588	-0.0882285745102879	1.7736219664713	0.572613300150928	0.00696330586059711	0.00683818106814606	-0.00927524726964937	-0.0875773378086605	0.189052371957638	8.97864608194458	0.00279114835078107	0.0933301744304809	-0.0398434209656377	0.151656492610898	0.361593285230402	13.7869673777305	0.052431552241681	0.113503242624886	0.956615636582299	0.086327595368488	0.293429572878748	0.0724417785034477	0.173493320513889	0.101814118365023	0.210926102487906	6.72551271532147	0.0720190293892792	0.249281132003251	0.223790700208381	39	7	0	331
QG5	36E3-36E3	2L:17963379..17974868	CG5674	FBgn0032656	CG5674-PB	24.3881677286396	2L	18450000	17930000	18750000	53.1879511456665	52.9091398341544	53.3369934462878	-0.0820476676684609	0.0509696562652538	2262.6668111881	0.144489281924806	0.156614436537371	2.43380817862546	-0.622394231275561	0.732012332731627	-0.168578191607661	-0.405182630147988	0.0381535934842615	-0.367891710924763	1577.15194624243	0.208331442238762	0.26513934300286	0.0844652187728052	0.199908689814848	0.356319781515365	872.464506893973	0.04982767207462	0.115036095401329	0.942634362703033	0.0849756979413156	0.291374948477988	0.0705137210824972	0.172865128938599	0.0991050610358324	0.204035235723184	1192.13622962891	0.0700475745484892	0.245721691964045	0.238813234376333	22	7	0	358
QG5	36E3-36E3	2L:17963379..17974868	CG5674	FBgn0032656	CG5674-PD	15.6802891958397	2L	18560000	18010000	18740000	53.243644499265	52.953713903692	53.3321743326801	-0.438887789692677	0.552319016694764	-14.0721505923004	-0.149596129282588	-0.0882285745102879	1.7736219664713	0.572613300150928	0.00696330586059711	0.00683818106814606	-0.00927524726964937	-0.0875773378086605	0.189052371957638	8.97864608194458	0.00279114835078107	0.0933301744304809	-0.0398434209656377	0.151656492610898	0.361593285230402	13.7869673777305	0.052431552241681	0.113503242624886	0.956615636582299	0.086327595368488	0.293429572878748	0.0724417785034477	0.173493320513889	0.101814118365023	0.210926102487906	6.72551271532147	0.0720190293892792	0.249281132003251	0.223790700208381	39	7	0	331
QG5	36E3-36E3	2L:17986399..17988619	CG5681	FBgn0032658	CG5681	61.8691611316378	2L	20910000	20780000	21290000	53.9948302886307	53.9807194377336	54.0209044821024	0.061415497304758	-0.45613644104569	-436.013065368935	-0.328157091695116	1.26678915110579	42.4641804939255	-0.084499436816761	-0.174556496653032	-0.0479875174508331	-0.167689603261118	0.00476831922885577	-0.0365527988136192	-11.604816815321	0.182143829636223	-0.204980412130554	-0.461569386119745	0.11625260968492	0.338095049285777	766.533746530049	0.0461248363657309	0.0874850676356223	12.7947697822712	0.0802782884047125	0.270262745019271	0.104376247140884	0.156082206246349	0.0667535836413073	0.221335943614704	104.51633652294	0.0770052673704532	0.246793319391192	0.171499766046301	50	6	0	317
QG5	36C7-36C7	2L:17384700..17409698	CLIP-190	FBgn0020503	CG5020-PA	14.7096478663003	2L	16900000	16630000	17700000	52.2668639923363	52.0715745414726	52.7773204334138	-0.448810298739549	0.173460800675852	1.59522506772224	0.100819891352955	-0.21204562386923	-1.43793808127487	0.164335204607636	-0.590093009924658	0.170837378010143	0.589269153952712	-0.402918877107397	0.134775071640976	0.938945212346323	-0.112718991230491	0.119618888459815	-0.776721962219929	0.23844729571559	0.374264328447682	2.26599416064608	0.0561880610162638	0.081993820906624	0.987955350032	0.104199761256587	0.294592169428534	0.0672310451279821	0.183021020684467	0.114965477451584	0.167124200675204	0.689923970511743	0.0705527391891485	0.206910083049239	0.257262541830198	16	7	0	306
QG5	36C7-36C7	2L:17384700..17409698	CLIP-190	FBgn0020503	CG5020-PN	14.7096478663003	2L	16900000	16630000	17700000	52.2668639923363	52.0715745414726	52.7773204334138	-0.448810298739549	0.173460800675852	1.59522506772224	0.100819891352955	-0.21204562386923	-1.43793808127487	0.164335204607636	-0.590093009924658	0.170837378010143	0.589269153952712	-0.402918877107397	0.134775071640976	0.938945212346323	-0.112718991230491	0.119618888459815	-0.776721962219929	0.23844729571559	0.374264328447682	2.26599416064608	0.0561880610162638	0.081993820906624	0.987955350032	0.104199761256587	0.294592169428534	0.0672310451279821	0.183021020684467	0.114965477451584	0.167124200675204	0.689923970511743	0.0705527391891485	0.206910083049239	0.257262541830198	16	7	0	306
QG5	36C7-36C7	2L:17384700..17409698	CLIP-190	FBgn0020503	CG5020-PO	42.8264217168236	2L	17590000	17220000	17730000	52.7122156523683	52.4820609680608	52.7948363313944	-0.940489951335185	-0.0423017657105616	1.30966536934071	-0.0602576187036828	-0.120378725281347	-0.225078489567579	0.577434796482265	-0.0492800664643189	0.358347388489916	0.223751463194349	0.121082526219585	0.766057888580558	1.33510018577129	-0.519490484710654	0.316281728827619	-0.903570066278195	0.217736614093459	0.360926809135169	1.97535804818597	0.053872464306823	0.079122082018349	0.954917645324022	0.0995358587349103	0.318073801832825	0.0622828071119872	0.154682774762389	0.0970667670566584	0.183199600397329	1.00298568999925	0.0630370641084051	0.211568487391595	0.229833473815672	19	7	0	312
QG5	36C7-36C7	2L:17384700..17409698	CLIP-190	FBgn0020503	CG5020-PI	49.1239885240571	2L	17490000	17240000	17730000	52.651775829434	52.4949817649799	52.7948363313944	-0.911783777320252	0.0613940408810945	1.32630215494385	-0.05935322809234	-0.155175836820099	-2.11191192920899	0.692093823353922	-0.43692279044931	0.385791736128302	0.226354297568081	0.0848407426846177	0.683779897742937	1.00386398908318	-0.519468979003342	0.286912360940548	-0.834653332274943	0.215654274908986	0.35581998823535	1.91625789438284	0.0531054616237762	0.0781473003994945	0.941411248059324	0.0981349384268076	0.298516587913008	0.0630154078739485	0.155504740754393	0.0976856698735023	0.177000683739027	0.903255518342919	0.0634398949952506	0.212918361622272	0.231303061213371	19	7	0	312
QG5	36C7-36C7	2L:17384700..17409698	CLIP-190	FBgn0020503	CG5020-PJ	49.1239885240571	2L	17490000	17240000	17730000	52.651775829434	52.4949817649799	52.7948363313944	-0.911783777320252	0.0613940408810945	1.32630215494385	-0.05935322809234	-0.155175836820099	-2.11191192920899	0.692093823353922	-0.43692279044931	0.385791736128302	0.226354297568081	0.0848407426846177	0.683779897742937	1.00386398908318	-0.519468979003342	0.286912360940548	-0.834653332274943	0.215654274908986	0.35581998823535	1.91625789438284	0.0531054616237762	0.0781473003994945	0.941411248059324	0.0981349384268076	0.298516587913008	0.0630154078739485	0.155504740754393	0.0976856698735023	0.177000683739027	0.903255518342919	0.0634398949952506	0.212918361622272	0.231303061213371	19	7	0	312
QG5	36C7-36C7	2L:17384700..17409698	CLIP-190	FBgn0020503	CG5020-PP	14.7096478663003	2L	16900000	16630000	17700000	52.2668639923363	52.0715745414726	52.7773204334138	-0.448810298739549	0.173460800675852	1.59522506772224	0.100819891352955	-0.21204562386923	-1.43793808127487	0.164335204607636	-0.590093009924658	0.170837378010143	0.589269153952712	-0.402918877107397	0.134775071640976	0.938945212346323	-0.112718991230491	0.119618888459815	-0.776721962219929	0.23844729571559	0.374264328447682	2.26599416064608	0.0561880610162638	0.081993820906624	0.987955350032	0.104199761256587	0.294592169428534	0.0672310451279821	0.183021020684467	0.114965477451584	0.167124200675204	0.689923970511743	0.0705527391891485	0.206910083049239	0.257262541830198	16	7	0	306
QG5	36C7-36C7	2L:17384700..17409698	CLIP-190	FBgn0020503	CG5020-PS	14.7096478663003	2L	16900000	16630000	17700000	52.2668639923363	52.0715745414726	52.7773204334138	-0.448810298739549	0.173460800675852	1.59522506772224	0.100819891352955	-0.21204562386923	-1.43793808127487	0.164335204607636	-0.590093009924658	0.170837378010143	0.589269153952712	-0.402918877107397	0.134775071640976	0.938945212346323	-0.112718991230491	0.119618888459815	-0.776721962219929	0.23844729571559	0.374264328447682	2.26599416064608	0.0561880610162638	0.081993820906624	0.987955350032	0.104199761256587	0.294592169428534	0.0672310451279821	0.183021020684467	0.114965477451584	0.167124200675204	0.689923970511743	0.0705527391891485	0.206910083049239	0.257262541830198	16	7	0	306
QG5	36C7-36C7	2L:17384700..17409698	CLIP-190	FBgn0020503	CG5020-PT	42.8264217168236	2L	17590000	17220000	17730000	52.7122156523683	52.4820609680608	52.7948363313944	-0.940489951335185	-0.0423017657105616	1.30966536934071	-0.0602576187036828	-0.120378725281347	-0.225078489567579	0.577434796482265	-0.0492800664643189	0.358347388489916	0.223751463194349	0.121082526219585	0.766057888580558	1.33510018577129	-0.519490484710654	0.316281728827619	-0.903570066278195	0.217736614093459	0.360926809135169	1.97535804818597	0.053872464306823	0.079122082018349	0.954917645324022	0.0995358587349103	0.318073801832825	0.0622828071119872	0.154682774762389	0.0970667670566584	0.183199600397329	1.00298568999925	0.0630370641084051	0.211568487391595	0.229833473815672	19	7	0	312
QG5	36C7-36C7	2L:17384700..17409698	CLIP-190	FBgn0020503	CG5020-PU	14.7096478663003	2L	16900000	16630000	17700000	52.2668639923363	52.0715745414726	52.7773204334138	-0.448810298739549	0.173460800675852	1.59522506772224	0.100819891352955	-0.21204562386923	-1.43793808127487	0.164335204607636	-0.590093009924658	0.170837378010143	0.589269153952712	-0.402918877107397	0.134775071640976	0.938945212346323	-0.112718991230491	0.119618888459815	-0.776721962219929	0.23844729571559	0.374264328447682	2.26599416064608	0.0561880610162638	0.081993820906624	0.987955350032	0.104199761256587	0.294592169428534	0.0672310451279821	0.183021020684467	0.114965477451584	0.167124200675204	0.689923970511743	0.0705527391891485	0.206910083049239	0.257262541830198	16	7	0	306
QG5	36C7-36C8	2L:17413248..17433161	Dif	FBgn0011274	CG6794	43.0133146240609	2L	17130000	16990000	17470000	52.4231780870214	52.3290689294276	52.6395386263543	0.518133977778515	0.518631670018913	-1.04413489091031	0.24568490875375	-0.794545679104126	-1.40392927671312	0.28643137710541	0.5502795168054	0.207801239781888	-0.429588239798584	-0.229074452857357	0.495053392266348	-0.757598076730173	-0.163973970041318	0.0929510458059266	0.35445370152383	0.204816987734999	0.335022824632125	1.77154679085312	0.0501854917198094	0.0729606887899439	0.887403571880242	0.0941964619809684	0.28580071085404	0.067672901263111	0.186670609884767	0.115055877046478	0.17795250354463	0.976681043685279	0.0695786931829264	0.217307176701614	0.258701346650353	18	7	0	303
QG5	36C8-36C9	2L:17436830..17450364	dl	FBgn0260632	CG6667-PD	31.6942838303702	2L	17450000	17130000	17480000	52.627250333877	52.4231780870214	52.6456635751088	-0.157036973173267	0.105210870443343	-1.6991188707754	-0.138296892184313	0.580000989862884	-1.67354718766468	-0.199769712362663	-1.37537750619193	-0.121714271424355	0.168414838919697	-0.294286262705629	0.565475157370181	0.0663146253930864	0.147775552775878	0.651344021541499	-0.775602045077262	0.215250776061337	0.355081594071594	1.90936537785195	0.0530208353568793	0.0784375048224117	0.939457616449956	0.0963767154714791	0.311768993063446	0.0678569128549688	0.184598650557209	0.105274146456512	0.171872781873176	0.971969569040771	0.0684484545349996	0.229236716725069	0.249110186490598	19	7	0	311
QG5	36C8-36C9	2L:17436830..17450364	dl	FBgn0260632	CG6667-PE	31.6942838303702	2L	17450000	17130000	17480000	52.627250333877	52.4231780870214	52.6456635751088	-0.157036973173267	0.105210870443343	-1.6991188707754	-0.138296892184313	0.580000989862884	-1.67354718766468	-0.199769712362663	-1.37537750619193	-0.121714271424355	0.168414838919697	-0.294286262705629	0.565475157370181	0.0663146253930864	0.147775552775878	0.651344021541499	-0.775602045077262	0.215250776061337	0.355081594071594	1.90936537785195	0.0530208353568793	0.0784375048224117	0.939457616449956	0.0963767154714791	0.311768993063446	0.0678569128549688	0.184598650557209	0.105274146456512	0.171872781873176	0.971969569040771	0.0684484545349996	0.229236716725069	0.249110186490598	19	7	0	311
QG5	36C8-36C9	2L:17436830..17450364	dl	FBgn0260632	CG6667-PA	31.6942838303702	2L	17450000	17130000	17480000	52.627250333877	52.4231780870214	52.6456635751088	-0.157036973173267	0.105210870443343	-1.6991188707754	-0.138296892184313	0.580000989862884	-1.67354718766468	-0.199769712362663	-1.37537750619193	-0.121714271424355	0.168414838919697	-0.294286262705629	0.565475157370181	0.0663146253930864	0.147775552775878	0.651344021541499	-0.775602045077262	0.215250776061337	0.355081594071594	1.90936537785195	0.0530208353568793	0.0784375048224117	0.939457616449956	0.0963767154714791	0.311768993063446	0.0678569128549688	0.184598650557209	0.105274146456512	0.171872781873176	0.971969569040771	0.0684484545349996	0.229236716725069	0.249110186490598	19	7	0	311
QG5	36C8-36C9	2L:17436830..17450364	dl	FBgn0260632	CG6667-PB	31.6942838303702	2L	17450000	17130000	17480000	52.627250333877	52.4231780870214	52.6456635751088	-0.157036973173267	0.105210870443343	-1.6991188707754	-0.138296892184313	0.580000989862884	-1.67354718766468	-0.199769712362663	-1.37537750619193	-0.121714271424355	0.168414838919697	-0.294286262705629	0.565475157370181	0.0663146253930864	0.147775552775878	0.651344021541499	-0.775602045077262	0.215250776061337	0.355081594071594	1.90936537785195	0.0530208353568793	0.0784375048224117	0.939457616449956	0.0963767154714791	0.311768993063446	0.0678569128549688	0.184598650557209	0.105274146456512	0.171872781873176	0.971969569040771	0.0684484545349996	0.229236716725069	0.249110186490598	19	7	0	311
QG5	36C8-36C9	2L:17436830..17450364	dl	FBgn0260632	CG6667-PC	106.253719887762	2L	17660000	17320000	17770000	52.7538080308976	52.5460880714168	52.8180362803159	1.03148710800273	1.01658799887142	-1.35147062999501	-0.43384735606699	0.293131550526559	-1.18761847701412	0.743714030793067	-0.0701918048037894	-0.322390860512422	0.222017834236117	-0.945280274521262	0.265331993427269	-0.753507575798674	0.678494117703959	0.204782182606412	-0.457758861874494	0.198271731589426	0.329275875496778	1.81173330477529	0.0491898205833822	0.0726748696923709	0.87116329187449	0.0907798140606636	0.290389476435941	0.0576161250934895	0.142479690183756	0.089529041475517	0.162218950959793	1.26021203611139	0.0584060218745343	0.194917765088405	0.211695893928311	19	7	0	311
QG5	36C2-36C2	2L:17178772..17180064	Gr36b	FBgn0045486	CG31744	25.137284465158	2L	17140000	16750000	17500000	52.4297814512393	52.1600347243323	52.6578754672499	-0.169051101098565	-0.910755721830441	0.753398697404082	-0.125791207988357	-0.179071582817323	-0.732246716231052	0.831168605289047	0.258230262770073	0.0974397157907323	0.734518451348826	0.123396860184836	-0.443948214834997	0.184377773204176	-0.121245856389654	-0.242082347588411	-0.396426318391562	0.217348408216536	0.355633934118095	1.88396768410472	0.053305326624603	0.0775305360631794	0.941922429052845	0.0999990826933944	0.303856668199932	0.0682891045154849	0.18832479509457	0.115855392984958	0.179577154320395	0.984835762438617	0.0702144230004594	0.220109174421153	0.260823770435747	18	7	0	303
QG5	36C7-36C7	2L:17367511..17384115	Lrch	FBgn0032633	CG6860	89.8984302778188	2L	17250000	17060000	17480000	52.5014202468845	52.376516666972	52.6456635751088	-0.0982708560357781	0.0558398387851266	-1.22157733048016	-0.031225053481039	0.184060323970054	-0.917664053246451	-0.123064238486427	-0.234572669206308	0.954492982111703	-0.202069070793089	-0.545982543591942	-0.271766257383784	-0.359817527595149	-0.625187321904795	-0.617772288504159	-0.0220258844891708	0.230554979678552	0.378520166652987	2.03347691301537	0.0569415996824178	0.0832696177148622	1.00184897169707	0.105852251398173	0.328133106222959	0.0501148461051822	0.137712410946653	0.082710598743033	0.131108556097897	0.718352353639784	0.0514039819164071	0.166980837493486	0.189197479979757	18	7	0	303
QG5	36E3-36E3	2L:18081628..18083608	ninaD	FBgn0002939	CG31783	95.8679283909797	2L	17860000	17650000	18050000	52.8696094208639	52.747901311204	52.9757654881164	0.430002530890597	2.35791995942433	7.55190197149947	-0.35506232067297	0.514775307295236	-0.390822808051138	0.27441586318492	0.111066240231224	0.108265417831119	0.224584400835332	-0.988477190881054	1.60011851027842	-19512.0681134464	-0.00141667122789136	1.60932036491606	-0.86253565417555	0.208907912630417	0.343394108340661	4.22148801953103	0.052294142929351	0.0908783733115527	0.908533552709612	0.0932143037699125	0.302845022532309	0.0565240723909256	0.140150338713943	0.0878998784951099	0.158696457953411	9414.17320584863	0.0567876205423066	0.199969981664194	0.2072852769854	18	7	0	281
QG6	37C1-37C1	2L:19110154..19114110	amd	FBgn0000075	CG10501	33.6135229500736	2L	19260000	18750000	19350000	53.5667127543911	53.3369934462878	53.6035112517289	-1.61679190689763	0.295570809690654	1752.48504736373	0.157533118467658	-0.00625000239819394	5.11895596255466	0.0965167526648094	-0.162172573504842	-0.155336784303533	-0.347553974796868	0.163885786015561	0.268078776715427	6079.82172107134	0.021037098478327	-0.420026213175886	-0.153778052316011	0.142399457457553	0.367968820577081	5667.92335133313	0.0495183921640387	0.107901062419941	19.7001043897697	0.0804131632868892	0.281366114414847	0.0903194741994831	0.155878516641841	0.074022417725028	0.209122057517754	2969.70733878696	0.0717821019813298	0.22141827192064	0.241951403520451	39	6	0	326
QG6	37C5-37C5	2L:19129469..19131954	AsnRS	FBgn0086443	CG10687	65.0263696942868	2L	19100000	18910000	19290000	53.4983057056622	53.4125743974511	53.5791190307566	1.02431681502861	0.999305361368893	-49754.9502373084	-0.403190457259757	-0.200855446248895	-1.140818066085	0.877705081672544	-0.432288330319847	0.0358596495606426	0.028780249009175	-0.132070510909261	0.972985719893991	-18852.7236223208	0.0646219910714905	-0.257384839940237	-0.824938133276298	0.130234497400781	0.364224764449949	19989.3138459518	0.0448247713957359	0.0978466709058934	0.819335035427256	0.0727591912971268	0.255919164241347	0.0895284284461046	0.154034153867988	0.0754148758208405	0.200956100627534	19805.4310077358	0.0704130391379556	0.239462529743906	0.242539933057025	39	6	0	332
QG6	37C1-37C6	2L:19133816..19179758	brat	FBgn0010300	CG10719	15.5403808903687	2L	19050000	18770000	19400000	53.4761953968	53.3465990506052	53.623397130981	0.164894343433558	0.857476174856297	-66813.836748421	-0.144538463564325	0.0995487731002111	1.19403382975416	0.278532830382198	0.092716657567026	-0.377380449735042	0.398217457249674	0.149070587555435	0.366386382881249	5424.30769944385	-0.0594127160094261	-0.469154364634626	0.0440510008111781	0.155844414089989	0.436529576594771	53501.1910571267	0.0537268710988652	0.117475804422605	0.97953578974683	0.0864528706665011	0.305961460409774	0.0888006418668801	0.153243482176348	0.0918816090814778	0.197187300344979	1885.59051441442	0.0692731630434312	0.238096956015893	0.239074027542592	39	6	0	332
QG6	37B11-37B11	2L:19041862..19043614	Catsup	FBgn0002022	CG10449	23.637692485914	2L	18820000	18540000	19220000	53.3704193831657	53.2336056943998	53.5499591802312	0.142926510310629	-0.439065506666182	-713.117440543723	0.0875794892695818	0.120584385842288	-0.174894827667434	-0.324606248574358	0.250848527802611	-0.0886412264227556	0.200029304647142	0.0672190717473331	-0.0939012787583011	1560.29835727764	-0.202953800509876	2.01206288982927	-0.317357022034725	0.156887284424571	0.402536936128737	278.003526391948	0.0540057798789684	0.118921077960062	0.986010096733222	0.0875418224634011	0.305474916227788	0.0855756117990114	0.147715221169257	0.0944801970558722	0.189120943080849	1115.8864842328	0.0673274006794595	0.236825406831931	0.231919323288019	39	6	0	333
QG6	37E1-37E1	2L:19454256..19457723	CG10026	FBgn0032785	CG10026	20.6096460509978	2L	20370000	19910000	20470000	53.9153756551246	53.8006192147639	53.9344185949761	0.229110039554545	0.26424088700125	156184.311513411	-0.202125250389769	0.550224090222464	-6406.66195011464	-0.0074328541082265	0.317041113799865	0.33883362366161	0.131563730969071	-0.0475097603956782	0.597077069614083	9383.26202274458	-0.262797297164012	0.0538980501544171	-0.0189827803040848	0.139875899928903	0.39477798927945	80775.039002998	0.0533343666711137	0.100093576785034	5369.67431496952	0.0956754957669238	0.336662890350248	0.104428625478772	0.162556959144096	0.0670756312529782	0.2159829759422	3126.05557728869	0.0733628661183637	0.213856563010356	0.174256614063185	48	6	0	326
QG6	37E5-37E5	2L:19518824..19525453	CG10132	FBgn0032798	CG10132	19.6153409861478	2L	19530000	18750000	20070000	53.6731337962077	53.3369934462878	53.8456128792807	0.198198029230079	-0.282780672519461	-267.601803068963	-0.108248655791124	-0.168415210800182	-7953.78416642219	0.379474163471559	-0.0866377684465215	-0.53565792489057	-0.134271681037905	0.00702067418526692	-0.700370122034502	2544.27188201685	0.381267584630693	-0.238183420623748	-0.265871758852592	0.134793746107564	0.400966943616584	585.612993928567	0.0542364189139644	0.112493503027451	13566.1547949537	0.0932270099122588	0.317489501712525	0.102756404372802	0.146908369293419	0.0656931243303254	0.205340199483459	1917.17903646969	0.0682170333138001	0.207408532967192	0.21505005141119	52	6	0	329
QG6	37E5-37F1	2L:19526686..19532985	CG10137	FBgn0032800	CG10137	26.1001316625816	2L	19590000	19340000	20020000	53.6950892453131	53.5994854690147	53.8321287122347	-0.501024537088527	-0.842158605988008	42.2816703406719	-0.146358856255259	0.210813503812065	49819.2091334786	0.466859431328654	0.977409037583625	0.113768194636435	0.413169835701911	0.210895061449714	0.0422091214074798	-3939.59484246528	-0.325678111435657	-0.308849760439146	0.314550399309993	0.130806312039005	0.388260497323808	51.0039628271948	0.0525092385635404	0.108776756372054	26177.1023131859	0.09018500620815	0.312711474130311	0.105337155383363	0.159141030515652	0.0674260047068019	0.213541586231217	3642.20778785726	0.0706285646441759	0.210124125006316	0.218631960181211	52	6	0	326
QG6	37E5-37E5	2L:19526910..19530305	CG10165	FBgn0032801	CG10165	51.3262927108673	2L	19530000	19490000	19720000	53.6731337962077	53.6581405015977	53.7403727355494	-0.662833605234804	-0.0619861384665019	813.428286739236	0.145399749097072	0.371123644291173	1358.86102385784	-0.491180110874298	0.765163598339263	0.911322575045409	0.0234609805413625	-0.375309423496002	0.772863855118568	11.0565098183469	-0.143985634665434	-0.414970503170765	0.763509353966988	0.12809206004535	0.381031637602465	556.497441073982	0.0515398883760413	0.106900542203237	12891.6716447144	0.0885919421068706	0.30170453371536	0.0959871788713484	0.1372305697843	0.0613654955542773	0.191813119363236	1790.88211800767	0.063723138413917	0.193745198412523	0.200883320870288	52	6	0	329
QG6	37E5-37E5	2L:19525434..19526368	CG10166	FBgn0032799	CG10166	20.9605909344037	2L	19660000	19490000	19740000	53.7198697670179	53.6581405015977	53.7470523738378	-0.060268176911809	-0.917329290294196	54.0364459805777	-0.0456237491796065	-0.135694074403345	-4145.18768251546	0.315378159172184	0.156079582189402	-0.230551909515744	-0.856630853516312	0.33787716726078	0.15810717766512	4840.09824457477	-0.0876821086921019	-0.255061526060438	-0.213132528797231	0.138147526717325	0.403724261509259	28.4350550421711	0.0545148120308479	0.114407582523763	5818.51539512351	0.0934137431111017	0.325203432175543	0.103317029267718	0.161106481969623	0.0669030537982583	0.212216588510822	2774.53947009815	0.0699616717533785	0.205080305050016	0.210400638633073	50	6	0	326
QG6	37E4-37E5	2L:19502335..19508764	CG10188	FBgn0032796	CG10188	67.5954609807533	2L	19650000	19490000	19910000	53.7163857866131	53.6581405015977	53.8006192147639	-0.0653014731294217	-0.0930085043797327	-50.5680747320275	-0.00345339612754563	-0.929171280283531	2966.77451827419	0.723856478957979	-0.588501875032125	0.372016403618864	-0.446962289242116	-0.443915894227614	-0.389084873462184	5239.58022367698	0.401107062547318	0.39536664727166	-0.46034237418369	0.124084420567245	0.363109700404197	27.3920122078363	0.049040035786125	0.10289991643845	6014.82078012436	0.0840802770428446	0.292481699065515	0.0997014568487912	0.154869547347733	0.0645000180966042	0.204449614220767	2874.56084075694	0.0674774383517038	0.197962214196046	0.203729539785825	50	6	0	326
QG6	37E4-37E4	2L:19491647..19493253	CG10189	FBgn0032793	CG10189	97.5349782629601	2L	19490000	19370000	19620000	53.6581405015977	53.6115145108188	53.7058211104304	1.68480527821533	-0.406643765891018	146.748588388992	0.104011639979328	-0.449216947834872	-8339.03111256677	-0.740014547368516	-0.431425212709523	-0.199352686053257	0.435166984065035	0.395254008540183	-0.290606414519597	9549.79151390045	-0.400448289020419	-0.394347653656752	0.687230445103008	0.106922118110044	0.318114140368339	808.650990055692	0.0430017773755868	0.0889458825416079	7479.6473148591	0.073849756721655	0.256039924717039	0.0931000464370292	0.146080183811559	0.070176155896886	0.197244398561199	2954.69921445192	0.0668098986671509	0.202099610017769	0.210281596471824	52	6	0	328
QG6	37E3-37E3	2L:19482232..19484705	CG10195	FBgn0032787	CG10195	47.1310279517643	2L	19440000	19230000	19690000	53.639008278146	53.5541699738433	53.7302076975996	0.0552989947572629	-0.66173703378713	-2041.76648606312	0.095498440063821	-0.721408405139659	-4224.23719289056	0.193673631407134	0.285812346443613	0.465394598051069	0.504693664670445	0.257478028207858	0.209890370932543	45.9386967181019	-0.557277784922569	-0.995237853760709	0.018581756271699	0.13205606957756	0.392989443559982	1857.87460709961	0.0530237051512686	0.11053301992329	4113.08015145118	0.090785355440373	0.316177614272898	0.0811778568015524	0.142709408796839	0.0685371338247868	0.190265095936829	13828.8849010452	0.0649105429726401	0.195342131852859	0.203579098811122	52	6	0	328
QG6	37E1-37E1	2L:19435850..19442727	CG10237	FBgn0032783	CG10237-PA	18.8207429776205	2L	19370000	18490000	19800000	53.6115145108188	53.2083382259731	53.7666198275811	-0.49374777887774	0.183704748094502	-4346.71008865175	-0.107566922893012	0.225602357862846	2699.7243618582	0.359303472505254	-0.133103120769356	0.281180884891156	-0.137922410418849	-0.0274142475570043	0.746622592753816	52771.953167102	-0.110266607447099	-0.713946161973696	-0.499746139229015	0.144250310125965	0.397148848019485	6782.12183406829	0.0538709493046351	0.115567274487769	2448.88497638255	0.0907010403543015	0.303858222622595	0.0877234969748611	0.153456120725361	0.0747431920681409	0.205955989138388	33250.3085366717	0.0699872627919989	0.207121319977949	0.232511842351439	39	6	0	325
QG6	37E1-37E1	2L:19435850..19442727	CG10237	FBgn0032783	CG10237-PB	15.6809857480006	2L	18740000	18420000	19090000	53.3321743326801	53.1725604748581	53.4939104905349	-0.44896429576039	0.551372112342846	32.0646660069084	-0.100362525250457	0.154121089934354	1.8264356147592	0.332613456265389	0.0938578628765906	0.0160623521851303	-0.336692181448542	0.238536030440733	0.396857315912447	4236.71433902318	-0.0136106927402377	-0.61165735544626	-0.778518263664296	0.155355053796361	0.398914255733008	169.412851621517	0.0524359148565849	0.117846626762972	0.977137290191865	0.0916086709415718	0.302269474037859	0.070197558031999	0.155108432396961	0.0978617813263042	0.203796554551914	2078.21790378939	0.0699106646799729	0.237844804313547	0.233443459312338	39	6	0	346
QG6	37E1-37E1	2L:19435850..19442727	CG10237	FBgn0032783	CG10237-PC	17.8209510442414	2L	19530000	18420000	19900000	53.6731337962077	53.1725604748581	53.7976302739996	-0.421832946985624	0.225851645398259	339.539430202514	-0.10533814949891	0.240780605052391	-4637.98668067246	0.341821618199466	-0.125172842690677	0.411459434032495	0.0608530611375349	-0.0368751578026575	0.767567496070137	-3260.49504109643	-0.10514229660126	-0.619937914167588	-0.537811876011492	0.133971570911888	0.398521243538892	582.041044251544	0.0539056035785275	0.111807348287081	13483.4079591753	0.0926583712526006	0.315552972750809	0.104487848804677	0.149383773912349	0.0668000528476138	0.208800179882793	1949.48348491615	0.0693664896733448	0.210903364765965	0.218673642722732	52	6	0	329
QG6	37E1-37E1	2L:19435850..19442727	CG10237	FBgn0032783	CG10237-PD	18.8207429776205	2L	19370000	18490000	19800000	53.6115145108188	53.2083382259731	53.7666198275811	-0.49374777887774	0.183704748094502	-4346.71008865175	-0.107566922893012	0.225602357862846	2699.7243618582	0.359303472505254	-0.133103120769356	0.281180884891156	-0.137922410418849	-0.0274142475570043	0.746622592753816	52771.953167102	-0.110266607447099	-0.713946161973696	-0.499746139229015	0.144250310125965	0.397148848019485	6782.12183406829	0.0538709493046351	0.115567274487769	2448.88497638255	0.0907010403543015	0.303858222622595	0.0877234969748611	0.153456120725361	0.0747431920681409	0.205955989138388	33250.3085366717	0.0699872627919989	0.207121319977949	0.232511842351439	39	6	0	325
QG6	37E1-37E1	2L:19435850..19442727	CG10237	FBgn0032783	CG10237-PE	17.8209510442414	2L	19530000	18420000	19900000	53.6731337962077	53.1725604748581	53.7976302739996	-0.421832946985624	0.225851645398259	339.539430202514	-0.10533814949891	0.240780605052391	-4637.98668067246	0.341821618199466	-0.125172842690677	0.411459434032495	0.0608530611375349	-0.0368751578026575	0.767567496070137	-3260.49504109643	-0.10514229660126	-0.619937914167588	-0.537811876011492	0.133971570911888	0.398521243538892	582.041044251544	0.0539056035785275	0.111807348287081	13483.4079591753	0.0926583712526006	0.315552972750809	0.104487848804677	0.149383773912349	0.0668000528476138	0.208800179882793	1949.48348491615	0.0693664896733448	0.210903364765965	0.218673642722732	52	6	0	329
QG6	37F2-37F2	2L:19579093..19580351	CG10268	FBgn0032811	CG10268	37.696205835384	2L	19620000	19490000	19730000	53.7058211104304	53.6581405015977	53.7437223027071	-0.545089378365223	-0.553473238369616	1.97388137416448	0.0754851469801861	0.567780783555911	-8244.06116849095	-0.240525432514922	-1.07380651426291	-0.180534517392239	0.0454826719057594	0.329180042552693	-0.300616520286606	-9526.07707070209	-0.0431058289833601	-0.11550278864684	-1.29154676209502	0.132920539494821	0.391148975367107	37.4942614565765	0.0528537376050083	0.110749512880774	11476.4079525516	0.0907428012187655	0.315049970652677	0.103278571987122	0.158510278923667	0.0664397969329603	0.210638440702077	3518.20440305332	0.0697011260844594	0.205531601693133	0.212913516479249	50	6	0	326
QG6	37F1-37F1	2L:19545376..19546959	CG10337	FBgn0032805	CG10337	17.3182627913831	2L	19600000	19390000	19960000	53.6986849583573	53.6194526936235	53.8152539733946	-0.237372065307981	-0.61994207099911	79.0418316741993	0.180957479523346	-0.355749430786336	30241.2998955974	-0.203644453983783	0.45696401417189	-0.086741817688927	-0.283737520276566	0.137033019251264	-0.410172040029332	-6221.81271049175	-0.00507850135765794	-0.555769729182042	1.0810181367714	0.134838495799019	0.398866982066337	46.6378090140671	0.0539399533450367	0.11239116036274	20943.8705399351	0.0926167209022616	0.321257640099684	0.105106489218677	0.159770270945142	0.0673518011194111	0.213517729402538	3693.76316251744	0.0706666282999867	0.209549404605777	0.217712517946357	50	6	0	326
QG6	38A2-38A2	2L:19732080..19735980	CG10462	FBgn0032815	CG10462	19.9662311965051	2L	19390000	18770000	20090000	53.6194526936235	53.3465990506052	53.8508582293466	-0.151045604705139	-0.361096171489929	14687.2778284897	0.196303072873401	-0.302084421323106	-1046.46415362876	-0.386166157039371	0.395262412960748	-0.0464559883866867	0.0447781985069575	-0.180152841943972	-0.466650256101682	17959.2631127204	0.0836045973789499	0.266632551897929	0.995313043264182	0.139562513414877	0.395663830950718	7512.94355018337	0.0536994300658559	0.114238422797866	3240.39797602057	0.0906758031446091	0.305868227797979	0.0886528208824006	0.154973974052673	0.0741590666113078	0.208091668558992	17053.4007524046	0.0710215833503613	0.209263932164892	0.23503014320364	40	6	0	326
QG6	37B12-37B12	2L:19054078..19058821	CG10492	FBgn0032748	CG10492	25.7821282540969	2L	19040000	18540000	19370000	53.4717335407022	53.2336056943998	53.6115145108188	-0.62489811497347	-0.377916791807316	-84036.082142238	0.0353207574588111	-0.312630457660317	-1.12430437292777	0.316175130305247	0.124799473275231	0.233345272143869	-0.346582901835174	0.0863948010280018	0.61976801619893	610.192292730521	-0.355814359404743	0.485148244700121	0.460338077507003	0.153436241936914	0.410540825530507	39417.3561469475	0.0529136971589789	0.115715363293733	0.964345784468899	0.0849956002448402	0.301217681245945	0.0878919632491807	0.151751242402203	0.0912932432852155	0.195095627927763	1437.69347372315	0.0685557552148226	0.23603876381763	0.236614173836582	39	6	0	332
QG6	37C1-37C1	2L:19114401..19116570	CG10561	FBgn0002036	CG10561	17.7743418105071	2L	19350000	18810000	19760000	53.6035112517289	53.3656777409168	53.7536537739842	0.308227814404545	0.0192655168408533	14002.6640515659	-0.197900370910469	-0.0555271535328031	423.237574713257	0.403380718154663	-0.544063334455953	0.398924758431922	-0.140823378991366	-0.0564001358584956	-0.174509955629664	-16537.1284965609	-0.167571461546469	0.196683055530443	-0.0960741144160211	0.146089251217494	0.393838689554775	6700.51954020419	0.0533816238637407	0.114902799380051	1880.13256333934	0.0895494976285804	0.301317827887498	0.0892500123885221	0.155324677812653	0.0742166343775049	0.208560976946249	14352.7960516713	0.0711233003755402	0.211695896034638	0.236609869676301	39	6	0	325
QG6	38A2-38A2	2L:19742817..19756904	CG10631	FBgn0032817	CG10631	32.8079981651749	2L	20070000	19480000	20330000	53.8456128792807	53.6543484732711	53.9071728416906	0.484084823090246	0.212497796233657	-25026.5600812211	0.147261224679191	-1.02368099831366	-4675.74941274552	0.0992104169398283	-0.784724925767907	0.273499227229669	0.33737135590623	-0.0485274024480757	-0.574750623738569	3505.87704270514	-0.0308378919986236	-0.602600211840159	-0.19319641125632	0.129732501122445	0.370759657342496	15041.4681380601	0.0501874313603072	0.102832219306054	9000.81547645847	0.0844848047264942	0.316191078650321	0.100727784791592	0.168176528620482	0.0681635407106445	0.219269172650149	3681.79973363598	0.0738588303364853	0.2151321666972	0.187707708937586	48	6	0	326
QG6	37B13-37B13	2L:19064832..19069851	CG10702	FBgn0032752	CG10702	31.0370941394073	2L	19090000	18750000	19380000	53.4939104905349	53.3369934462878	53.6154917868444	0.390013374433439	1.18419821506473	-27098.4026979038	-0.112618744045804	0.27453632198746	-0.462130314959696	-0.0819156790317736	1.35007041201792	-0.154390138552376	-0.857067130898681	-0.165316951289904	0.693313993198261	-67793.4326702067	0.223968683776171	1.23649459270956	0.468196575353992	0.154589828119328	0.428720616388272	16801.6535802312	0.0531569576579568	0.116364689121462	0.972193020442699	0.086288079409036	0.303664392313486	0.085270996021433	0.147256932138432	0.073291399204819	0.191620499609514	41279.1745195315	0.0671383946790818	0.228777190676648	0.231273499553956	39	6	0	332
QG6	37F1-37F2	2L:19565863..19567359	CG13077	FBgn0032810	CG13077	43.8638191623829	2L	19630000	19500000	19830000	53.7093613672004	53.6619151392896	53.7761352151093	-0.350209576132288	0.420215845751581	30.8254833050547	0.193624621075909	-0.45380667670547	5896.88711290505	-0.160689601924383	0.0120748298341223	1.02255008509976	-0.830901714512759	-0.235681832093994	-0.258418473156053	3686.38549385647	0.0137950037066326	-0.437660143966735	-0.131596035822564	0.135197015680772	0.397001333813789	34.9072055238452	0.0536342502803211	0.112471290537968	9310.99003245101	0.0920493069265613	0.319768957450351	0.0963650621917852	0.148508732405092	0.0621289166029049	0.196908284395361	3142.31360475404	0.0651143089997009	0.191591633334364	0.198121701193771	50	6	0	326
QG6	37E4-37E4	2L:19487490..19488691	CG13083	FBgn0032789	CG13083	19.0116696169431	2L	19740000	19150000	20330000	53.7470523738378	53.5200756725454	53.9071728416906	-0.375117490320292	0.503608735714313	35.4168404899136	0.0224701778902704	0.209437752474991	2634.73790734742	-0.117865529735019	0.510058091212717	0.405320717800712	0.158951755572146	-0.0379438083799532	-0.117338054387718	-13545.9190933964	-0.0141210979832271	-1.3557518200332	0.313809492231468	0.138650280733244	0.40412231656699	19.3546579204017	0.0545640758661032	0.114571083962327	3026.42467158812	0.0927667268689331	0.325557866380233	0.100017158692995	0.164065911292529	0.0662947556080554	0.213850455837887	10685.0226789967	0.0708542279655506	0.205541376957936	0.204463414226507	50	6	0	324
QG6	37D7-37E1	2L:19424050..19430270	CG13085	FBgn0032780	CG13085	158.586996171228	2L	19410000	19370000	19500000	53.6273250002334	53.6115145108188	53.6619151392896	0.0386567638935489	-0.229088842888209	-2659.14194171269	0.595093280771934	-1.0282022959655	-3660.88989200021	-0.994467861837186	-0.324186379244455	-0.436270461626268	-0.149443943173826	-0.148674507633177	-0.401009560219119	15698.664788489	0.482277489407193	-0.218338461315854	0.22334293659671	0.0973941460347766	0.283078809099406	2693.50542735284	0.038268641097031	0.0804189248019773	2961.97927908023	0.0651639398687443	0.226505207010688	0.0849464216084531	0.14811197038044	0.0713288919213593	0.199334787369166	34928.6463591232	0.0679850878248858	0.200447000743021	0.225145139455528	40	6	0	326
QG6	37D7-37E1	2L:19424050..19429224	CG16771	FBgn0032779	CG16771	110.383895123294	2L	19430000	19340000	19490000	53.6351306650423	53.5994854690147	53.6581405015977	-0.0934781841119235	0.666854436420653	-109.181935606984	0.036326099534578	-0.935805146411557	-1279.13966243664	0.677583794288891	-1.35372440489486	-1.08516719543019	0.580153909746126	0.249512861316341	-0.296859373825722	10007.0110693464	0.442029306389995	-0.0580592100393832	-0.459067465888281	0.120525973890683	0.358668323605689	2035.3766960318	0.0483951221579791	0.100943804812803	3358.82942896245	0.0827086017988995	0.288268545991814	0.0736129201872828	0.128421645339361	0.0620671448259008	0.172704637864789	66527.9086330708	0.0588843385465994	0.177047946977581	0.184585549861822	52	6	0	328
QG6	37B13-37B13	2L:19064929..19069673	CG17343	FBgn0032751	CG17343	51.7016058508899	2L	19170000	18910000	19320000	53.5286856972966	53.4125743974511	53.5913860981235	-0.740208340863795	-0.180202454712071	4018.75530136484	0.0602537382420532	-0.895384679481855	-1.66168586846199	0.51903128272774	1.04096762508097	0.0771344036141222	-0.777291468136565	-0.145225430059066	-0.139181617498856	4004.89070500948	0.100316893448664	0.590684550672131	1.27911506236871	0.140723432572585	0.364457216291952	9923.14647031995	0.0488138637637779	0.1059596521278	1.46104008833497	0.0790521419473451	0.277278825753028	0.0867457495439735	0.149101423776875	0.0719182184975421	0.195015731782449	4657.47984447392	0.0682877002213639	0.228962149404162	0.234366905619677	39	6	0	331
QG6	37D3-37D3	2L:19380930..19383093	CG17350	FBgn0032772	CG17350	22.7451406856579	2L	19100000	18380000	19770000	53.4983057056622	53.1519063199935	53.7569249759831	-0.0497761425353141	0.917518646085536	46644.6015415576	0.00384793363028626	0.144573141491844	0.326630139708807	-0.186823152166772	0.14803089733868	0.185706272886853	0.832356863108039	0.0445941394008685	-1.06167268037253	820.808257564191	-0.24198947326907	-0.061584077312029	0.427144483978028	0.157908964804786	0.441621510877915	24236.9872773304	0.0543499102770709	0.118638815526704	0.993441444891969	0.0882203164834715	0.310301272747224	0.0866467144003669	0.149076148992565	0.0729874445492047	0.194487786285306	19167.9397693942	0.0681466054765061	0.231754782077964	0.234733130861637	39	6	0	332
QG6	37D4-37D5	2L:19390370..19398493	CG17544	FBgn0032775	CG17544	23.0032912392003	2L	19670000	19200000	20260000	53.7233348063965	53.5414933939339	53.8920075515754	0.315952961040407	1.65298971206946	19.8760591801803	0.0128513438225342	0.0735614246953155	12554.193218367	-0.450562341999837	1.08292867564954	-0.0758349360553147	-0.366636148207616	-0.135692226041572	-0.608473963204704	2608.42362768912	0.290783657241481	-0.141915624467165	0.283395314310464	0.133785394002795	0.390560630527666	25.7958936059687	0.0527249687364973	0.110670273487879	4978.02902795838	0.0902931599974353	0.314607406566586	0.106189865047329	0.16620268774199	0.068793775681506	0.218464724806343	2650.53653729334	0.0719344414498694	0.210768522819552	0.215469226955715	50	6	0	326
QG6	37D4-37D4	2L:19387050..19390075	CG17549	FBgn0032774	CG17549	15.5399922886462	2L	19110000	18690000	19400000	53.50268730719	53.3079185407461	53.623397130981	-0.283000444847785	-0.651548216993218	28604.6390341381	-0.143154944319503	0.223851534441269	-1.26328580889691	0.350004695754675	0.219566308196996	0.216555720921987	-0.0293079358439609	0.0745241614347171	0.0053355295548805	-38962.3865805041	-0.213403031243296	0.257592034252954	0.388966404643844	0.155862088699827	0.42785247741124	24584.2794792476	0.0536424999239504	0.116643840984312	0.98920346768067	0.0871476166008178	0.306447881550098	0.0902677075718392	0.154865974235781	0.0745527841289432	0.202558792892889	13073.8113610045	0.0709807025675543	0.240942905069119	0.244468208606412	39	6	0	333
QG6	37C6-37C6	2L:19179749..19181702	CG17568	FBgn0032763	CG17568	32.4016872711182	2L	19150000	18860000	19390000	53.5200756725454	53.3892716567229	53.6194526936235	-0.296068274395102	-0.625682915110885	15948.4872879296	0.244920658260222	-0.604489903092974	1.97066648489953	-0.198517613295043	-0.639267151682657	-0.17032448336362	0.838798335267758	0.273743243883461	-0.369869982057047	2014.80238952882	-0.235303249967468	-0.569621269686543	-0.117137219876237	0.150523795922722	0.394744500320035	18181.1727601692	0.0520994298441596	0.113138588272953	1.29705593409219	0.0843833376858165	0.296242770101716	0.086752642114746	0.149001967210309	0.0719226024246787	0.195054027652248	7704.99993899301	0.0682309854315417	0.230569218343228	0.234683321026423	39	6	0	331
QG6	37B13-37B13	2L:19071131..19074149	CG17572	FBgn0032753	CG17572	32.1959490989945	2L	19080000	18790000	19330000	53.4895017569566	53.3561606751743	53.5954437177545	-0.360323682142134	-0.6392937376509	-23280.031769711	0.241106605137996	0.190762422244338	-0.127697509549084	-0.508142126685497	-0.51628468391759	0.459626212297692	-0.645700541659447	-0.215763877090684	0.00453805608473685	-5829.99485242062	0.10907982614797	-0.57722249927321	-0.478892429891086	0.151028821473485	0.41464145948495	13043.2840876529	0.0519080588289052	0.113702009784933	0.949500194221041	0.0842105183519012	0.296576769213961	0.0883102952593938	0.152094100164404	0.090066334824074	0.196569936924519	40900.6572402204	0.069032743700433	0.235926962087624	0.238165720077927	39	6	0	332
QG6	37E4-37E4	2L:19490262..19491679	CG18094	FBgn0032791	CG18094	40.2026129487782	2L	19540000	19390000	19700000	53.6768379589804	53.6194526936235	53.7336153671863	-0.0332521935406099	-0.0704565839508695	-259.377139569954	-0.0797688169574535	0.650103273086694	2404.2281208695	-0.137433002642179	-0.199758251819546	-0.361350640379521	-0.213205188502127	-0.293522623064433	-0.471132859073922	1946.28096387531	0.535450278805903	0.883726744270472	-0.552430465186774	0.133728486546096	0.397725356328772	221.686957281223	0.05379290045845	0.111909700907207	8053.28580508245	0.0924674030350714	0.316664175465131	0.0981100755272092	0.140556842351113	0.0627214412297645	0.196558506682411	1782.67484772984	0.0651273736296349	0.198009226138411	0.205109275136169	52	6	0	326
QG6	37F1-37F1	2L:19533479..19537363	CG33116	FBgn0053116	CG33116	23.2705772809846	2L	19590000	19490000	19740000	53.6950892453131	53.6581405015977	53.7470523738378	0.0904564093620204	-1.09340073545362	47.1316611272381	-0.174049617789159	0.173036250371657	45243.2955361761	0.357533377983547	-0.037852691452849	-0.652297182835466	0.0510072082149337	0.0902893923439111	-0.386413453384435	-3270.91609303015	0.295205841729305	-0.394039063334458	-0.130298429960648	0.134612690126396	0.399558623738169	52.4881447710881	0.0540372230463861	0.111942088804549	26938.8388615462	0.0928093308763634	0.321811173405149	0.103948513208367	0.157043100816087	0.0665371389168856	0.210726503066335	3594.1931692176	0.0696974800400074	0.207354093663567	0.215749771464373	52	6	0	326
QG6	37C1-37C1	2L:19132323..19133097	DCTN6-p27	FBgn0086446	CG17347	23.9178936595698	2L	19100000	18760000	19530000	53.4983057056622	53.3418017097237	53.6731337962077	-0.474252808749461	-2.35281174250279	37395.8703752254	0.172635356763301	0.0623192453912669	-0.521514016777628	-0.220109311152759	-0.743790902196585	0.246239271748712	0.222498904344978	-0.195432287134124	-0.291791120036279	29882.1884353974	0.0529451544200124	0.105465690244053	-1.08604088007429	0.151587650095984	0.423942789749654	23266.7470863276	0.0521742080445771	0.113889539318409	0.953672607032174	0.0846887349491894	0.29787948274941	0.0889892141444452	0.153106432694376	0.0749606650153315	0.199745776651733	19686.1463086156	0.0699889535331319	0.238020288178958	0.241079156822059	39	6	0	332
QG6	37C1-37C1	2L:19116483..19120306	Ddc	FBgn0000422	CG10697	46.8609318112923	2L	19170000	18980000	19360000	53.5286856972966	53.4446918045027	53.607520965722	0.06048530844764	-0.216084936708981	-11337.0399863726	0.0456858961151785	0.0284119524840927	-0.0619397414325317	-0.0476980403800977	-0.604561378247019	-0.867607882359422	-0.294007966306543	0.51875536088044	0.40287529085936	10065.7003278839	0.15927538294063	-0.901792135877315	-0.104767478210853	0.158125391466895	0.409526252632974	11150.2497595298	0.0548502205748695	0.119062697420788	1.64171333582011	0.0888277855592595	0.311567320851582	0.0775167455189677	0.133238310628336	0.064266736650024	0.174267729914676	4161.96392055832	0.0610224743916894	0.204602539745664	0.20943227623826	39	6	0	331
QG6	37D2-37D2	2L:19338669..19363227	dnt	FBgn0024245	CG17559	25.3317612356768	2L	19370000	19200000	19650000	53.6115145108188	53.5414933939339	53.7163857866131	-0.339640128410891	0.204878972763017	-2678.234697364	-0.0399617387385441	-0.194525960795989	2122.62962352303	0.34627852904184	0.199203080912502	-0.34078275653153	-0.580733233423565	0.345733184233753	-0.487150027629971	-75468.1027494664	-0.0133605463376523	1.10686177534918	0.0223968349188259	0.146130412278469	0.402325130852943	6870.51735881719	0.0545730821988843	0.117073533166407	2480.8027858577	0.0918832022578397	0.307818591913378	0.0848236461035855	0.148383365069992	0.0722724274712527	0.199147760155924	32151.1624754074	0.067673713606383	0.200274568982945	0.224825764027203	39	6	0	325
QG6	37D3-37D3	2L:19383138..19386205	fon	FBgn0032773	CG15825	29.9230154470391	2L	19110000	18650000	19700000	53.50268730719	53.288325406947	53.7336153671863	-0.0590123547087667	0.881409932148599	-39065.5493654467	0.300299668360411	-0.129713589597835	-0.214181121414053	-0.654041038750073	-0.453355052299277	0.134060950487618	-0.0014985920088791	0.266209177599376	-0.483584834284745	-16928.0815496084	-0.174191918385611	-0.761339228008731	0.101186925993684	0.147246347999726	0.40420165870336	23225.3102837305	0.0506772511344258	0.110196005615442	0.934522302759346	0.0823302727968958	0.289508063101907	0.0892448917648921	0.153111200899142	0.0737080327985927	0.200263616236917	12925.6731034062	0.0701764261931207	0.238212801264496	0.241698159883732	39	6	0	333
QG6	37E5-37E5	2L:19508953..19517204	Hasp	FBgn0032797	CG10186-PA	44.9848606467026	2L	19600000	19330000	20090000	53.6986849583573	53.5954437177545	53.8508582293466	1.66585282370124	0.188096779004932	42.8538501881737	-0.15987200618782	-0.212177339444261	-18194.7390356852	-0.201139656659662	0.465503767692609	0.0485592719216022	0.156597875026576	0.0524007178224828	-0.14491605190684	1022.17373757326	-0.0974854262804154	-0.0123327018772482	0.0270313913533788	0.117286946713543	0.346947584917706	40.5670961267802	0.0469187407959523	0.0977615180177184	18217.6656112665	0.0805610619198676	0.279440433478672	0.108323153705992	0.164659858262712	0.0694130263437335	0.220052196519524	3806.8065804619	0.07282930003777	0.215962425658464	0.224375361792896	50	6	0	326
QG6	37E5-37E5	2L:19508953..19517204	Hasp	FBgn0032797	CG10186-PC	45.5185699078645	2L	19610000	19330000	20090000	53.7022622771097	53.5954437177545	53.8508582293466	1.67242771106688	0.281652749714178	-18.5431208808269	-0.163380689015599	-0.21985624467273	-716.019307502316	-0.186975317214213	0.32229196810694	0.0579532842722063	0.152073320656457	0.077905792062987	-0.0943062771787112	1862.10170842642	-0.140078460350343	0.0111292850400996	0.000940879169490763	0.117857306877796	0.347661056389135	36.6263913434467	0.0469919946523599	0.0982978572009126	13366.0946689204	0.0806932435426254	0.280018661652687	0.108111160824974	0.165186945881463	0.0693988322323479	0.22006495120637	3779.69061678975	0.0728436514899995	0.215359444592063	0.223431389208836	50	6	0	326
QG6	37E5-37E5	2L:19508953..19517204	Hasp	FBgn0032797	CG10186-PD	62.7724185517759	2L	19550000	19400000	19710000	53.6805242749114	53.623397130981	53.7370037358729	0.429595301529407	-0.0160664128293439	-86.6360022089773	-0.431491038426805	0.0234651287631345	5226.99244879071	1.1016740580931	-0.359319892659848	-0.0752307730515792	0.335464147234896	0.0664779635397486	-0.407538047645831	-2245.2740972295	-0.0630020194938733	0.500592482752791	-0.326444256827603	0.110855134642636	0.329627028615092	108.738494223632	0.0445900310570176	0.0924576333589716	4757.28113455692	0.0766249707048684	0.265376872089676	0.107021989401137	0.153729721229382	0.0684194039971065	0.214952764243853	1920.39373997459	0.0710473607224829	0.215957669627762	0.223477198567856	52	6	0	326
QG6	37E5-37E5	2L:19508953..19517204	Hasp	FBgn0032797	CG10186-PE	44.9848606467026	2L	19600000	19330000	20090000	53.6986849583573	53.5954437177545	53.8508582293466	1.66585282370124	0.188096779004932	42.8538501881737	-0.15987200618782	-0.212177339444261	-18194.7390356852	-0.201139656659662	0.465503767692609	0.0485592719216022	0.156597875026576	0.0524007178224828	-0.14491605190684	1022.17373757326	-0.0974854262804154	-0.0123327018772482	0.0270313913533788	0.117286946713543	0.346947584917706	40.5670961267802	0.0469187407959523	0.0977615180177184	18217.6656112665	0.0805610619198676	0.279440433478672	0.108323153705992	0.164659858262712	0.0694130263437335	0.220052196519524	3806.8065804619	0.07282930003777	0.215962425658464	0.224375361792896	50	6	0	326
QG6	37E5-37E5	2L:19508953..19517204	Hasp	FBgn0032797	CG10186-PG	44.9848606467026	2L	19600000	19330000	20090000	53.6986849583573	53.5954437177545	53.8508582293466	1.66585282370124	0.188096779004932	42.8538501881737	-0.15987200618782	-0.212177339444261	-18194.7390356852	-0.201139656659662	0.465503767692609	0.0485592719216022	0.156597875026576	0.0524007178224828	-0.14491605190684	1022.17373757326	-0.0974854262804154	-0.0123327018772482	0.0270313913533788	0.117286946713543	0.346947584917706	40.5670961267802	0.0469187407959523	0.0977615180177184	18217.6656112665	0.0805610619198676	0.279440433478672	0.108323153705992	0.164659858262712	0.0694130263437335	0.220052196519524	3806.8065804619	0.07282930003777	0.215962425658464	0.224375361792896	50	6	0	326
QG6	37E5-37E5	2L:19508953..19517204	Hasp	FBgn0032797	CG10186-PH	44.9848606467026	2L	19600000	19330000	20090000	53.6986849583573	53.5954437177545	53.8508582293466	1.66585282370124	0.188096779004932	42.8538501881737	-0.15987200618782	-0.212177339444261	-18194.7390356852	-0.201139656659662	0.465503767692609	0.0485592719216022	0.156597875026576	0.0524007178224828	-0.14491605190684	1022.17373757326	-0.0974854262804154	-0.0123327018772482	0.0270313913533788	0.117286946713543	0.346947584917706	40.5670961267802	0.0469187407959523	0.0977615180177184	18217.6656112665	0.0805610619198676	0.279440433478672	0.108323153705992	0.164659858262712	0.0694130263437335	0.220052196519524	3806.8065804619	0.07282930003777	0.215962425658464	0.224375361792896	50	6	0	326
QG6	37B12-37B12	2L:19049843..19051612	l(2)37Bb	FBgn0002021	CG10655	90.9981467220899	2L	19160000	18840000	19260000	53.5243877774549	53.3798685240046	53.5667127543911	0.919744250066507	-0.566046202559174	8406.71531840521	0.170682425917556	-0.283784692811385	1.14134867763192	-0.555055631573405	-0.496494562480011	0.763039301968254	-0.38570961772724	0.380578820019208	0.035271535097826	10061.5905819425	-0.777295377466341	0.55657014217369	-0.624488966057039	0.14599762176797	0.379470135247712	13073.5235603093	0.0505903934529044	0.109831953882486	1.37263252968073	0.0819264539703579	0.287483061347628	0.0716395190288807	0.123093359592586	0.0594066863565242	0.160995746700068	4817.66533252802	0.0563703530181522	0.189826163011723	0.193687829817964	39	6	0	331
QG6	37C1-37C1	2L:19121345..19123869	l(2)37Cc	FBgn0002031	CG10691	52.5095465017291	2L	19050000	18930000	19240000	53.4761953968	53.4218119348998	53.5583659008597	0.233029225206021	-1.06191682544628	-20010.2749060252	0.0180141663002214	-0.15820866937045	0.243186165741708	-0.00783491403427426	0.183519540457511	-0.98836270924191	-0.150186059360653	0.462945898788494	0.128292518187636	6848.04232215324	0.245774852147236	-0.901671489834132	-0.0311447698537042	0.157780619368249	0.441953004025615	54165.8878903298	0.0543943717726202	0.118935319503201	0.991705506431429	0.0875269579572304	0.309762714359418	0.0768757453629361	0.132664659473733	0.079542974406348	0.170707332418272	1632.37757292557	0.059970580512191	0.206123295705532	0.206969157855949	39	6	0	332
QG6	37F2-38A2	2L:19586623..19732069	Lar	FBgn0000464	CG10443	19.3257313410354	2L	19330000	18870000	20060000	53.5954437177545	53.393955788821	53.8429583456486	0.632599543626843	-0.00941798607381861	-10309.2451131869	-0.0388678263839252	0.348340619693028	-552.706025495031	-0.201969446050916	-0.783753570887628	0.203755816010695	0.518576548297308	0.0750800728006214	-0.616921146675659	-1802.79474366387	-0.0969052458035203	-0.791307418703542	-0.31545537732964	0.149244913340648	0.395440574634757	6685.47878060011	0.0535345118866058	0.115584685430561	1522.55198277223	0.0893169856310428	0.302521735075308	0.0882957965653674	0.153198763929949	0.0729718440560415	0.205752773165759	7367.78741966425	0.0702606672399918	0.21074433330159	0.234472038008364	39	6	0	325
QG6	37B13-37C1	2L:19079256..19108427	Lim3	FBgn0002023	CG10699-PB	21.8091949745873	2L	19100000	18800000	19520000	53.4983057056622	53.3609248140966	53.6694118778381	-0.593399850320723	0.129755213439606	-29013.4706217191	0.266710658952461	-0.0956058589795943	0.121926871834763	-0.404040451425554	-0.538078158404074	-0.232587216349971	-0.356044706290759	0.251556274591975	0.341485397004761	3301.52543208372	0.00408178474002193	-0.677412134893053	0.123053040035348	0.151978460528866	0.425035763122317	23326.7314418791	0.0523087191661513	0.114183159676886	0.956131284926754	0.0849070722685212	0.298647450387449	0.0899797700902376	0.154810689650712	0.0757950665003358	0.201969185057027	19905.2765646046	0.0707680139476839	0.240669737485165	0.24376265497959	39	6	0	332
QG6	37B13-37C1	2L:19079256..19108427	Lim3	FBgn0002023	CG10699-PC	21.8091949745873	2L	19100000	18800000	19520000	53.4983057056622	53.3609248140966	53.6694118778381	-0.593399850320723	0.129755213439606	-29013.4706217191	0.266710658952461	-0.0956058589795943	0.121926871834763	-0.404040451425554	-0.538078158404074	-0.232587216349971	-0.356044706290759	0.251556274591975	0.341485397004761	3301.52543208372	0.00408178474002193	-0.677412134893053	0.123053040035348	0.151978460528866	0.425035763122317	23326.7314418791	0.0523087191661513	0.114183159676886	0.956131284926754	0.0849070722685212	0.298647450387449	0.0899797700902376	0.154810689650712	0.0757950665003358	0.201969185057027	19905.2765646046	0.0707680139476839	0.240669737485165	0.24376265497959	39	6	0	332
QG6	37B13-37C1	2L:19079256..19108427	Lim3	FBgn0002023	CG10699-PD	21.8091949745873	2L	19100000	18800000	19520000	53.4983057056622	53.3609248140966	53.6694118778381	-0.593399850320723	0.129755213439606	-29013.4706217191	0.266710658952461	-0.0956058589795943	0.121926871834763	-0.404040451425554	-0.538078158404074	-0.232587216349971	-0.356044706290759	0.251556274591975	0.341485397004761	3301.52543208372	0.00408178474002193	-0.677412134893053	0.123053040035348	0.151978460528866	0.425035763122317	23326.7314418791	0.0523087191661513	0.114183159676886	0.956131284926754	0.0849070722685212	0.298647450387449	0.0899797700902376	0.154810689650712	0.0757950665003358	0.201969185057027	19905.2765646046	0.0707680139476839	0.240669737485165	0.24376265497959	39	6	0	332
QG6	37B13-37C1	2L:19079256..19108427	Lim3	FBgn0002023	CG10699-PF	21.8091949745873	2L	19100000	18800000	19520000	53.4983057056622	53.3609248140966	53.6694118778381	-0.593399850320723	0.129755213439606	-29013.4706217191	0.266710658952461	-0.0956058589795943	0.121926871834763	-0.404040451425554	-0.538078158404074	-0.232587216349971	-0.356044706290759	0.251556274591975	0.341485397004761	3301.52543208372	0.00408178474002193	-0.677412134893053	0.123053040035348	0.151978460528866	0.425035763122317	23326.7314418791	0.0523087191661513	0.114183159676886	0.956131284926754	0.0849070722685212	0.298647450387449	0.0899797700902376	0.154810689650712	0.0757950665003358	0.201969185057027	19905.2765646046	0.0707680139476839	0.240669737485165	0.24376265497959	39	6	0	332
QG6	37B13-37C1	2L:19079256..19108427	Lim3	FBgn0002023	CG10699-PG	21.8091949745873	2L	19100000	18800000	19520000	53.4983057056622	53.3609248140966	53.6694118778381	-0.593399850320723	0.129755213439606	-29013.4706217191	0.266710658952461	-0.0956058589795943	0.121926871834763	-0.404040451425554	-0.538078158404074	-0.232587216349971	-0.356044706290759	0.251556274591975	0.341485397004761	3301.52543208372	0.00408178474002193	-0.677412134893053	0.123053040035348	0.151978460528866	0.425035763122317	23326.7314418791	0.0523087191661513	0.114183159676886	0.956131284926754	0.0849070722685212	0.298647450387449	0.0899797700902376	0.154810689650712	0.0757950665003358	0.201969185057027	19905.2765646046	0.0707680139476839	0.240669737485165	0.24376265497959	39	6	0	332
QG6	37B10-37B10	2L:19034444..19041541	mib2	FBgn0086442	CG17492	14.4758138256236	2L	19430000	19390000	19530000	53.6351306650423	53.6194526936235	53.6731337962077	0.226183613508558	-0.440497585243829	5490.62452352094	-0.00773640460666677	0.147580671217455	-2478.89668101489	-0.244796769005671	-0.148679921027386	0.0998404947365677	0.0249643943460639	-0.344072500556974	0.425796323340058	-262521.408557701	0.132892041714247	0.587514563771247	-0.0968323127135299	0.135247851129679	0.402478556862369	2283.99170312787	0.0543064375730462	0.113273780290447	3769.10011936783	0.0928112032796124	0.323479662807219	0.0875731215662498	0.152775957405702	0.0738377665942352	0.205456925337424	79144.4846291911	0.0700513622441569	0.210623914175343	0.219590973382074	52	6	0	328
QG6	38A2-38A2	2L:19736044..19737088	Nf-YB	FBgn0032816	CG10447	17.1352978911445	2L	19790000	19470000	20340000	53.76340806629	53.6505391455362	53.909255063882	0.497650168441907	-0.42656579441772	-89251.9602536084	-0.127981969409446	0.354674268600277	29526.2541667215	-0.114865334467231	0.348181105572917	0.283078410096147	0.502915509935363	-0.287954205809484	0.104890993537858	9441.45665214713	0.0402014249527051	-0.150115404007303	0.196403505281376	0.136197049025051	0.396831577703162	36458.3503044671	0.0537598353085597	0.111184870022236	16228.9180421261	0.0903621247662352	0.320533109948039	0.101922258730305	0.168945140432552	0.0673035416949062	0.217386633163249	7617.10286721161	0.0707998707224073	0.208499818854738	0.203010580378315	50	6	0	324
QG6	37D5-37D7	2L:19400753..19426596	Pax	FBgn0041789	CG31794-PA	40.1771921812621	2L	19460000	19370000	19620000	53.6467126096193	53.6115145108188	53.7058211104304	-0.128672911606794	-1.06439493517821	-85.1309003420354	0.00975594802313784	0.184572581591277	-399.627200937606	0.101177512019931	-1.48141855546412	-0.217929241015063	1.35607589065685	0.19874233113178	-0.0575353115534026	13151.3649201381	-0.209439551392567	-0.0320545834885822	-1.26142614488997	0.134172077615769	0.399257084986351	1408.57057691724	0.0538887686787878	0.111852183416034	5485.13784908162	0.0924045536104993	0.321444229987633	0.0809217914055391	0.142881618575481	0.0685109423771432	0.188641112687423	5432.29757623006	0.0646871836974451	0.195160831362737	0.203144012946573	52	6	0	328
QG6	37D5-37D7	2L:19400753..19426596	Pax	FBgn0041789	CG31794-PB	40.1771921812621	2L	19460000	19370000	19620000	53.6467126096193	53.6115145108188	53.7058211104304	-0.128672911606794	-1.06439493517821	-85.1309003420354	0.00975594802313784	0.184572581591277	-399.627200937606	0.101177512019931	-1.48141855546412	-0.217929241015063	1.35607589065685	0.19874233113178	-0.0575353115534026	13151.3649201381	-0.209439551392567	-0.0320545834885822	-1.26142614488997	0.134172077615769	0.399257084986351	1408.57057691724	0.0538887686787878	0.111852183416034	5485.13784908162	0.0924045536104993	0.321444229987633	0.0809217914055391	0.142881618575481	0.0685109423771432	0.188641112687423	5432.29757623006	0.0646871836974451	0.195160831362737	0.203144012946573	52	6	0	328
QG6	37D5-37D7	2L:19400753..19426596	Pax	FBgn0041789	CG31794-PC	40.1771921812621	2L	19460000	19370000	19620000	53.6467126096193	53.6115145108188	53.7058211104304	-0.128672911606794	-1.06439493517821	-85.1309003420354	0.00975594802313784	0.184572581591277	-399.627200937606	0.101177512019931	-1.48141855546412	-0.217929241015063	1.35607589065685	0.19874233113178	-0.0575353115534026	13151.3649201381	-0.209439551392567	-0.0320545834885822	-1.26142614488997	0.134172077615769	0.399257084986351	1408.57057691724	0.0538887686787878	0.111852183416034	5485.13784908162	0.0924045536104993	0.321444229987633	0.0809217914055391	0.142881618575481	0.0685109423771432	0.188641112687423	5432.29757623006	0.0646871836974451	0.195160831362737	0.203144012946573	52	6	0	328
QG6	37D5-37D7	2L:19400753..19426596	Pax	FBgn0041789	CG31794-PF	40.1771921812621	2L	19460000	19370000	19620000	53.6467126096193	53.6115145108188	53.7058211104304	-0.128672911606794	-1.06439493517821	-85.1309003420354	0.00975594802313784	0.184572581591277	-399.627200937606	0.101177512019931	-1.48141855546412	-0.217929241015063	1.35607589065685	0.19874233113178	-0.0575353115534026	13151.3649201381	-0.209439551392567	-0.0320545834885822	-1.26142614488997	0.134172077615769	0.399257084986351	1408.57057691724	0.0538887686787878	0.111852183416034	5485.13784908162	0.0924045536104993	0.321444229987633	0.0809217914055391	0.142881618575481	0.0685109423771432	0.188641112687423	5432.29757623006	0.0646871836974451	0.195160831362737	0.203144012946573	52	6	0	328
QG6	37D5-37D7	2L:19400753..19426596	Pax	FBgn0041789	CG31794-PD	73.7285158350851	2L	19430000	19340000	19470000	53.6351306650423	53.5994854690147	53.6505391455362	1.18867995546003	-1.71707285722347	1387.41196360104	-0.222805196760386	-0.0588836261981298	-1896.81413682991	0.255038087906338	-0.60217185792089	-0.489831612199259	1.57232590458002	-0.00011564557662162	0.00375739893566758	230369.374400549	0.0243398722757896	-0.402281688071654	-0.486617786140913	0.124056506167466	0.369174690426652	2094.99839323765	0.0498127463870316	0.103900722309741	3457.21864191264	0.0851313608009003	0.29671271261542	0.0799976092854069	0.139560074257482	0.0674504311011012	0.187683875419357	72298.0915288167	0.0639915696333737	0.192403893923268	0.200595257734783	52	6	0	328
QG6	37D5-37D7	2L:19400753..19426596	Pax	FBgn0041789	CG31794-PG	40.1771921812621	2L	19460000	19370000	19620000	53.6467126096193	53.6115145108188	53.7058211104304	-0.128672911606794	-1.06439493517821	-85.1309003420354	0.00975594802313784	0.184572581591277	-399.627200937606	0.101177512019931	-1.48141855546412	-0.217929241015063	1.35607589065685	0.19874233113178	-0.0575353115534026	13151.3649201381	-0.209439551392567	-0.0320545834885822	-1.26142614488997	0.134172077615769	0.399257084986351	1408.57057691724	0.0538887686787878	0.111852183416034	5485.13784908162	0.0924045536104993	0.321444229987633	0.0809217914055391	0.142881618575481	0.0685109423771432	0.188641112687423	5432.29757623006	0.0646871836974451	0.195160831362737	0.203144012946573	52	6	0	328
QG6	37D5-37D7	2L:19400753..19426596	Pax	FBgn0041789	CG31794-PH	40.1771921812621	2L	19460000	19370000	19620000	53.6467126096193	53.6115145108188	53.7058211104304	-0.128672911606794	-1.06439493517821	-85.1309003420354	0.00975594802313784	0.184572581591277	-399.627200937606	0.101177512019931	-1.48141855546412	-0.217929241015063	1.35607589065685	0.19874233113178	-0.0575353115534026	13151.3649201381	-0.209439551392567	-0.0320545834885822	-1.26142614488997	0.134172077615769	0.399257084986351	1408.57057691724	0.0538887686787878	0.111852183416034	5485.13784908162	0.0924045536104993	0.321444229987633	0.0809217914055391	0.142881618575481	0.0685109423771432	0.188641112687423	5432.29757623006	0.0646871836974451	0.195160831362737	0.203144012946573	52	6	0	328
QG6	37D5-37D7	2L:19400753..19426596	Pax	FBgn0041789	CG31794-PJ	40.1771921812621	2L	19460000	19370000	19620000	53.6467126096193	53.6115145108188	53.7058211104304	-0.128672911606794	-1.06439493517821	-85.1309003420354	0.00975594802313784	0.184572581591277	-399.627200937606	0.101177512019931	-1.48141855546412	-0.217929241015063	1.35607589065685	0.19874233113178	-0.0575353115534026	13151.3649201381	-0.209439551392567	-0.0320545834885822	-1.26142614488997	0.134172077615769	0.399257084986351	1408.57057691724	0.0538887686787878	0.111852183416034	5485.13784908162	0.0924045536104993	0.321444229987633	0.0809217914055391	0.142881618575481	0.0685109423771432	0.188641112687423	5432.29757623006	0.0646871836974451	0.195160831362737	0.203144012946573	52	6	0	328
QG6	37D5-37D7	2L:19400753..19426596	Pax	FBgn0041789	CG31794-PK	40.1771921812621	2L	19460000	19370000	19620000	53.6467126096193	53.6115145108188	53.7058211104304	-0.128672911606794	-1.06439493517821	-85.1309003420354	0.00975594802313784	0.184572581591277	-399.627200937606	0.101177512019931	-1.48141855546412	-0.217929241015063	1.35607589065685	0.19874233113178	-0.0575353115534026	13151.3649201381	-0.209439551392567	-0.0320545834885822	-1.26142614488997	0.134172077615769	0.399257084986351	1408.57057691724	0.0538887686787878	0.111852183416034	5485.13784908162	0.0924045536104993	0.321444229987633	0.0809217914055391	0.142881618575481	0.0685109423771432	0.188641112687423	5432.29757623006	0.0646871836974451	0.195160831362737	0.203144012946573	52	6	0	328
QG6	37C7-37C7	2L:19186043..19189938	pigeon	FBgn0010309	CG10739	46.0945737588611	2L	19140000	19050000	19350000	53.5157494778161	53.4761953968	53.6035112517289	-0.126139276226083	-0.0110606443713397	9606.48024526148	-0.0469802546582054	-0.582802977531299	2.01791996250758	0.481096809244947	0.222343730907409	-0.860133943354337	-0.00579434762463759	0.303044217406765	-0.0626360854854761	24249.1596507154	0.221266997969573	0.0652371322711447	0.269755577321123	0.151827619557719	0.407472339870816	26543.5718719469	0.0524559328834412	0.113992145600697	1.21991992353352	0.0850333070102906	0.298695615014343	0.0823277528389775	0.141326070185221	0.0681412844757143	0.185680883445133	10307.6319413914	0.0647256075494305	0.219271569583915	0.222793218645166	39	6	0	332
QG6	37E1-37E1	2L:19432574..19435841	Rab9	FBgn0032782	CG9994	54.7456647796512	2L	19420000	19270000	19520000	53.6312362086626	53.570863480549	53.6694118778381	-0.924261497981574	-0.812579377196109	-1662.01909415965	0.478490982325282	-0.523936042357283	397.998158091047	-0.565920045041018	0.343446042693576	0.264505788372478	-0.0549833714187056	-0.00636425383763274	-0.10102228979737	-89473.5140496905	-0.197312146658139	-0.0459407947438955	0.837843053691635	0.116809873064722	0.34403862443	2457.69732739874	0.0464631737772774	0.0971307154233471	3767.52612282208	0.0792789079348371	0.276177729277907	0.0895415946379832	0.155825835463234	0.0753120812133204	0.210109399195327	85389.2799028519	0.0716188477386344	0.211262986491056	0.237345949881007	52	6	0	327
QG6	37F1-37F1	2L:19542468..19545548	ref(2)P	FBgn0003231	CG10360	14.8299534426608	2L	19900000	19480000	20230000	53.7976302739996	53.6543484732711	53.8851914752539	-0.304122452636916	-0.0622430382721945	67563.380982064	0.0820150500040921	-0.225565018913826	-4032.75801665598	0.0375776379567615	-0.0249330921817221	0.27838893094367	-0.471824115504824	0.187569091773704	0.327504028416968	-1544.66503767799	-0.246966764257555	-0.239184806124711	0.178026463392089	0.137995907982534	0.402318030658292	19570.0789852848	0.0546779109283365	0.111605348300867	2397.71939758596	0.0917252419247053	0.340749886818794	0.101373657391477	0.171365443786478	0.0668547417112215	0.216219162642217	695.019230011667	0.0706129234269694	0.210146730767452	0.198401297660429	50	6	0	324
QG6	37E1-37E1	2L:19430643..19432444	RtcB	FBgn0032781	CG9987	23.7467252296553	2L	19620000	19330000	19950000	53.7058211104304	53.5954437177545	53.8123684762943	-0.421411277708211	0.615569533642835	-106.041227471754	-0.162697529253153	0.665791309608401	-19990.9543786532	0.202994061444855	0.659004038872741	-0.175671750468557	-0.0399204764567454	-0.0928120742255347	-0.46177450288928	-2177.4251991984	0.287076896833605	0.0455974099631556	-0.335764760610433	0.130795802334012	0.384896452118754	36.8949150279759	0.0520088696801275	0.108979179970197	11292.957369654	0.0892922759458603	0.310013891332643	0.106181234736221	0.162965238680842	0.0683070993162568	0.216558471775226	3617.08416744175	0.0716600887072274	0.211308104141983	0.218897488964278	50	6	0	326
QG6	37F2-37F2	2L:19567900..19577315	spi	FBgn0005672	CG10334	30.9133954462658	2L	20160000	19770000	20860000	53.8685457619436	53.7569249759831	53.989749405029	-0.209909562167043	0.250715676174367	14061.4542250545	0.290890541707534	-0.291263857562366	-15203.7997868291	-0.693697976017235	0.808039814785581	0.236178582264441	-0.356433093774763	0.224021877778211	-0.0446282905813699	-6968.11776862036	-0.375393607063369	0.214563650385489	0.250187528384735	0.134085703685238	0.379390216018296	5598.60291652972	0.0511187760879043	0.105582850698933	17957.3883383161	0.0922051457417077	0.323548632527523	0.100779139583521	0.165709871786964	0.0673748414543059	0.216613726726624	5301.45589318715	0.0729327552744017	0.212671826059977	0.180743078337916	48	6	0	327
QG6	37F1-37F1	2L:19548507..19556451	Tep4	FBgn0041180	CG10363	20.784340064355	2L	19800000	19470000	19950000	53.7666198275811	53.6505391455362	53.8123684762943	-0.492251773826491	0.251297502678697	-93161.7837347862	0.0734013819119535	0.145730093317785	18129.3379359213	-0.0707068571824022	0.573341971892423	0.481293359057608	-0.160802353391398	-0.013756961653784	0.210168308802642	11777.9845905729	-0.344805561396637	0.318836739152856	0.803939527775673	0.137961077599804	0.401991627549948	37677.5310191273	0.0544817184908485	0.112502938000315	11678.3955461598	0.0917859558574517	0.327003124930049	0.0996930231093218	0.167169790956665	0.0657675761026597	0.212632217771013	5074.41519626207	0.0692842942132412	0.204229467432286	0.198304122354767	50	6	0	323
QG6	37E4-37E4	2L:19498168..19502268	Top3alpha	FBgn0040268	CG10123	21.0269058307508	2L	19620000	19390000	19790000	53.7058211104304	53.6194526936235	53.76340806629	1.00831344643018	-0.00431561497000232	-96.9414289845447	-0.141089269296663	-0.0118174631649437	-31861.9135484402	0.0711886483345647	-0.317102286399841	0.0841550765329556	-0.0220372005087557	0.0673167230818404	0.253915175947757	2684.09354577818	-0.118470824877394	-0.493241227050623	0.25455591980224	0.130282220975276	0.383385121943593	36.7500438604584	0.0518046522245212	0.108551263520859	11248.6145674649	0.0889416618773156	0.308796594196982	0.107751727126591	0.165375604955814	0.0693174075873081	0.219761518272454	3670.58329254053	0.072719989962732	0.214433494145244	0.222135131110215	50	6	0	326
QG6	37B11-37B11	2L:19043535..19045148	Ttc19	FBgn0032744	CG15173	44.2400142620103	2L	19150000	18910000	19350000	53.5200756725454	53.4125743974511	53.6035112517289	1.35792777858931	-0.526753916742947	30983.0595418141	-0.0609568810007968	-0.0236447502164673	1.05730412853309	-0.265863085201526	-0.695586289206557	0.673592025280656	0.312832903584025	-0.245512955602919	-0.210065841767258	2774.80865856413	-0.204901493673652	-0.152990717260701	-0.574052621641201	0.145996083531263	0.382870699539216	17634.2883244371	0.050532294012597	0.109735412150963	1.25804086548325	0.0818451112125164	0.287331872971816	0.0851145609232785	0.146188481487811	0.0705645450860051	0.191370977473851	7559.51254895332	0.0669426339625125	0.226215563045907	0.230251982397958	39	6	0	331
QG7	41F-41F8	2R:5706202..5727525	ap	FBgn0267978	CG8376-PA	34.7904425393766	2R	1590000	1370000	1930000	55.0437531607313	54.9853944475385	55.1740787172028	-0.635579630564173	0.719150739340347	-542.009529576316	0.325200997661349	-0.834194854342973	9.48365494192383	-0.0306440638442511	-0.507144364338172	-0.159809393919953	0.521850431244795	0.0626380294089097	-0.208816101915513	-447.621566369898	-0.110919255243668	-0.0300234194305048	-0.0276468132981655	0.126175945032264	0.862447345123599	809.525186479328	0.0493433262303803	0.0965659591743927	9.06125865827484	0.0907422731679716	0.294703754421506	0.100665004466001	0.14998288742223	0.0665535826935879	0.298198644347752	415.24730925421	0.0785035486981389	0.259737419613724	0.157875939853786	50	1	0	332
QG7	41F-41F8	2R:5706202..5727525	ap	FBgn0267978	CG8376-PB	39.8703954906914	2R	1590000	1360000	1940000	55.0437531607313	54.9831222297172	55.1788018810549	-0.763261942155127	0.874803011745743	-449.588789228562	0.339718154199518	-0.859624676239923	10.5837142247038	-0.0231110545092267	-0.27854159290637	-0.260158145917305	0.41850991228861	0.109263079914252	-0.134724611915604	-645.317792954626	-0.136719871637348	0.230305083570594	0.0856363490260357	0.124382624151696	0.850189502854177	798.019519373859	0.0486420165059078	0.0951934808395148	8.93247226914212	0.0894525660595308	0.290515171595748	0.100336625210791	0.149493628328396	0.0663364782884138	0.297225890715496	413.892731237113	0.0782474623154924	0.258890130321331	0.157360932837995	50	1	0	332
QG7	41F-41F8	2R:5706202..5727525	ap	FBgn0267978	CG8376-PC	36.9016451070395	2R	1590000	1370000	1930000	55.0437531607313	54.9853944475385	55.1740787172028	-0.686903191737333	0.699844737158744	-494.295148126801	0.336930076958902	-0.824623490737924	9.0387067704766	-0.0495923427357695	-0.46538155260412	-0.157819015104678	0.569718163990766	0.0710724131773105	-0.13910167103908	-512.166499624929	-0.142271723107331	0.01749587886634	-0.0156438273690659	0.125717359792363	0.859312788670987	806.582975095436	0.049163988393116	0.0962149911389014	9.02832560217968	0.0904124712623926	0.293632656504336	0.100385003873167	0.149565708705397	0.0663684633195983	0.297369202203062	414.092295221474	0.0782851903888971	0.259014957702967	0.157436806542387	50	1	0	332
QG7	41F-41F8	2R:5706202..5727525	ap	FBgn0267978	CG8376-PE	39.8703954906914	2R	1590000	1360000	1940000	55.0437531607313	54.9831222297172	55.1788018810549	-0.763261942155127	0.874803011745743	-449.588789228562	0.339718154199518	-0.859624676239923	10.5837142247038	-0.0231110545092267	-0.27854159290637	-0.260158145917305	0.41850991228861	0.109263079914252	-0.134724611915604	-645.317792954626	-0.136719871637348	0.230305083570594	0.0856363490260357	0.124382624151696	0.850189502854177	798.019519373859	0.0486420165059078	0.0951934808395148	8.93247226914212	0.0894525660595308	0.290515171595748	0.100336625210791	0.149493628328396	0.0663364782884138	0.297225890715496	413.892731237113	0.0782474623154924	0.258890130321331	0.157360932837995	50	1	0	332
QG7	42A9-42A9	2R:6080828..6085625	Ars2	FBgn0033062	CG7843	22.6706429827695	2R	2090000	21230000	2480000	55.2565798356895	54.0181131583222	55.526139574761	-0.790012984935011	-1270.67977170815	-10.864081313742	0.119114529433684	-0.0481629115189712	-15937.1510231374	0.152349686243952	0.750507927334326	-0.0373037044451125	-0.145646075310342	0.209170927001114	0.0422707802249374	-270.782526095408	-0.398521453519063	0.365820640353599	0.6148629704056	0.132070801157346	829.648477733735	35.9903823558664	0.0556437774929937	0.0979271235110397	12168.2222427896	0.0977798076348591	0.318650147204186	0.0987512588029563	0.145267179864864	0.064882777870779	0.291812780068531	656.007661025587	0.0783228856400943	0.254173339051666	0.159705700693676	53	0	0	306
QG7	41D4-41E1	2R:5144733..5154756	Atf6	FBgn0033010	CG3136	28.0323822369294	2R	2810000	2790000	3040000	55.8389674521777	55.8176747015027	56.105743523369	-0.00194217610494854	-882.214225595554	2633.68445805371	0.0914110445826446	-0.131465133784097	5.60875960364256	-0.407662548121504	-0.741077590272504	-0.680510535518273	0.579946609709678	-0.0314936812027561	-0.543828684132324	-1718.3725130478	0.321962753437195	0.606117805029932	-0.18720808821051	0.137158930889225	5146.32692367127	1030.44295544251	0.0577835347573317	0.0857584670572763	62.9402100804099	0.122674748456522	0.32178349058892	0.0953935760240762	0.139636434393963	0.0612887917623466	0.280406738442212	1236.24959194347	0.0762105734983602	0.228313655046122	0.149908357806851	51	0	0	285
QG7	39A7-39B1	2L:21174182..21179683	bur	FBgn0000239	CG9242	19.5574154445672	2L	21150000	20100000	1e+05	54.0136749968465	53.8534489693426	54.7992117025711	0.311819692697995	-0.137495056635897	-517.351223947849	0.12351692844763	0.18984086825343	-115.353041143204	-0.611290123233922	-0.465657596585358	0.133038729971996	0.135799922013537	-0.130089903335353	0.0773939671948429	-2942.4445337223	0.0771001834329073	0.680692801701862	-0.358278025903459	0.134379258151956	0.390812447948923	556.1306514142	0.0532663677615163	0.100789703966459	63.8261037068363	0.0928303371692809	0.314251657184903	0.10773117234082	0.153939124753257	0.0666885334522328	0.222219568462337	1822.8201596488	0.0771920354895234	0.267364301112288	0.172108859813511	50	6	0	317
QG7	42A13-42A13	2R:6180926..6181626	CG11211	FBgn0033067	CG11211	15.8320379466846	2R	1710000	22550000	2940000	55.0834834189415	54.018026720376	55.9848107192339	0.242083273743949	-1.70903970109572	58.692052456949	0.00438801053281496	-0.191230458920079	-16.7253988028283	0.030059622398256	0.467317289983192	0.384052889445705	-0.625686022105583	-0.0798106638471451	-0.743587057941597	-546.704017459197	0.21695116919872	-0.767978651759605	-0.0112561132180621	0.139258801835769	0.977398084284956	99.1125239954159	0.0550213279108108	0.107573181114471	23.3544610216937	0.101124015891833	0.327715300478941	0.0975312454254445	0.144692313775652	0.0645687387127145	0.289200450605769	343.34132020028	0.0768736565483161	0.251899635352558	0.153138700521003	50	1	0	328
QG7	41F6-41F6	2R:5653676..5656778	CG1344	FBgn0027507	CG1344	68.4477905144831	2R	1580000	22550000	2410000	55.0407155701412	54.018026720376	55.47007549601	-0.0939998471613751	0.868469100296308	-826.770639974248	0.0323709173210035	-0.274464417045571	3.08429167049931	0.148492100834692	-0.0207855755992732	-1.17552319711065	0.586302511449341	0.221840115225146	-1.41567442493085	-308.087645283517	0.310316337144448	-1.33504850202699	0.61788488380016	0.140525964415396	0.958691764982276	1952.5134634846	0.0546455881511133	0.107499339448482	9.63367355701783	0.10158335333823	0.328158918724008	0.0800546366547554	0.119265736759767	0.0529264797737916	0.237156848363927	334.156334733765	0.0623511221425726	0.206568741914619	0.125555274516245	50	1	0	332
QG7	41C3-41C3	2R:4829246..4830587	CG14464	FBgn0033000	CG14464	130.485879822859	2R	1350000	22550000	1470000	54.980879139849	54.018026720376	55.0098277372753	1.31372316364659	1.06422660356973	1199.44923512623	-0.205311031676458	0.0251909076361827	28.997147607691	-0.0349438738248585	-0.43112337220737	-0.346747338220904	-0.72408104501009	-0.383289625881848	0.82516223690493	-476.003068102474	1.07929659233712	-0.35159091517613	-0.933288649435615	0.12865314181224	0.648062702401868	2620.82514300469	0.0504445570416343	0.0952815619916121	94.0575825353523	0.0913722636338469	0.300047208551163	0.0731504037464022	0.108329856087529	0.0483081506692468	0.205099390202699	272.474231505053	0.0561750673321714	0.187700949837818	0.114042103248945	50	2	0	328
QG7	42A8-42A8	2R:6036557..6040647	CG14591	FBgn0033054	CG14591	42.9899630543072	2R	2800000	2790000	2930000	55.8282828582653	55.8176747015027	55.9731350106551	-0.741087460130603	-3723.23890565602	9656.14945316899	0.287338312192521	-0.159949067015494	-46.9067339453854	-0.787083592408274	-0.174241273924251	-0.0543246926562562	0.433288445516502	0.0402433624422046	0.578453773107683	-1226.609132433	-0.357843741848401	1.10919787777326	0.26854056919743	0.125386375125969	1692.13830254144	1150.17467215928	0.0524746827198337	0.0797611627171452	54.9907836896025	0.110819434311991	0.294175824794382	0.0980840094263761	0.143186691703106	0.0630123633373693	0.288294719931341	1261.31298500825	0.0784081955990184	0.234861959781127	0.154185691534433	51	0	0	285
QG7	41F9-41F11	2R:5697872..5700212	CG17337	FBgn0259979	CG17337	53.0987790049214	2R	1710000	22550000	2e+06	55.0834834189415	54.018026720376	55.2083293658254	0.0778224037505513	-1.45827112343534	-7.60441110965676	-0.221418375678891	0.834909998574811	34.4454391164659	-0.184272030828596	1.83132830660624	0.0207544448890085	-0.00989709204031325	0.0553698460948656	0.246035650335346	553.087701620116	-0.420088963088699	-0.156841891224585	1.34436453213897	0.125659458499104	0.881950098595219	89.4336726408943	0.0496482102390042	0.0970681027674787	21.0737769307064	0.0912487319344336	0.29571220387649	0.0928951755477477	0.137814480169576	0.0614995152727686	0.275453538097668	327.020864684658	0.0732195286638886	0.239925787314767	0.145859374664985	50	1	0	328
QG7	41B1-41B1	2R:4619030..4620833	CG17486	FBgn0032997	CG17486	43.3240283103067	2R	1530000	22550000	2e+06	55.0261157988702	54.018026720376	55.2083293658254	0.744627161959165	0.88693804895244	1908.81911340545	0.0214600157326853	-0.574650032303585	-7.9156591809016	0.0686948375774951	-0.86360131279522	-0.184084352370024	0.180826423222178	-0.202068070438942	0.509667606880253	-77.9823101456616	0.534910013533352	-1.009625261794	-0.730090442364494	0.132993850207297	0.669975336756664	1660.56143511249	0.0519102387819038	0.101956188821612	10.9003847999819	0.0959337885612649	0.310505415679579	0.0938607512502883	0.139362920984054	0.0619402685850115	0.27639936593987	408.116314950723	0.0727245284137619	0.241383214772492	0.146713342365332	50	2	0	327
QG7	41F5-41F5	2R:5608635..5611586	CG17508	FBgn0039970	CG17508-PA	57.5995371587824	2R	1370000	22550000	1840000	54.9853944475385	54.018026720376	55.1340192786367	-0.816614455037968	-0.507809655298305	-5265.07641327198	0.189396519532202	-0.0457242363268195	143.835241384594	-0.161423427953636	0.441125955631161	0.611408255906028	-0.877239837047127	0.235062544863706	0.640137161595889	336.224079477748	-0.655892767115492	0.590690564248164	0.462470254137932	0.13344626572922	0.672208239690085	1913.01881901491	0.0522929999197051	0.0992995763037604	109.069821789331	0.09465095113498	0.311243578063799	0.0870714982356736	0.128645139517197	0.0573737339544501	0.245167766486902	392.298618337558	0.066654613300649	0.222824609652969	0.135429204649248	50	2	0	328
QG7	41C2-41C2	2R:4815426..4824319	CG17528	FBgn0261387	CG17528	37.5742909574318	2R	9e+05	22550000	1480000	54.9024190607086	54.018026720376	55.0124530854349	-0.000503993540578592	0.158872987742511	-155.99803292966	-0.161981237639404	0.724968360207512	227.508351538392	-0.214049009606584	0.46772558990822	-0.269904667043406	0.960694550235072	0.122453262040975	-0.533784436609089	-7.98158434262555	-0.286028976648846	-0.0666477664568308	0.339574315788498	0.131171953548525	0.63892020653397	167.321438150471	0.0524511949032602	0.0985877497319129	115.806647031193	0.0921732112476539	0.30969279269687	0.0956574526700672	0.141719144692367	0.0631236365018852	0.268343349577256	3.37632221958061	0.0732588917688686	0.254387165870689	0.149191942924597	50	2	0	319
QG7	39E3-39E3	2L:21614232..21624080	CG2201	FBgn0032955	CG2201-PB	50.5633913667565	2L	21580000	20980000	1720000	54.0288241835941	54.0012453967364	55.0870818380908	-0.19194158633008	0.260578367512195	-288.218313308749	0.0755876572844134	0.0202734811529752	204.511133838118	-0.0651291350251293	-0.580317577412377	0.197672816701383	-1.86504852375101	0.153423696235544	0.169698993253572	8417.69836312425	0.051040390859818	-0.250078439585063	0.721232030381008	0.138635513552	0.406445845778788	264.861330505704	0.0554147871436653	0.104655046097808	454.551424528856	0.0967710731179401	0.327346630521689	0.0909284633723004	0.127911460503825	0.0557887645288385	0.203267872671397	38811.075776301	0.0654539101487206	0.226354992836282	0.145939456041159	50	6	0	319
QG7	39E3-39E3	2L:21614232..21624080	CG2201	FBgn0032955	CG2201-PC	45.1202678955075	2L	21270000	20970000	1670000	54.0200231608759	54.0003774936769	55.0695447199581	-0.0551423687826027	0.389010384508587	13351.6961346369	0.0386533825681262	0.0993778494873426	-5846.53322678004	-0.123631264530436	-0.331059328131104	0.103148877030405	-1.82305256174389	0.160437187833255	0.042177480036245	10707.5860316403	0.0733529644067112	0.0382537460036367	0.586701900727115	0.139246591427989	0.405543763359535	9268.33057695171	0.05529300038789	0.104441430571443	4030.23664947562	0.0967789118199485	0.32644718036782	0.0934449792176174	0.131337528277063	0.0573140652860889	0.194060710443345	23642.0070382906	0.0662809943896978	0.22974262457951	0.149080619253314	50	6	0	318
QG7	39E3-39E3	2L:21614232..21624080	CG2201	FBgn0032955	CG2201-PA	49.8861916153913	2L	21480000	20950000	1660000	54.0270371424045	53.9985936389374	55.0661714327168	-0.23631661144321	0.309533892458638	-455.507225241155	0.0645787707833117	0.0808388530961647	219.830243936312	-0.0623859066174487	-0.532478579018774	0.122576708826861	-1.85467794330082	0.165967007727301	0.146551287598867	22431.8058952591	0.0541483767383081	-0.0988527471561184	0.708572476364715	0.138878826300827	0.406064713533476	392.680665152619	0.0553680090745799	0.104557761501569	382.7947638311	0.0966024236282262	0.327012903340346	0.092201883035438	0.129077923609834	0.0563552869687473	0.202221456346303	34223.857255398	0.0658336977511075	0.227538318335885	0.147482237409807	50	6	0	319
QG7	39E3-39E3	2L:21614232..21624080	CG2201	FBgn0032955	CG2201-PE	49.9503917926161	2R	870000	20950000	1660000	54.898232255477	53.9985936389374	55.0661714327168	-0.407378299160013	-0.365280797099659	9.20410494608676	0.0832671277278866	0.0737983892523353	-257.194247885425	-0.0431779289643315	-0.271480925264193	0.245107014119845	-1.78638955154134	0.134672459085188	0.298612463553187	5.59644641596734	0.0115440658504814	-0.500629401275884	0.602600313818552	0.137237389341714	0.649832566459437	177.26066385817	0.0548971887838087	0.103134639339306	122.273819349074	0.0964937213013371	0.324291987285058	0.0868522287875066	0.128674332777414	0.0573293931952819	0.243644015331685	2.82629835112158	0.0665184093596365	0.230982006985017	0.135458876501147	50	2	0	319
QG7	39E3-39E3	2L:21614232..21624080	CG2201	FBgn0032955	CG2201-PF	50.5633913667565	2L	21580000	20980000	1720000	54.0288241835941	54.0012453967364	55.0870818380908	-0.19194158633008	0.260578367512195	-288.218313308749	0.0755876572844134	0.0202734811529752	204.511133838118	-0.0651291350251293	-0.580317577412377	0.197672816701383	-1.86504852375101	0.153423696235544	0.169698993253572	8417.69836312425	0.051040390859818	-0.250078439585063	0.721232030381008	0.138635513552	0.406445845778788	264.861330505704	0.0554147871436653	0.104655046097808	454.551424528856	0.0967710731179401	0.327346630521689	0.0909284633723004	0.127911460503825	0.0557887645288385	0.203267872671397	38811.075776301	0.0654539101487206	0.226354992836282	0.145939456041159	50	6	0	319
QG7	41F2-41F3	2R:5496674..5549543	CG30438	FBgn0050438	CG30438	41.7659085912413	2R	1380000	22550000	2030000	54.9876962890894	54.018026720376	55.223875190347	-0.33213054789422	-0.287516101757833	2209.49473460798	0.102350138457161	-0.377149720668957	-46.2746988229552	0.201524968267393	-0.766529370713794	0.47248748618694	1.20121212617228	-0.361996585606374	-0.300960282087958	-212.691255134251	-0.000466559208356419	0.165103289415558	-0.510917134674915	0.137305472200607	0.691649318014902	1640.82462590154	0.0538010176425069	0.102771435518964	81.9116984107672	0.0976423798756854	0.320266350044441	0.0920005933048055	0.135923798182327	0.0606140634287238	0.260015753754083	415.010174420157	0.0704627095575273	0.235431535531587	0.143091768054328	50	2	0	327
QG7	41F2-41F2	2R:5468319..5495861	CG30440	FBgn0050440	CG30440	46.4017378687854	2R	1140000	22550000	2400000	54.9396430861074	54.018026720376	55.4623510985635	-0.440392811123921	0.21511950614682	260.912142997418	0.339690198311695	-0.415193559605632	16.1335980886323	-0.502583937172151	-0.00830742803384938	-0.0720636900582264	0.102537433029089	0.273771807314257	-0.46204850024415	-9.64658656106537	-0.501985025731068	-0.448531622790326	0.97107650123871	0.130046263744683	0.657300394895139	231.787138188784	0.051581155827464	0.0972178039231574	99.830903488672	0.0918834318037831	0.304364829931632	0.0938907820417064	0.139079720338329	0.061947530862626	0.263333428528796	8.90804086207677	0.071893829315192	0.247959350443181	0.146413732817366	50	2	0	322
QG7	41E5-41E5	2R:5351717..5352122	CG30441	FBgn0050441	CG30441	21.5081600149334	2R	1350000	21190000	2310000	54.980879139849	54.0159998383875	55.3959778007063	0.134999189731283	-0.480087432007615	2446.2289583999	-0.091605580720057	0.128810185335075	-20.5857209437725	0.159375278707177	-1.34516585500601	0.194955497875621	0.207446288280959	-0.0400285300431027	0.0102566778407582	397.85025321771	0.0503508808271979	0.496230971910944	-1.12524530609436	0.137586006203053	0.693060097379977	2802.79874477388	0.0539471095713285	0.10189731392916	100.588349043505	0.0977165784995812	0.320880598137104	0.0972285418813557	0.143987639304391	0.0642092293412217	0.272609768762137	362.161667915363	0.0746656150488114	0.249484469364587	0.151580125933662	50	2	0	328
QG7	41D3-41D3	2R:5090581..5095090	CG3107	FBgn0033005	CG3107	30.9282742434222	2L	21240000	20860000	21790000	54.0186093994693	53.989749405029	54.030003400471	-0.403560709142567	-0.627466716654565	29640.9091245458	0.33634380712617	-0.558432781406715	-12913.1510181742	-0.288693583221675	0.133975126484934	-0.0743370893502658	0.0524710106142175	0.011049013174261	-0.222410929867687	-93036.7263689831	-0.0721579372169394	0.79017083065122	0.568426186834406	0.129589131405872	0.37717967671418	8793.93657234977	0.0514201490230098	0.0971426346429561	3828.38319556524	0.0899777817484167	0.303559835543723	0.107424989697413	0.151603224532202	0.0661311111024148	0.222952749554563	30862.3226942717	0.076403984862938	0.264768816393853	0.17130238108552	50	6	0	318
QG7	40A2-40A3	2L:21762314..21795447	CG31612	FBgn0051612	CG31612	26.1308684338399	2L	20500000	20460000	1e+05	53.939728714241	53.932607603386	54.7992117025711	-0.473837815536419	-0.772134068425131	-2754161.55629927	0.00732250217488309	-0.242979474839267	48664.7367058475	0.534513638123779	-1.1257178909451	-0.140988547236225	0.135397080469481	-0.0661616692267582	0.721005171949939	-2371.51479280109	0.110028403320845	0.367872091510117	-0.71682772806406	0.138059436620342	0.386583911858093	1147480.69132595	0.0522524980265744	0.100169834334355	23125.906334128	0.0931885979128831	0.329602070855187	0.104908208405921	0.160207821145606	0.0689967497761448	0.215600829514879	3506.94838562971	0.0718948797317968	0.214613603892331	0.17471055146691	48	6	0	327
QG7	39B3-39B4	2L:21232495..21236733	CG31626	FBgn0051626	CG31626	146.57547799272	2L	21140000	20910000	21270000	54.0130597748807	53.9948302886307	54.0200231608759	1.05502667650194	1.15050148952649	-211.32405521682	-0.127410119525519	-0.428185156200888	10.1027845990317	0.197946701174493	-0.393059631442243	-0.93386952529199	-0.0887345537704201	-0.363500453989336	0.5708656953337	-1641.29263000615	1.07173945702147	0.146931458585595	-0.73159133319506	0.130502988168515	0.379539169741643	543.885814189563	0.0517333294503156	0.0979037052209893	53.8293234566088	0.0901507000504236	0.305138214419384	0.0747172131138659	0.107002213962606	0.0463132126571602	0.154242541359836	731.589616552665	0.0536087809315646	0.185491411137584	0.11947959536693	50	6	0	317
QG7	39A7-39A7	2L:21173222..21174179	CG31627	FBgn0051627	CG31627	70.3344990026187	2L	21070000	20790000	21560000	54.0083579580888	53.9819101470465	54.0285372654391	-0.139225839397416	-2.34443235130288	237.735105658338	0.195767937835175	0.0619956700653052	39.0659409106084	-0.536043150321561	0.74820040525247	-0.384684633419598	-0.399230730592342	0.543199715556992	-0.595002774597235	35.4324624892862	-0.571349531950929	0.162278419388567	0.970392221270541	0.131361657392196	0.382036406232607	606.516557509773	0.0520946065677163	0.0986798209901201	28.2280234314859	0.0907333802209234	0.306739360753756	0.0911397323126335	0.132480327794514	0.0570316643499741	0.189371802568239	227.144609887662	0.0660001218541219	0.225395823313613	0.14680421098965	50	6	0	317
QG7	40E1-40E1	2L:22071144..22072902	CG31702	FBgn0051702	CG31702	30.8465597301398	2R	1290000	20820000	1960000	54.9680045286186	53.985375281361	55.1884163658643	-0.920726574662637	-0.366404865154322	-1287.27401425089	0.134504603831707	-0.0309483222696537	-16.5708467196073	0.0885278487622019	0.512119169169808	0.210480633751263	0.548839119624818	0.134007649238996	0.320307990399988	-10.7985200250925	-0.54591211801737	0.252510697403994	0.346961144259667	0.134857166564409	0.679471739846674	835.892513081117	0.0531121113864756	0.100192726166541	87.7906606624454	0.0956980671757947	0.314598666538748	0.0963726627835058	0.142731267419668	0.0636140650883866	0.270236130019967	27.4837402949319	0.0738060146026081	0.250139429933223	0.150257617857139	50	2	0	322
QG7	40E3-40E3	2L:22102626..22104401	CG31703	FBgn0051703	CG31703	28.2249741693354	2R	1280000	20800000	1960000	54.9659514839134	53.9830829598841	55.1884163658643	-0.9055212821681	-0.320724879622402	-1171.24827474963	0.137606703823873	-0.00453053790243619	1.24792286361025	0.048505742052984	0.433670322050197	0.198650317286104	0.545724352015077	0.130898316138587	0.322558285774003	-17.4382005905911	-0.518469297075238	0.229288784433879	0.284734936487802	0.135048555249103	0.680498914289552	715.25339826921	0.0532032752317598	0.100396394724669	88.5562027044192	0.0958277018869781	0.315076430340971	0.0969125733505053	0.14353254337722	0.0639699166206167	0.271753991328822	24.3827596784663	0.0742164930958071	0.251908647418218	0.151101163042146	50	2	0	322
QG7	40F6-40F6	2L:22239916..22246988	CG3262	FBgn0032986	CG3262	25.7585575447764	2R	1020000	20100000	1360000	54.9200568119865	53.8534489693426	54.9831222297172	-0.0645057245522675	0.150294643893339	246.696766325339	-0.252845279897696	0.270898648727916	-226.181533155275	0.584695606126205	-0.175698667340831	0.143836820185397	-0.291167622897765	0.0530042832666115	0.747335153334297	-0.967661074566533	-0.26823449688158	-0.13439259451334	0.602036739497914	0.132537334754518	0.673090295068315	173.491599203665	0.0528792838933203	0.0994898758099822	114.22611324556	0.0928946074954934	0.311700220338071	0.0997752246539112	0.147815850891099	0.0657766298377158	0.279883146890694	5.67351789682053	0.0764020456925547	0.265135299928634	0.155610715576431	50	2	0	320
QG7	39A1-39A1	2L:21084605..21086506	CG33509	FBgn0053509	CG33509	22.2848774004196	2L	20970000	20480000	1e+05	54.0003774936769	53.9362090702393	54.7992117025711	-0.000378089257092708	-0.254053581795235	-124.606420323872	-0.138257459776057	0.148949979453222	11.8318662921614	0.296777505762147	-0.036360493705694	0.244238359677606	0.0161829862718772	-0.127645148701597	0.847107905705489	322.708891190936	0.152038245953024	-0.0540571991607448	-1.13687850359659	0.138633237773792	0.403184182166691	783.759218097489	0.0549984756408311	0.104281172920342	17.7687344237411	0.0957419858559803	0.322903038099922	0.0995416811854518	0.147469825949323	0.0631616741766223	0.209360588892493	121.487273203888	0.0729811079018461	0.240622062921373	0.162310425037011	50	6	0	317
QG7	39A1-39A1	2L:21096922..21098932	CG34136	FBgn0083972	CG34136	36.0665186787258	2L	20900000	20780000	21180000	53.9938479745596	53.9807194377336	54.0154387786004	-0.110596492558055	0.329397113246304	-112.094484693469	-0.0578669919934727	0.102710221842948	20.9723251734201	0.1547231928965	-0.294635868607818	-1.03628034206005	0.65050673669347	0.180835716210709	0.33116371895923	-389.003469645279	0.15981067428079	0.327808538100364	-0.174184562511927	0.140008942203275	0.407185097371372	972.635910117645	0.0555522001169604	0.105356955164973	19.2057543762399	0.0966806312666084	0.32535174265538	0.0929264964622485	0.138873219141639	0.0593914949506929	0.196911098451206	117.255941217698	0.0684847406894798	0.21863692278962	0.152548517496442	50	6	0	317
QG7	42A8-42A8	2R:6047195..6047392	CG34211	FBgn0085240	CG34211	15.1560528378416	2R	1500000	1330000	2e+06	55.0178095107646	54.9764783608646	55.2083293658254	-0.091651952490448	2.04675863115166	1143.79919772399	0.121554962294101	-0.0296831058914332	-18.8565774307594	-0.332179937914426	-0.0478290667983193	-0.018597298382692	-0.176531268692025	0.150900952557956	-0.615014829842041	-1589.87615119326	0.0594751743122802	-0.803218104994809	-0.169130520893334	0.138189104143619	0.696137940190721	1604.95956440947	0.0540187487085379	0.105776541531095	13.7435963130445	0.0995129930656514	0.322576625992618	0.100290126945333	0.148640028058887	0.0661263148184395	0.293646340259286	442.688180060694	0.0774858030414753	0.257452801865199	0.156479580640647	50	2	0	327
QG7	40E4-40E4	2L:22121338..22126614	CG3651	FBgn0032974	CG3651	30.9575451468071	2L	20760000	20330000	1280000	53.9782839445241	53.9071728416906	54.9659514839134	-0.275832395533749	-0.760470585121473	-12605.0947209782	0.353578091551179	-0.199415215476163	8.01457900971737	-0.708076202620317	-0.0675714583970361	0.00212899815320324	-0.00916436962054142	-0.0939373201971015	0.1651417761177	-80447.6748421316	0.0707587616545093	0.340989767072578	-0.0722955524385287	0.127235061342746	0.370034938522488	9167.42278775056	0.0501268462100537	0.0972681587326175	21.9605481517483	0.0875158394337198	0.310283260745908	0.105543304621668	0.159523186601781	0.0706710367312634	0.22341450297809	60384.5693325098	0.0730603956652474	0.241905224468712	0.173033602690721	50	6	0	324
QG7	40F7-	2L:22622417..22756349	CG40006	FBgn0058006	CG40006	14.8531379482577	2R	880000	20780000	2070000	54.8996197001583	53.9807194377336	55.2454361031857	-0.134002419582229	-0.966090601598582	-71.9835578579306	0.238813747713682	-0.256503938692586	48.0462415545411	-0.382227227732928	-0.503363634595563	0.326648168349223	0.248202329877931	-0.138821407210608	-0.177773959426936	2.45277544434961	-0.0772717851181305	0.317482420721785	-0.101714870399327	0.134879473202669	0.645100925017087	173.413882362767	0.0539475077578632	0.101368175912399	119.77702853833	0.0948173129837123	0.318631487073547	0.101565050744952	0.150471698668603	0.067034916251929	0.284916865382884	3.39339990075228	0.0777855129514236	0.270107403622638	0.158405715132392	50	2	0	319
QG7	40E5-40F2	2L:22131221..22166221	CG42748	FBgn0261802	CG42748-PJ	27.2292477522429	2R	870000	20510000	2320000	54.898232255477	53.9414580042694	55.4030761542376	0.386612152589516	0.150430406969135	106.116772629038	0.175997089121943	0.00784819974671603	-51.9113248218916	-0.687704890133934	-0.502812256035657	-0.293999434971909	0.250263478125781	0.0247180792765022	-0.847340189753364	-0.963670097757795	0.209750976847407	0.308266448182769	-0.377583779168552	0.131865516244362	0.62439621782084	170.322162652588	0.0527483521368676	0.0990976476919902	117.487664177933	0.0927166746232531	0.311598249736278	0.100494788933927	0.148886218513948	0.0663345702154131	0.281915090005086	3.27024717989882	0.0769669771534846	0.26726416078839	0.156736463683795	50	2	0	319
QG7	40E5-40F2	2L:22131221..22166221	CG42748	FBgn0261802	CG42748-PK	44.4639392707347	2R	870000	20470000	1310000	54.898232255477	53.9344185949761	54.9721881443714	0.349629229097844	0.578169579166819	-109.821961855653	0.30674514573552	-0.152119170728353	32.9692330115745	-0.872099912170476	-0.793733146465448	-0.227274440451607	0.109690712882994	-0.00537625043788307	-0.647065650713689	-0.665488404812939	0.29479862619401	0.239516954046207	-0.543566113258879	0.124397237237945	0.589033180553417	160.675869460146	0.0497609190148009	0.0934851956808678	110.833683054718	0.0874656126750298	0.293950704470318	0.0999614214816755	0.148096017709642	0.0659825051870934	0.280418849902465	3.25289062415021	0.0765584815394597	0.265845679232977	0.155904598378173	50	2	0	319
QG7	40E5-40F2	2L:22131221..22166221	CG42748	FBgn0261802	CG42748-PM	24.1589308155982	2R	870000	20470000	2470000	54.898232255477	53.9344185949761	55.5179155633356	0.363895098926727	0.211162676107746	90.8180676494129	0.163182130176256	0.0124702848499424	-43.2586774520257	-0.645761379332404	-0.460273047502925	-0.296962587423884	0.245746594645759	0.0265245814272346	-0.810366446985387	-0.781377342412093	0.206080167521779	0.249896270668081	-0.351367307050561	0.132972677513979	0.629638735568886	171.752211290147	0.0531912346597997	0.099929685366126	118.47410699589	0.0934951367573586	0.314214472108994	0.100705638017951	0.149198598122189	0.0664737474157178	0.282506578769137	3.27710851698632	0.0771284623091336	0.267824910296822	0.157065313966994	50	2	0	319
QG7	40E5-40F2	2L:22131221..22166221	CG42748	FBgn0261802	CG42748-PB	27.2292477522429	2R	870000	20510000	2320000	54.898232255477	53.9414580042694	55.4030761542376	0.386612152589516	0.150430406969135	106.116772629038	0.175997089121943	0.00784819974671603	-51.9113248218916	-0.687704890133934	-0.502812256035657	-0.293999434971909	0.250263478125781	0.0247180792765022	-0.847340189753364	-0.963670097757795	0.209750976847407	0.308266448182769	-0.377583779168552	0.131865516244362	0.62439621782084	170.322162652588	0.0527483521368676	0.0990976476919902	117.487664177933	0.0927166746232531	0.311598249736278	0.100494788933927	0.148886218513948	0.0663345702154131	0.281915090005086	3.27024717989882	0.0769669771534846	0.26726416078839	0.156736463683795	50	2	0	319
QG7	40E5-40F2	2L:22131221..22166221	CG42748	FBgn0261802	CG42748-PC	27.2292477522429	2R	870000	20510000	2320000	54.898232255477	53.9414580042694	55.4030761542376	0.386612152589516	0.150430406969135	106.116772629038	0.175997089121943	0.00784819974671603	-51.9113248218916	-0.687704890133934	-0.502812256035657	-0.293999434971909	0.250263478125781	0.0247180792765022	-0.847340189753364	-0.963670097757795	0.209750976847407	0.308266448182769	-0.377583779168552	0.131865516244362	0.62439621782084	170.322162652588	0.0527483521368676	0.0990976476919902	117.487664177933	0.0927166746232531	0.311598249736278	0.100494788933927	0.148886218513948	0.0663345702154131	0.281915090005086	3.27024717989882	0.0769669771534846	0.26726416078839	0.156736463683795	50	2	0	319
QG7	40E5-40F2	2L:22131221..22166221	CG42748	FBgn0261802	CG42748-PD	24.1589308155982	2R	870000	20470000	2470000	54.898232255477	53.9344185949761	55.5179155633356	0.363895098926727	0.211162676107746	90.8180676494129	0.163182130176256	0.0124702848499424	-43.2586774520257	-0.645761379332404	-0.460273047502925	-0.296962587423884	0.245746594645759	0.0265245814272346	-0.810366446985387	-0.781377342412093	0.206080167521779	0.249896270668081	-0.351367307050561	0.132972677513979	0.629638735568886	171.752211290147	0.0531912346597997	0.099929685366126	118.47410699589	0.0934951367573586	0.314214472108994	0.100705638017951	0.149198598122189	0.0664737474157178	0.282506578769137	3.27710851698632	0.0771284623091336	0.267824910296822	0.157065313966994	50	2	0	319
QG7	40E5-40F2	2L:22131221..22166221	CG42748	FBgn0261802	CG42748-PG	44.4639392707347	2R	870000	20470000	1310000	54.898232255477	53.9344185949761	54.9721881443714	0.349629229097844	0.578169579166819	-109.821961855653	0.30674514573552	-0.152119170728353	32.9692330115745	-0.872099912170476	-0.793733146465448	-0.227274440451607	0.109690712882994	-0.00537625043788307	-0.647065650713689	-0.665488404812939	0.29479862619401	0.239516954046207	-0.543566113258879	0.124397237237945	0.589033180553417	160.675869460146	0.0497609190148009	0.0934851956808678	110.833683054718	0.0874656126750298	0.293950704470318	0.0999614214816755	0.148096017709642	0.0659825051870934	0.280418849902465	3.25289062415021	0.0765584815394597	0.265845679232977	0.155904598378173	50	2	0	319
QG7	42A9-42A9	2R:6074471..6076367	CG7845	FBgn0033059	CG7845	27.3754841781654	2R	2830000	1360000	3470000	55.8605658946555	54.9831222297172	56.7102097741089	0.236168021963763	3469.26871448614	-143.432119259657	0.0952904596046803	-0.260537283229915	-59.1998998244428	-0.128207821030064	-0.434172281228981	0.784647291869313	-0.370334169035707	-0.248370338937623	-0.790358589807949	-499.510206845526	0.0853145654615845	-0.225455156551873	-0.109462397423381	0.138936991156713	5220.72524949581	1130.14641508186	0.0591125620885548	0.0857380919503668	70.1364840024856	0.124384497838927	0.326006310215233	0.0951782090802711	0.139484861252703	0.0612946713625558	0.279820618380375	457.683112190503	0.0758202760459302	0.227542269833469	0.149592273928921	51	0	0	283
QG7	42A9-42A9	2R:6076910..6078088	CG7849	FBgn0033060	CG7849	28.0879400385476	2R	2120000	1410000	2690000	55.2737572950526	54.9947845138973	55.715774938486	0.0993979585043619	411.838302827547	18.647657529204	-0.20157114464255	-0.183105483340897	4638.73868082007	0.675702613149364	-0.36721163190266	0.576510877293623	-0.233750472465257	-0.165730437071354	-0.033175425711893	1219.05342487938	-0.0370073626727475	-0.280761310325413	-0.145122191535956	0.129634315604009	620.352618335779	34.3787663257215	0.0546144746812222	0.0941083114266922	3592.74395594614	0.0956327704107362	0.312005111250806	0.0988770037643512	0.14501913206674	0.0648620008805964	0.291970753143261	700.453747406614	0.0785151056093204	0.254310763389608	0.159897216327913	53	0	0	309
QG7	39C1-39C1	2L:21262956..21282790	CG8671	FBgn0032938	CG8671-PA	25.8338493989886	2L	20850000	20530000	21410000	53.9886819481676	53.9448558248153	54.0252247793108	0.780346468199612	-0.043684209506016	85896.8372446376	-0.0735638500187251	-0.0484961139016501	-41144.3556693387	-0.0538616208932921	-0.445252321002251	-0.3112837256989	-0.222366401471323	-0.158936010491219	0.640941330713595	-1778.10109127198	0.450551727978311	-0.111233847149841	-0.479127844344846	0.136516209122078	0.397026648420723	30856.0487539271	0.0541509299733374	0.103013911698231	14455.4442275194	0.0938916047512622	0.317677988281597	0.100964327699249	0.150962379005873	0.0664532974119511	0.213332198010409	11269.4127305576	0.0739431762459281	0.237772221166499	0.165073135613584	50	6	0	317
QG7	39C1-39C1	2L:21262956..21282790	CG8671	FBgn0032938	CG8671-PB	31.8191876798551	2L	20790000	20770000	21560000	53.9819101470465	53.9795107356559	54.0285372654391	0.832164072481337	0.307728254004684	-4622.79478040789	-0.0605533852284207	-0.121051124271185	-29.3404633469892	-0.0537637746950166	-0.685104100562895	-0.338219117677242	-0.283129432099735	-0.133574012847964	0.897669303647585	-189894.064786015	0.468129297753811	0.197713070346687	-0.428734077692187	0.136009951751602	0.395554823976996	5178.84338147619	0.0536979374931189	0.103142354018206	26.2748526952209	0.0935415790440321	0.318865364493676	0.0984158661877088	0.147264306699861	0.0657581552273914	0.208356604456873	40839.8341119236	0.0716229382434373	0.22887915529193	0.16093384004143	50	6	0	323
QG7	39C1-39C1	2L:21262956..21282790	CG8671	FBgn0032938	CG8671-PC	36.4193479072334	2L	20850000	20760000	21580000	53.9886819481676	53.9782839445241	54.0288241835941	0.975644811517353	0.386319159540826	62744.572119047	-0.0941863121068527	-0.0892431732066556	-29642.747063499	-0.059926005343998	-0.557951633774032	-0.502664828388186	-0.305842333756411	-0.110714001919443	0.915181394128755	-17943.8476891782	0.500390032094551	-0.00326901380306895	-0.372618255690817	0.134509534603153	0.391190687520229	30402.4905487337	0.0533549564251969	0.101499693034902	14242.9612426955	0.0925114763986878	0.313008386566111	0.0981921861175964	0.146817458739044	0.0646287128958998	0.207474811839606	10959.9924794345	0.0719129447946637	0.231243793985556	0.160540781328898	50	6	0	317
QG7	39C1-39C1	2L:21262956..21282790	CG8671	FBgn0032938	CG8671-PD	24.8290526805488	2L	20850000	20580000	21410000	53.9886819481676	53.952998791708	54.0252247793108	0.641072583801627	0.168585077413632	88188.649292935	-0.0619572685520075	-0.0324747560340438	-42428.1927018813	-0.0281241836045986	-0.596925571291062	-0.225796735227708	-0.234479606167872	-0.191813704995811	0.662453238342698	-4082.75832396827	0.467032381213825	-0.087951279444547	-0.551186320837905	0.137561262891515	0.400065951944952	31092.256822314	0.0545654641436832	0.103802499935606	14566.103002591	0.0946103602462678	0.320109864915558	0.100607027380076	0.150428141741772	0.0662181273779754	0.212577241639422	11229.5316670447	0.0736815004533451	0.23693077456403	0.164488962119979	50	6	0	317
QG7	39C1-39C1	2L:21262956..21282790	CG8671	FBgn0032938	CG8671-PE	35.1105813451186	2L	20980000	20760000	21620000	54.0012453967364	53.9782839445241	54.0292992588393	0.991675379358148	0.413127243643584	-270.110817091663	-0.0864306788203589	-0.0988317390474979	-38.6137578700307	-0.0749607617671923	-0.465033397392389	-0.429813538315927	-0.370035073826978	-0.117087182068451	0.827176226540825	-158.680484339576	0.497642759555932	-0.137187516131074	-0.456947732542265	0.134142549027973	0.390124006553971	741.480543312108	0.053215556543311	0.100892896683558	17.9071028580258	0.0926420028787517	0.312532634196886	0.0993623519450716	0.146944403291139	0.0629595694467754	0.208699087348007	127.689707627558	0.0727637273131742	0.240935844130604	0.161805372869737	50	6	0	317
QG7	39C1-39C1	2L:21262956..21282790	CG8671	FBgn0032938	CG8671-PF	35.1105813451186	2L	20980000	20760000	21620000	54.0012453967364	53.9782839445241	54.0292992588393	0.991675379358148	0.413127243643584	-270.110817091663	-0.0864306788203589	-0.0988317390474979	-38.6137578700307	-0.0749607617671923	-0.465033397392389	-0.429813538315927	-0.370035073826978	-0.117087182068451	0.827176226540825	-158.680484339576	0.497642759555932	-0.137187516131074	-0.456947732542265	0.134142549027973	0.390124006553971	741.480543312108	0.053215556543311	0.100892896683558	17.9071028580258	0.0926420028787517	0.312532634196886	0.0993623519450716	0.146944403291139	0.0629595694467754	0.208699087348007	127.689707627558	0.0727637273131742	0.240935844130604	0.161805372869737	50	6	0	317
QG7	39B3-39B3	2L:21216004..21218544	CG8679	FBgn0032934	CG8679	20.8823739398237	2L	20430000	20020000	21570000	53.927050924514	53.8321287122347	54.0286849428051	0.638701625355432	0.943149827051209	95833.1914812596	-0.189939636213659	0.0985705566933468	-14864.8553972779	0.17064788758287	-0.00519813926341857	0.105564283332505	-0.710955695007556	-0.0742528885576309	-0.224537221079788	-6556.66102663332	0.304267079357868	-0.670509983889061	0.137944121687623	0.140801059908866	0.39688013518079	60265.5585110334	0.0535843105970956	0.100541384623864	5496.32635059288	0.0961972338289447	0.33846063559805	0.104286836191429	0.160286952191781	0.0681127638375979	0.212725400129291	3187.23778800101	0.0736703554106557	0.212600888691375	0.173242401994789	48	6	0	326
QG7	39A6-39A7	2L:21158847..21160903	CG9248	FBgn0032923	CG9248	83.9431586834238	2L	21240000	20810000	21570000	54.0186093994693	53.9842379725445	54.0286849428051	-0.0838704505491811	-0.601274161904942	-14692.1961702267	-0.116170275675789	0.780684421269142	6778.44832301876	-0.344008320980715	1.02351700659351	-0.432333480005895	-0.516245075753793	0.538816985887539	0.177335370738309	-57963.3621034367	-0.46592080464069	-0.799971550393205	0.967220200292139	0.130658032876018	0.380290801131599	8866.47237553464	0.0518442823765522	0.097943904810116	3859.96118657133	0.0907199534270749	0.30606371492751	0.0932949684663392	0.131662270501179	0.0574326322238627	0.193626918631926	26802.8829294772	0.0663542754676392	0.229942757694575	0.148770321380513	50	6	0	318
QG7	39A6-39A6	2L:21157433..21158611	CG9249	FBgn0032922	CG9249-PB	15.60994168324	2L	19580000	19350000	20080000	53.6914752292013	53.6035112517289	53.8482461865864	-0.360646643952658	-0.328232582443318	-148.80633929626	-0.135078861829118	0.233496271497206	-4263.66277526049	0.39663378597896	0.356901322163697	0.112060109518971	0.109084267059001	0.121089441346255	-0.223304679396445	4498.93054774926	-0.254494563101804	0.081874034884287	0.276686665171613	0.13322911920851	0.39608406412256	60.6153933759298	0.0536137271364973	0.110863181948075	16612.6354197578	0.0920291415986358	0.319010076604386	0.107227150304201	0.15991714758319	0.0686066145837676	0.21689795420323	3298.77089256231	0.0715532083578592	0.214833156017588	0.222937914870155	52	6	0	326
QG7	39A4-39A4	2L:21143229..21145146	CG9253	FBgn0032919	CG9253	15.1208398807435	2L	21270000	20780000	1110000	54.0200231608759	53.9807194377336	54.9345250173766	-0.0345143260797868	0.281519868605499	26239.7042289459	0.123709073446818	-0.463365027857501	-11526.8757304101	0.104702476810029	-0.931050459156135	-0.18239482351197	0.0759719781431204	-0.116831988903733	-0.533397926452543	28421.2217073801	0.233771963720052	0.392724306624139	-0.0868799526856431	0.136169373514081	0.396581629919242	9063.50924099703	0.0540710773981605	0.10213337377944	3941.17223297629	0.0946401894419945	0.31923300656959	0.10804593648519	0.151859269028228	0.0662694979383257	0.224383068736126	27336.1159928426	0.0766375269165277	0.26564035040824	0.172374752007859	50	6	0	318
QG7	39A2-39A2	2L:21102743..21104321	CG9257	FBgn0032916	CG9257	15.9497906844205	2L	20780000	20280000	1080000	53.9807194377336	53.8964459356719	54.9295622499584	0.265096324972616	0.931578510367848	22107.7678637142	-0.164449566901499	0.131990632157326	14.2034270076504	0.218146162010652	-0.204000637589164	-0.321302442805311	-0.202832423011222	-0.1343577974008	0.115269590479536	168303.237820874	0.390045156528643	-0.463728586013806	-0.109486775072752	0.138355898560393	0.402377300555227	11116.0162416174	0.0545885934472206	0.104921699972501	17.0869926562496	0.0951620754300533	0.325835064281214	0.102164804224703	0.152694729870744	0.068306585588672	0.216390168404954	158760.492376061	0.0720582840771503	0.235472397606854	0.167094867039596	50	6	0	324
QG7	39A1-39A1	2L:21057706..21071502	CG9265	FBgn0032910	CG9265	27.6336491256375	2L	20870000	20770000	21170000	53.9907996397569	53.9795107356559	54.0148643705312	0.132752366819346	1.09010760199882	1390.0404063344	-0.141937784059481	-0.00596460979825085	175.109252790238	0.197764273121817	0.589058133000622	0.693204326446559	-0.879158822462926	-0.0836158888141168	0.0177045349482607	1268.40068293042	-0.0733553558458744	-0.134881408218232	0.00960260858194666	0.137763193599644	0.400653838780772	1160.90421496674	0.0546720714571234	0.103498004075429	85.4911986725114	0.0951220533420484	0.319695529033469	0.0989557182748681	0.147639664327289	0.0631342096042562	0.209286728683056	595.664915543924	0.0726901078470092	0.229217564996384	0.162031542719103	50	6	0	317
QG7	39B2-39B3	2L:21206493..21211818	clumsy	FBgn0026255	CG8681-PB	46.3954629383884	2L	20790000	20560000	21760000	53.9819101470465	53.9498015716451	54.0300199893718	-0.37429821224612	-0.160074315636786	-813.230858706642	-0.159641158717222	-0.217350207038176	-6.15060459068252	0.868675000107273	-0.578578545055144	-0.80406348811081	-0.0237932345924136	0.234264311116795	-0.291947762224404	73153.631398307	0.0680398106159545	-0.261481715197886	0.321208976734822	0.12884789516903	0.374725568511877	4906.13415062408	0.0508702939145408	0.0977110501612117	24.8912628969862	0.0886158359398801	0.302074447701815	0.0993166253155308	0.148612155106837	0.0663600120300012	0.210263605030831	41213.6239771155	0.0722784729441243	0.230973990162398	0.162406799951332	50	6	0	323
QG7	41C1-41C1	2R:4744348..4758048	conu	FBgn0039994	CG17082	25.9258792238988	2R	1350000	22550000	2260000	54.980879139849	54.018026720376	55.3615039375565	-0.221155321304619	-1.07661718253853	-664.62861598677	-0.0163780817543931	0.413271751967468	40.7419888342645	-0.19225704275942	-0.0920333671410221	0.814111963006556	0.0601143427695379	-0.129743914974396	-0.299102211392079	408.766427076293	-0.319772368208895	-0.647575430517928	0.274065887702349	0.139062996770162	0.700500121656567	2832.88688688789	0.0545262336709266	0.102991185142087	101.668168472809	0.0987655693721052	0.324325262530642	0.0951852205501664	0.140961644991144	0.0628598304359883	0.266880696364013	354.55060384846	0.0730964683663303	0.244241390242048	0.148394570553406	50	2	0	328
QG7	40E4-40E4	2L:22124285..22130142	CycK	FBgn0025674	CG15218	28.8654107450451	2R	1e+06	20830000	1740000	54.9170008746321	53.9864949826756	55.094418468149	-0.495806051529366	-0.950948045750988	-90.0816596072962	0.310232534305116	-0.0825880244269563	-92.3098348957121	-0.5382302321803	-0.127101044800896	0.133638544575067	-0.166962491387859	0.0802858019034831	0.572142987404003	9.18429494945135	-0.35309586542861	0.841587586258119	0.458252747324244	0.12989678884466	0.660041019420256	167.203594021681	0.0518534136912738	0.0975504529341602	113.267134308302	0.0910590412015023	0.305659614149074	0.0982942806953984	0.145623811311679	0.0647941779369438	0.275733401905597	4.88540025796032	0.0752678699970104	0.261272909349165	0.153303103227517	50	2	0	320
QG7	42A12-42A12	2R:6173684..6176195	Cyp6w1	FBgn0033065	CG8345	79.7118711806726	2R	2080000	1820000	2370000	55.250977408784	55.1256978968901	55.4396006079732	-0.439511970905035	1562.31231054593	70.5386552106368	-0.225850432619496	-0.108227481605163	-1230.10128007902	1.10548793589186	-0.767928331927206	0.0148363162900011	-1.11764813816744	0.1083826060728	1.48771003068231	249.510220678146	0.0540301613460523	1.10972610809387	-0.264662065770777	0.116648681697208	805.060431298823	31.7491703936639	0.0489935566204263	0.0870593186339717	25497.4908002289	0.0871186703882981	0.282095117888112	0.0930180758188327	0.136955066299606	0.0611493369971425	0.274946168021429	603.857441393325	0.0737477152884542	0.239482265205783	0.150436317221928	53	0	0	306
QG7	41E3-41E4	2R:5259004..5295965	d4	FBgn0033015	CG2682	22.5745085578632	2R	1600000	21750000	2360000	55.0468310633853	54.0300130560986	55.4321571304262	0.350795177420853	0.690578161751535	1506.0489401987	-0.183162763101599	0.0244723921833145	11.8774159172523	0.290231899062119	-0.205002430733943	-0.35451117369028	0.628297990538328	-0.205087898635302	0.138957983771028	230.715758196086	0.357985599941996	-0.223013005571156	-0.189706583309784	0.136987585877021	0.938191065886525	534.18917324325	0.053661781298526	0.104893672443292	10.3290257712268	0.0984600740884475	0.320037966290714	0.0969961470984862	0.144515377827624	0.0641298743861065	0.287321787643278	395.269530829993	0.0757330622758248	0.250263438944616	0.152121002642653	50	1	0	331
QG7	39A3-39A4	2L:21134439..21142347	Dap160	FBgn0023388	CG1099-PA	43.7730474646957	2L	21290000	20760000	21850000	54.0209044821024	53.9782839445241	54.0298115879052	-0.0320846534320308	0.854305355470926	10840.7839538439	-0.157545231145139	-0.322256195672755	-4617.94400868089	0.794726195224613	-0.508855946213344	0.692108948730912	0.237762978376697	-0.243929984282011	-0.458283308927102	271.185124241846	0.0909898059100152	-0.190486849556948	-0.39475930020648	0.12852905305987	0.374447568165387	4008.05049597548	0.0510526731406396	0.0964205469389307	1738.40885151187	0.0886129345690253	0.301435212089347	0.103769604980573	0.145650368375966	0.0635712921989059	0.216564097421	26572.2615600535	0.0735787849272377	0.25497723347767	0.165566042864851	50	6	0	318
QG7	39A3-39A4	2L:21134439..21142347	Dap160	FBgn0023388	CG1099-PD	43.7730474646957	2L	21290000	20760000	21850000	54.0209044821024	53.9782839445241	54.0298115879052	-0.0320846534320308	0.854305355470926	10840.7839538439	-0.157545231145139	-0.322256195672755	-4617.94400868089	0.794726195224613	-0.508855946213344	0.692108948730912	0.237762978376697	-0.243929984282011	-0.458283308927102	271.185124241846	0.0909898059100152	-0.190486849556948	-0.39475930020648	0.12852905305987	0.374447568165387	4008.05049597548	0.0510526731406396	0.0964205469389307	1738.40885151187	0.0886129345690253	0.301435212089347	0.103769604980573	0.145650368375966	0.0635712921989059	0.216564097421	26572.2615600535	0.0735787849272377	0.25497723347767	0.165566042864851	50	6	0	318
QG7	39A3-39A4	2L:21134439..21142347	Dap160	FBgn0023388	CG1099-PG	43.7730474646957	2L	21290000	20760000	21850000	54.0209044821024	53.9782839445241	54.0298115879052	-0.0320846534320308	0.854305355470926	10840.7839538439	-0.157545231145139	-0.322256195672755	-4617.94400868089	0.794726195224613	-0.508855946213344	0.692108948730912	0.237762978376697	-0.243929984282011	-0.458283308927102	271.185124241846	0.0909898059100152	-0.190486849556948	-0.39475930020648	0.12852905305987	0.374447568165387	4008.05049597548	0.0510526731406396	0.0964205469389307	1738.40885151187	0.0886129345690253	0.301435212089347	0.103769604980573	0.145650368375966	0.0635712921989059	0.216564097421	26572.2615600535	0.0735787849272377	0.25497723347767	0.165566042864851	50	6	0	318
QG7	38A6-38E9	2L:21145137..21148546	del	FBgn0086251	CG9252	111.141134090317	2L	20970000	20840000	21470000	54.0003774936769	53.9875971728304	54.0268079154037	0.24791265109652	-0.827024266256338	357.293541551387	-0.363835833886642	1.54204109199625	20.7158914376556	-0.2910362183975	0.429747549929254	-0.199739612138054	-0.533151106145533	0.191607043565565	0.158972287020413	-182.08333604348	0.0342547767668397	-0.269047982807599	-0.0405605155524614	0.103714607354776	0.301631050508293	586.347696057592	0.041145582385571	0.0780150639024701	13.2931852674221	0.0716267082113602	0.241570941774028	0.104491808667041	0.154803381395075	0.0663026532659985	0.219771922037526	127.528737267867	0.0766103995067235	0.252588003943854	0.17038199149998	50	6	0	317
QG7	42A1-42A1	2R:5804712..5860831	dpr12	FBgn0085414	CG34385	75.2826561518272	2R	2050000	1580000	2380000	55.2345354752072	55.0407155701412	55.4471139161139	0.198821322094925	1088.58251801086	-3.30398909162889	-0.0652663399763298	0.0366175519816475	-4089.3417890024	0.102751894764721	-0.160585769004483	-1.47291509464054	0.359154371376659	0.149075048735799	0.205205456810249	979.736823794196	0.481059954853502	0.345238013489817	0.22739374150636	0.135499492295742	575.969501606283	43.9814653986481	0.0567807118990232	0.103194201919737	4984.33117613496	0.10075065761163	0.328501717492475	0.0770579119816035	0.113655406352099	0.0507146450316103	0.227862610985917	468.386627082563	0.0612674556104127	0.198471873134959	0.124102010434579	53	0	0	306
QG7	39D1-39D2	2L:21361216..21367288	dtr	FBgn0023090	CG31623	59.8384924760761	2L	20510000	20470000	1e+05	53.9414580042694	53.9344185949761	54.7992117025711	-0.448526889978953	0.112368207089919	-384194.137304823	-0.269947189139739	-0.231581145311047	15547.4425413586	1.24182994670765	-0.316226104375434	-0.160403271107394	0.114000003483335	-0.0151445162539128	-0.0156129306757761	-8674.437552766	0.0994078263269651	-0.0488457992068785	0.0284315089715242	0.116149605244453	0.331020562026281	145281.373891704	0.0446709235298948	0.0866702662586728	14599.8684859813	0.0796316340563926	0.282297114525818	0.107198610729525	0.164105828704787	0.0706715135294987	0.221383130858829	4168.43665834889	0.0736184582289356	0.219846054310522	0.178835721155311	48	6	0	327
QG7	42A9-42A12	2R:6087873..6169087	EcR	FBgn0000546	CG1765	121.035662809453	2R	2020000	1790000	2190000	55.2186343136466	55.1135974824827	55.3160416282267	-0.725194213816621	-185.083212763772	-0.606993662945289	0.363794014799169	0.0946989287228016	1162.93807779018	-0.920009619039579	0.594126898169234	-0.664695314666799	0.464804587049624	0.52241359231354	-0.23122199826093	15.0139974547565	-0.56971911951097	-0.922905433791114	0.86401256209133	0.11576322164255	274.6473736545	37.9328406543835	0.0487344642720389	0.0887678131613715	2155.61450828749	0.0865175302787942	0.282372036084622	0.0832816112469053	0.122989504438908	0.0548732175600367	0.246387821908511	471.145129599027	0.0662841300714375	0.214607646620655	0.132663415013488	53	0	0	312
QG7	41F5-41F5	2R:5603587..5604834	Fis1	FBgn0039969	CG17510	19.3747175761338	2R	1590000	20380000	2270000	55.0437531607313	53.9173738720514	55.3682638870492	-0.116684546034903	-1.46898705052713	-1759.30680411151	-0.0762873660095435	0.12129126178946	14.6039174327726	0.201637556090816	0.685250531360343	-0.0117821247596796	-1.07085750399265	0.00705050386992473	-0.0640210571033035	-42.4659692712447	0.242026845231488	-0.0501869085249383	0.271017169540286	0.138461526156889	0.94642267672523	888.347559066876	0.0541478191724158	0.105968456021243	9.94354115918244	0.0995777255844598	0.323398660425588	0.0968072244383066	0.144235100585457	0.0640030530090288	0.286770792329539	399.333806992998	0.0754950610526327	0.24978351522415	0.151825667955899	50	1	0	332
QG7	39C1-39C2	2L:21290734..21297686	Gr39a	FBgn0264556	CG31622-PA	14.6622957810043	2L	21670000	20560000	1820000	54.0297174540601	53.9498015716451	55.1256978968901	0.275075028348518	1.10927677720628	187.799872512897	-0.198260405494624	-0.0155636212221471	600.675504260487	0.351504083909061	0.645346434513075	-0.106915241355147	-0.329676578566755	-0.0496023766021675	0.362241497789977	-62320.6619063163	0.281516994774853	-0.332973948037072	-0.293525922486151	0.135688552027184	0.39726512492879	222.893037810001	0.054160146628632	0.102289662406207	566.344894245915	0.0946310335083782	0.319955604799597	0.106279547516207	0.150139410938854	0.0654120762898716	0.23947575576008	46764.1337040561	0.0768307277461569	0.266294999375287	0.170810926703035	50	6	0	319
QG7	39C1-39C2	2L:21290734..21297686	Gr39a	FBgn0264556	CG31622-PC	16.9029383822235	2L	21640000	20100000	1310000	54.0294892941405	53.8534489693426	54.9721881443714	-0.149292775135922	0.348889745876965	-77.4127419674728	-0.0586270314743618	-0.35881403967335	83.5299208119337	0.578583129467023	-0.140467932921685	-0.00677997412482879	-0.537299383614535	0.0368508164532906	0.0372862165965285	-102708.503876373	0.207084229972406	-0.344104293063839	-0.199422858594391	0.134610243132237	0.395301507187116	219.669557812348	0.0538908224446302	0.101784811552795	533.645253104376	0.0941595446621797	0.318374148142338	0.10649483440813	0.150420802064639	0.0655542766121942	0.239875270263716	46651.499475205	0.0769887109054926	0.266739168824933	0.171229519392622	51	6	0	319
QG7	39C1-39C2	2L:21290734..21297686	Gr39a	FBgn0264556	CG31622-PB	26.1527385034307	2L	20490000	20100000	21850000	53.9379790897896	53.8534489693426	54.0298115879052	-0.474471438355216	0.383539627117606	-729389.573898227	0.28608989690608	-0.804344507525125	17527.9454751114	0.0200488944157018	0.269485580942521	-0.0342369657155871	0.0964065402717127	0.0958028020231231	-0.438830536362406	-4175.19161186935	-0.0638455676114829	0.038311254903906	0.10790513079546	0.132971156138559	0.374382138098621	254643.675540695	0.0505242176838315	0.0968066965213691	13573.0455979334	0.090054451388677	0.319268362615098	0.107923049852896	0.164284863655592	0.0707565868985914	0.220487916936258	3646.03295754637	0.0738749490290369	0.220087971692304	0.179255223303642	48	6	0	327
QG7	39D3-39D3	2L:21421855..21422877	His1:CG31617	FBgn0051617	CG31617	19.6361848528475	2L	20750000	20240000	2e+06	53.9770389680488	53.8874846518552	55.2083293658254	0.0955012651224934	0.0345944162234887	233.68223619896	-0.0507390046738408	-0.431061405921466	0.889118446582717	0.49891398184745	-0.280574340506279	-0.106875528732706	0.100228164220025	-0.0627871570141128	-0.535435475581612	134918.607423398	0.26374028937545	-0.131220231597161	-0.70224765724486	0.135357892603285	0.393658405165485	477.905873056535	0.0532683641067284	0.103836617269086	8.09044441393962	0.0931041323446794	0.333955715585968	0.101473912519062	0.153707800868645	0.0680588113818556	0.215161285684641	37611.2605923786	0.0702425635886323	0.232398193499766	0.166603131670447	50	6	0	324
QG7	39D3-39D3	2L:21416953..21417975	His1:CG33801	FBgn0053801	CG33801	19.6361848528475	2L	20750000	20240000	2e+06	53.9770389680488	53.8874846518552	55.2083293658254	0.0955012651224934	0.0345944162234887	233.68223619896	-0.0507390046738408	-0.431061405921466	0.889118446582717	0.49891398184745	-0.280574340506279	-0.106875528732706	0.100228164220025	-0.0627871570141128	-0.535435475581612	134918.607423398	0.26374028937545	-0.131220231597161	-0.70224765724486	0.135357892603285	0.393658405165485	477.905873056535	0.0532683641067284	0.103836617269086	8.09044441393962	0.0931041323446794	0.333955715585968	0.101473912519062	0.153707800868645	0.0680588113818556	0.215161285684641	37611.2605923786	0.0702425635886323	0.232398193499766	0.166603131670447	50	6	0	324
QG7	39D3-39D3	2L:21426916..21427938	His1:CG33804	FBgn0053804	CG33804	19.6361848528475	2L	20750000	20240000	2e+06	53.9770389680488	53.8874846518552	55.2083293658254	0.0955012651224934	0.0345944162234887	233.68223619896	-0.0507390046738408	-0.431061405921466	0.889118446582717	0.49891398184745	-0.280574340506279	-0.106875528732706	0.100228164220025	-0.0627871570141128	-0.535435475581612	134918.607423398	0.26374028937545	-0.131220231597161	-0.70224765724486	0.135357892603285	0.393658405165485	477.905873056535	0.0532683641067284	0.103836617269086	8.09044441393962	0.0931041323446794	0.333955715585968	0.101473912519062	0.153707800868645	0.0680588113818556	0.215161285684641	37611.2605923786	0.0702425635886323	0.232398193499766	0.166603131670447	50	6	0	324
QG7	39D3-39D3	2L:21431963..21432985	His1:CG33807	FBgn0053807	CG33807	19.6361848528475	2L	20750000	20240000	2e+06	53.9770389680488	53.8874846518552	55.2083293658254	0.0955012651224934	0.0345944162234887	233.68223619896	-0.0507390046738408	-0.431061405921466	0.889118446582717	0.49891398184745	-0.280574340506279	-0.106875528732706	0.100228164220025	-0.0627871570141128	-0.535435475581612	134918.607423398	0.26374028937545	-0.131220231597161	-0.70224765724486	0.135357892603285	0.393658405165485	477.905873056535	0.0532683641067284	0.103836617269086	8.09044441393962	0.0931041323446794	0.333955715585968	0.101473912519062	0.153707800868645	0.0680588113818556	0.215161285684641	37611.2605923786	0.0702425635886323	0.232398193499766	0.166603131670447	50	6	0	324
QG7	39D3-39D3	2L:21437011..21438033	His1:CG33810	FBgn0053810	CG33810	19.6361848528475	2L	20750000	20240000	2e+06	53.9770389680488	53.8874846518552	55.2083293658254	0.0955012651224934	0.0345944162234887	233.68223619896	-0.0507390046738408	-0.431061405921466	0.889118446582717	0.49891398184745	-0.280574340506279	-0.106875528732706	0.100228164220025	-0.0627871570141128	-0.535435475581612	134918.607423398	0.26374028937545	-0.131220231597161	-0.70224765724486	0.135357892603285	0.393658405165485	477.905873056535	0.0532683641067284	0.103836617269086	8.09044441393962	0.0931041323446794	0.333955715585968	0.101473912519062	0.153707800868645	0.0680588113818556	0.215161285684641	37611.2605923786	0.0702425635886323	0.232398193499766	0.166603131670447	50	6	0	324
QG7	39D4-39D4	2L:21451052..21452074	His1:CG33813	FBgn0053813	CG33813	19.6361848528475	2L	20750000	20240000	2e+06	53.9770389680488	53.8874846518552	55.2083293658254	0.0955012651224934	0.0345944162234887	233.68223619896	-0.0507390046738408	-0.431061405921466	0.889118446582717	0.49891398184745	-0.280574340506279	-0.106875528732706	0.100228164220025	-0.0627871570141128	-0.535435475581612	134918.607423398	0.26374028937545	-0.131220231597161	-0.70224765724486	0.135357892603285	0.393658405165485	477.905873056535	0.0532683641067284	0.103836617269086	8.09044441393962	0.0931041323446794	0.333955715585968	0.101473912519062	0.153707800868645	0.0680588113818556	0.215161285684641	37611.2605923786	0.0702425635886323	0.232398193499766	0.166603131670447	50	6	0	324
QG7	39D4-39D4	2L:21456113..21457135	His1:CG33816	FBgn0053816	CG33816	19.6361848528475	2L	20750000	20240000	2e+06	53.9770389680488	53.8874846518552	55.2083293658254	0.0955012651224934	0.0345944162234887	233.68223619896	-0.0507390046738408	-0.431061405921466	0.889118446582717	0.49891398184745	-0.280574340506279	-0.106875528732706	0.100228164220025	-0.0627871570141128	-0.535435475581612	134918.607423398	0.26374028937545	-0.131220231597161	-0.70224765724486	0.135357892603285	0.393658405165485	477.905873056535	0.0532683641067284	0.103836617269086	8.09044441393962	0.0931041323446794	0.333955715585968	0.101473912519062	0.153707800868645	0.0680588113818556	0.215161285684641	37611.2605923786	0.0702425635886323	0.232398193499766	0.166603131670447	50	6	0	324
QG7	39D4-39D4	2L:21461173..21462195	His1:CG33819	FBgn0053819	CG33819	19.6361848528475	2L	20750000	20240000	2e+06	53.9770389680488	53.8874846518552	55.2083293658254	0.0955012651224934	0.0345944162234887	233.68223619896	-0.0507390046738408	-0.431061405921466	0.889118446582717	0.49891398184745	-0.280574340506279	-0.106875528732706	0.100228164220025	-0.0627871570141128	-0.535435475581612	134918.607423398	0.26374028937545	-0.131220231597161	-0.70224765724486	0.135357892603285	0.393658405165485	477.905873056535	0.0532683641067284	0.103836617269086	8.09044441393962	0.0931041323446794	0.333955715585968	0.101473912519062	0.153707800868645	0.0680588113818556	0.215161285684641	37611.2605923786	0.0702425635886323	0.232398193499766	0.166603131670447	50	6	0	324
QG7	39D4-39D4	2L:21466216..21467238	His1:CG33822	FBgn0053822	CG33822	19.6361848528475	2L	20750000	20240000	2e+06	53.9770389680488	53.8874846518552	55.2083293658254	0.0955012651224934	0.0345944162234887	233.68223619896	-0.0507390046738408	-0.431061405921466	0.889118446582717	0.49891398184745	-0.280574340506279	-0.106875528732706	0.100228164220025	-0.0627871570141128	-0.535435475581612	134918.607423398	0.26374028937545	-0.131220231597161	-0.70224765724486	0.135357892603285	0.393658405165485	477.905873056535	0.0532683641067284	0.103836617269086	8.09044441393962	0.0931041323446794	0.333955715585968	0.101473912519062	0.153707800868645	0.0680588113818556	0.215161285684641	37611.2605923786	0.0702425635886323	0.232398193499766	0.166603131670447	50	6	0	324
QG7	39D4-39D5	2L:21471259..21472281	His1:CG33825	FBgn0053825	CG33825	19.6361848528475	2L	20750000	20240000	2e+06	53.9770389680488	53.8874846518552	55.2083293658254	0.0955012651224934	0.0345944162234887	233.68223619896	-0.0507390046738408	-0.431061405921466	0.889118446582717	0.49891398184745	-0.280574340506279	-0.106875528732706	0.100228164220025	-0.0627871570141128	-0.535435475581612	134918.607423398	0.26374028937545	-0.131220231597161	-0.70224765724486	0.135357892603285	0.393658405165485	477.905873056535	0.0532683641067284	0.103836617269086	8.09044441393962	0.0931041323446794	0.333955715585968	0.101473912519062	0.153707800868645	0.0680588113818556	0.215161285684641	37611.2605923786	0.0702425635886323	0.232398193499766	0.166603131670447	50	6	0	324
QG7	39D5-39D5	2L:21476302..21477324	His1:CG33828	FBgn0053828	CG33828	19.6361848528475	2L	20750000	20240000	2e+06	53.9770389680488	53.8874846518552	55.2083293658254	0.0955012651224934	0.0345944162234887	233.68223619896	-0.0507390046738408	-0.431061405921466	0.889118446582717	0.49891398184745	-0.280574340506279	-0.106875528732706	0.100228164220025	-0.0627871570141128	-0.535435475581612	134918.607423398	0.26374028937545	-0.131220231597161	-0.70224765724486	0.135357892603285	0.393658405165485	477.905873056535	0.0532683641067284	0.103836617269086	8.09044441393962	0.0931041323446794	0.333955715585968	0.101473912519062	0.153707800868645	0.0680588113818556	0.215161285684641	37611.2605923786	0.0702425635886323	0.232398193499766	0.166603131670447	50	6	0	324
QG7	39D5-39D5	2L:21481345..21482367	His1:CG33831	FBgn0053831	CG33831	19.6361848528475	2L	20750000	20240000	2e+06	53.9770389680488	53.8874846518552	55.2083293658254	0.0955012651224934	0.0345944162234887	233.68223619896	-0.0507390046738408	-0.431061405921466	0.889118446582717	0.49891398184745	-0.280574340506279	-0.106875528732706	0.100228164220025	-0.0627871570141128	-0.535435475581612	134918.607423398	0.26374028937545	-0.131220231597161	-0.70224765724486	0.135357892603285	0.393658405165485	477.905873056535	0.0532683641067284	0.103836617269086	8.09044441393962	0.0931041323446794	0.333955715585968	0.101473912519062	0.153707800868645	0.0680588113818556	0.215161285684641	37611.2605923786	0.0702425635886323	0.232398193499766	0.166603131670447	50	6	0	324
QG7	39D5-39D5	2L:21486496..21487518	His1:CG33834	FBgn0053834	CG33834	21.4717258937574	2L	20750000	20210000	1800000	53.9770389680488	53.8805416018042	55.1175806155973	0.105122340912075	0.126136132628174	244.165903358408	-0.0405566936435187	-0.474913839066909	-3.68901222687894	0.50395168657372	-0.278190088642925	-0.109556169052761	0.102709627138206	-0.0739709953582355	-0.51687422268105	130397.179333008	0.285126436958466	-0.158877712619622	-0.724482145830339	0.134894371659999	0.392310357321468	476.269327327133	0.0530859513792313	0.103481038101455	8.06273941385264	0.0927853056075148	0.332812114238999	0.101301088809384	0.153446015827612	0.0679428980799311	0.214794837100487	37547.2035611685	0.0701229310632342	0.232002388145208	0.166319384148108	50	6	0	324
QG7	39D5-39D5	2L:21491541..21492563	His1:CG33837	FBgn0053837	CG33837	19.6361848528475	2L	20750000	20240000	2e+06	53.9770389680488	53.8874846518552	55.2083293658254	0.0955012651224934	0.0345944162234887	233.68223619896	-0.0507390046738408	-0.431061405921466	0.889118446582717	0.49891398184745	-0.280574340506279	-0.106875528732706	0.100228164220025	-0.0627871570141128	-0.535435475581612	134918.607423398	0.26374028937545	-0.131220231597161	-0.70224765724486	0.135357892603285	0.393658405165485	477.905873056535	0.0532683641067284	0.103836617269086	8.09044441393962	0.0931041323446794	0.333955715585968	0.101473912519062	0.153707800868645	0.0680588113818556	0.215161285684641	37611.2605923786	0.0702425635886323	0.232398193499766	0.166603131670447	50	6	0	324
QG7	39D5-39D5	2L:21496586..21497608	His1:CG33840	FBgn0053840	CG33840	19.6361848528475	2L	20750000	20240000	2e+06	53.9770389680488	53.8874846518552	55.2083293658254	0.0955012651224934	0.0345944162234887	233.68223619896	-0.0507390046738408	-0.431061405921466	0.889118446582717	0.49891398184745	-0.280574340506279	-0.106875528732706	0.100228164220025	-0.0627871570141128	-0.535435475581612	134918.607423398	0.26374028937545	-0.131220231597161	-0.70224765724486	0.135357892603285	0.393658405165485	477.905873056535	0.0532683641067284	0.103836617269086	8.09044441393962	0.0931041323446794	0.333955715585968	0.101473912519062	0.153707800868645	0.0680588113818556	0.215161285684641	37611.2605923786	0.0702425635886323	0.232398193499766	0.166603131670447	50	6	0	324
QG7	39D5-39D5	2L:21501633..21502655	His1:CG33843	FBgn0053843	CG33843	19.6361848528475	2L	20750000	20240000	2e+06	53.9770389680488	53.8874846518552	55.2083293658254	0.0955012651224934	0.0345944162234887	233.68223619896	-0.0507390046738408	-0.431061405921466	0.889118446582717	0.49891398184745	-0.280574340506279	-0.106875528732706	0.100228164220025	-0.0627871570141128	-0.535435475581612	134918.607423398	0.26374028937545	-0.131220231597161	-0.70224765724486	0.135357892603285	0.393658405165485	477.905873056535	0.0532683641067284	0.103836617269086	8.09044441393962	0.0931041323446794	0.333955715585968	0.101473912519062	0.153707800868645	0.0680588113818556	0.215161285684641	37611.2605923786	0.0702425635886323	0.232398193499766	0.166603131670447	50	6	0	324
QG7	39D5-39D5	2L:21506684..21507706	His1:CG33846	FBgn0053846	CG33846	19.6361848528475	2L	20750000	20240000	2e+06	53.9770389680488	53.8874846518552	55.2083293658254	0.0955012651224934	0.0345944162234887	233.68223619896	-0.0507390046738408	-0.431061405921466	0.889118446582717	0.49891398184745	-0.280574340506279	-0.106875528732706	0.100228164220025	-0.0627871570141128	-0.535435475581612	134918.607423398	0.26374028937545	-0.131220231597161	-0.70224765724486	0.135357892603285	0.393658405165485	477.905873056535	0.0532683641067284	0.103836617269086	8.09044441393962	0.0931041323446794	0.333955715585968	0.101473912519062	0.153707800868645	0.0680588113818556	0.215161285684641	37611.2605923786	0.0702425635886323	0.232398193499766	0.166603131670447	50	6	0	324
QG7	39D5-39E1	2L:21511728..21512750	His1:CG33849	FBgn0053849	CG33849	19.6361848528475	2L	20750000	20240000	2e+06	53.9770389680488	53.8874846518552	55.2083293658254	0.0955012651224934	0.0345944162234887	233.68223619896	-0.0507390046738408	-0.431061405921466	0.889118446582717	0.49891398184745	-0.280574340506279	-0.106875528732706	0.100228164220025	-0.0627871570141128	-0.535435475581612	134918.607423398	0.26374028937545	-0.131220231597161	-0.70224765724486	0.135357892603285	0.393658405165485	477.905873056535	0.0532683641067284	0.103836617269086	8.09044441393962	0.0931041323446794	0.333955715585968	0.101473912519062	0.153707800868645	0.0680588113818556	0.215161285684641	37611.2605923786	0.0702425635886323	0.232398193499766	0.166603131670447	50	6	0	324
QG7	39E1-39E1	2L:21516773..21517795	His1:CG33852	FBgn0053852	CG33852	19.6361848528475	2L	20750000	20240000	2e+06	53.9770389680488	53.8874846518552	55.2083293658254	0.0955012651224934	0.0345944162234887	233.68223619896	-0.0507390046738408	-0.431061405921466	0.889118446582717	0.49891398184745	-0.280574340506279	-0.106875528732706	0.100228164220025	-0.0627871570141128	-0.535435475581612	134918.607423398	0.26374028937545	-0.131220231597161	-0.70224765724486	0.135357892603285	0.393658405165485	477.905873056535	0.0532683641067284	0.103836617269086	8.09044441393962	0.0931041323446794	0.333955715585968	0.101473912519062	0.153707800868645	0.0680588113818556	0.215161285684641	37611.2605923786	0.0702425635886323	0.232398193499766	0.166603131670447	50	6	0	324
QG7	39E1-39E1	2L:21521616..21522638	His1:CG33855	FBgn0053855	CG33855	20.4988114350675	2L	20750000	20230000	1820000	53.9770389680488	53.8851914752539	55.1256978968901	0.095443018021735	0.0770838143637573	236.008598309219	-0.0452624102991243	-0.453453600214687	-0.684580085180179	0.505465376172247	-0.263783130168147	-0.109464931864113	0.0746968269017119	-0.0640259204820844	-0.496340301656326	133777.926437443	0.275516489630693	-0.13796686815657	-0.720210632138916	0.135009961127174	0.392646523646363	476.677437147432	0.0531314401328307	0.103569709837049	8.06964828441075	0.0928648122904464	0.333097297189784	0.101343001517637	0.153509503181692	0.0679710090400259	0.214883707155562	37562.7384878615	0.0701519439986926	0.232098377719679	0.166388197779892	50	6	0	324
QG7	39E1-39E1	2L:21526459..21527481	His1:CG33858	FBgn0053858	CG33858	20.4988114350675	2L	20750000	20230000	1820000	53.9770389680488	53.8851914752539	55.1256978968901	0.095443018021735	0.0770838143637573	236.008598309219	-0.0452624102991243	-0.453453600214687	-0.684580085180179	0.505465376172247	-0.263783130168147	-0.109464931864113	0.0746968269017119	-0.0640259204820844	-0.496340301656326	133777.926437443	0.275516489630693	-0.13796686815657	-0.720210632138916	0.135009961127174	0.392646523646363	476.677437147432	0.0531314401328307	0.103569709837049	8.06964828441075	0.0928648122904464	0.333097297189784	0.101343001517637	0.153509503181692	0.0679710090400259	0.214883707155562	37562.7384878615	0.0701519439986926	0.232098377719679	0.166388197779892	50	6	0	324
QG7	39E1-39E1	2L:21531302..21532324	His1:CG33861	FBgn0053861	CG33861	20.4988114350675	2L	20750000	20230000	1820000	53.9770389680488	53.8851914752539	55.1256978968901	0.095443018021735	0.0770838143637573	236.008598309219	-0.0452624102991243	-0.453453600214687	-0.684580085180179	0.505465376172247	-0.263783130168147	-0.109464931864113	0.0746968269017119	-0.0640259204820844	-0.496340301656326	133777.926437443	0.275516489630693	-0.13796686815657	-0.720210632138916	0.135009961127174	0.392646523646363	476.677437147432	0.0531314401328307	0.103569709837049	8.06964828441075	0.0928648122904464	0.333097297189784	0.101343001517637	0.153509503181692	0.0679710090400259	0.214883707155562	37562.7384878615	0.0701519439986926	0.232098377719679	0.166388197779892	50	6	0	324
QG7	39E1-39E1	2L:21536346..21537368	His1:CG33864	FBgn0053864	CG33864	19.6361848528475	2L	20750000	20240000	2e+06	53.9770389680488	53.8874846518552	55.2083293658254	0.0955012651224934	0.0345944162234887	233.68223619896	-0.0507390046738408	-0.431061405921466	0.889118446582717	0.49891398184745	-0.280574340506279	-0.106875528732706	0.100228164220025	-0.0627871570141128	-0.535435475581612	134918.607423398	0.26374028937545	-0.131220231597161	-0.70224765724486	0.135357892603285	0.393658405165485	477.905873056535	0.0532683641067284	0.103836617269086	8.09044441393962	0.0931041323446794	0.333955715585968	0.101473912519062	0.153707800868645	0.0680588113818556	0.215161285684641	37611.2605923786	0.0702425635886323	0.232398193499766	0.166603131670447	50	6	0	324
QG7	39D3-39D3	2L:21423737..21424229	His2A:CG31618	FBgn0051618	CG31618	23.0439820260228	2L	20740000	20510000	20860000	53.9757757099406	53.9414580042694	53.989749405029	0.0986790045869604	0.486517358912739	-4.30156934218934	-0.0900928923002099	-0.404644521502288	18.1372989922279	0.556797064241479	-0.146979670658001	-0.19928127245064	0.170532142798867	-0.122738525940468	-0.193870496814624	82317.9111781793	0.31984206274108	-0.0426984273993574	-0.653099154696359	0.134762630556861	0.391927179999456	189.572425778023	0.0529978405047122	0.103380460581885	6.87888864952773	0.0926958280901188	0.334197057433064	0.102182807112407	0.154707673938005	0.0684856325503758	0.216560979549092	26872.347575113	0.0706744081518476	0.2332433314665	0.167486259446563	50	6	0	325
QG7	39D3-39D3	2L:21433862..21434337	His2A:CG33808	FBgn0053808	CG33808	23.0439820260228	2L	20740000	20510000	20860000	53.9757757099406	53.9414580042694	53.989749405029	0.0986790045869604	0.486517358912739	-4.30156934218934	-0.0900928923002099	-0.404644521502288	18.1372989922279	0.556797064241479	-0.146979670658001	-0.19928127245064	0.170532142798867	-0.122738525940468	-0.193870496814624	82317.9111781793	0.31984206274108	-0.0426984273993574	-0.653099154696359	0.134762630556861	0.391927179999456	189.572425778023	0.0529978405047122	0.103380460581885	6.87888864952773	0.0926958280901188	0.334197057433064	0.102182807112407	0.154707673938005	0.0684856325503758	0.216560979549092	26872.347575113	0.0706744081518476	0.2332433314665	0.167486259446563	50	6	0	325
QG7	39D4-39D4	2L:21452934..21453426	His2A:CG33814	FBgn0053814	CG33814	23.0439820260228	2L	20740000	20510000	20860000	53.9757757099406	53.9414580042694	53.989749405029	0.0986790045869604	0.486517358912739	-4.30156934218934	-0.0900928923002099	-0.404644521502288	18.1372989922279	0.556797064241479	-0.146979670658001	-0.19928127245064	0.170532142798867	-0.122738525940468	-0.193870496814624	82317.9111781793	0.31984206274108	-0.0426984273993574	-0.653099154696359	0.134762630556861	0.391927179999456	189.572425778023	0.0529978405047122	0.103380460581885	6.87888864952773	0.0926958280901188	0.334197057433064	0.102182807112407	0.154707673938005	0.0684856325503758	0.216560979549092	26872.347575113	0.0706744081518476	0.2332433314665	0.167486259446563	50	6	0	325
QG7	39D4-39D4	2L:21457995..21458487	His2A:CG33817	FBgn0053817	CG33817	23.0439820260228	2L	20740000	20510000	20860000	53.9757757099406	53.9414580042694	53.989749405029	0.0986790045869604	0.486517358912739	-4.30156934218934	-0.0900928923002099	-0.404644521502288	18.1372989922279	0.556797064241479	-0.146979670658001	-0.19928127245064	0.170532142798867	-0.122738525940468	-0.193870496814624	82317.9111781793	0.31984206274108	-0.0426984273993574	-0.653099154696359	0.134762630556861	0.391927179999456	189.572425778023	0.0529978405047122	0.103380460581885	6.87888864952773	0.0926958280901188	0.334197057433064	0.102182807112407	0.154707673938005	0.0684856325503758	0.216560979549092	26872.347575113	0.0706744081518476	0.2332433314665	0.167486259446563	50	6	0	325
QG7	39D4-39D4	2L:21463055..21463547	His2A:CG33820	FBgn0053820	CG33820	23.0439820260228	2L	20740000	20510000	20860000	53.9757757099406	53.9414580042694	53.989749405029	0.0986790045869604	0.486517358912739	-4.30156934218934	-0.0900928923002099	-0.404644521502288	18.1372989922279	0.556797064241479	-0.146979670658001	-0.19928127245064	0.170532142798867	-0.122738525940468	-0.193870496814624	82317.9111781793	0.31984206274108	-0.0426984273993574	-0.653099154696359	0.134762630556861	0.391927179999456	189.572425778023	0.0529978405047122	0.103380460581885	6.87888864952773	0.0926958280901188	0.334197057433064	0.102182807112407	0.154707673938005	0.0684856325503758	0.216560979549092	26872.347575113	0.0706744081518476	0.2332433314665	0.167486259446563	50	6	0	325
QG7	39D4-39D4	2L:21468098..21468590	His2A:CG33823	FBgn0053823	CG33823	23.0439820260228	2L	20740000	20510000	20860000	53.9757757099406	53.9414580042694	53.989749405029	0.0986790045869604	0.486517358912739	-4.30156934218934	-0.0900928923002099	-0.404644521502288	18.1372989922279	0.556797064241479	-0.146979670658001	-0.19928127245064	0.170532142798867	-0.122738525940468	-0.193870496814624	82317.9111781793	0.31984206274108	-0.0426984273993574	-0.653099154696359	0.134762630556861	0.391927179999456	189.572425778023	0.0529978405047122	0.103380460581885	6.87888864952773	0.0926958280901188	0.334197057433064	0.102182807112407	0.154707673938005	0.0684856325503758	0.216560979549092	26872.347575113	0.0706744081518476	0.2332433314665	0.167486259446563	50	6	0	325
QG7	39D5-39D5	2L:21473141..21473633	His2A:CG33826	FBgn0053826	CG33826	23.0439820260228	2L	20740000	20510000	20860000	53.9757757099406	53.9414580042694	53.989749405029	0.0986790045869604	0.486517358912739	-4.30156934218934	-0.0900928923002099	-0.404644521502288	18.1372989922279	0.556797064241479	-0.146979670658001	-0.19928127245064	0.170532142798867	-0.122738525940468	-0.193870496814624	82317.9111781793	0.31984206274108	-0.0426984273993574	-0.653099154696359	0.134762630556861	0.391927179999456	189.572425778023	0.0529978405047122	0.103380460581885	6.87888864952773	0.0926958280901188	0.334197057433064	0.102182807112407	0.154707673938005	0.0684856325503758	0.216560979549092	26872.347575113	0.0706744081518476	0.2332433314665	0.167486259446563	50	6	0	325
QG7	39D5-39D5	2L:21478184..21478676	His2A:CG33829	FBgn0053829	CG33829	23.0439820260228	2L	20740000	20510000	20860000	53.9757757099406	53.9414580042694	53.989749405029	0.0986790045869604	0.486517358912739	-4.30156934218934	-0.0900928923002099	-0.404644521502288	18.1372989922279	0.556797064241479	-0.146979670658001	-0.19928127245064	0.170532142798867	-0.122738525940468	-0.193870496814624	82317.9111781793	0.31984206274108	-0.0426984273993574	-0.653099154696359	0.134762630556861	0.391927179999456	189.572425778023	0.0529978405047122	0.103380460581885	6.87888864952773	0.0926958280901188	0.334197057433064	0.102182807112407	0.154707673938005	0.0684856325503758	0.216560979549092	26872.347575113	0.0706744081518476	0.2332433314665	0.167486259446563	50	6	0	325
QG7	39D5-39D5	2L:21483227..21483719	His2A:CG33832	FBgn0053832	CG33832	23.0439820260228	2L	20740000	20510000	20860000	53.9757757099406	53.9414580042694	53.989749405029	0.0986790045869604	0.486517358912739	-4.30156934218934	-0.0900928923002099	-0.404644521502288	18.1372989922279	0.556797064241479	-0.146979670658001	-0.19928127245064	0.170532142798867	-0.122738525940468	-0.193870496814624	82317.9111781793	0.31984206274108	-0.0426984273993574	-0.653099154696359	0.134762630556861	0.391927179999456	189.572425778023	0.0529978405047122	0.103380460581885	6.87888864952773	0.0926958280901188	0.334197057433064	0.102182807112407	0.154707673938005	0.0684856325503758	0.216560979549092	26872.347575113	0.0706744081518476	0.2332433314665	0.167486259446563	50	6	0	325
QG7	39D5-39D5	2L:21488378..21488870	His2A:CG33835	FBgn0053835	CG33835	23.0439820260228	2L	20740000	20510000	20860000	53.9757757099406	53.9414580042694	53.989749405029	0.0986790045869604	0.486517358912739	-4.30156934218934	-0.0900928923002099	-0.404644521502288	18.1372989922279	0.556797064241479	-0.146979670658001	-0.19928127245064	0.170532142798867	-0.122738525940468	-0.193870496814624	82317.9111781793	0.31984206274108	-0.0426984273993574	-0.653099154696359	0.134762630556861	0.391927179999456	189.572425778023	0.0529978405047122	0.103380460581885	6.87888864952773	0.0926958280901188	0.334197057433064	0.102182807112407	0.154707673938005	0.0684856325503758	0.216560979549092	26872.347575113	0.0706744081518476	0.2332433314665	0.167486259446563	50	6	0	325
QG7	39D5-39D5	2L:21493423..21493915	His2A:CG33838	FBgn0053838	CG33838	23.0439820260228	2L	20740000	20510000	20860000	53.9757757099406	53.9414580042694	53.989749405029	0.0986790045869604	0.486517358912739	-4.30156934218934	-0.0900928923002099	-0.404644521502288	18.1372989922279	0.556797064241479	-0.146979670658001	-0.19928127245064	0.170532142798867	-0.122738525940468	-0.193870496814624	82317.9111781793	0.31984206274108	-0.0426984273993574	-0.653099154696359	0.134762630556861	0.391927179999456	189.572425778023	0.0529978405047122	0.103380460581885	6.87888864952773	0.0926958280901188	0.334197057433064	0.102182807112407	0.154707673938005	0.0684856325503758	0.216560979549092	26872.347575113	0.0706744081518476	0.2332433314665	0.167486259446563	50	6	0	325
QG7	39D5-39D5	2L:21498468..21498960	His2A:CG33841	FBgn0053841	CG33841	23.0439820260228	2L	20740000	20510000	20860000	53.9757757099406	53.9414580042694	53.989749405029	0.0986790045869604	0.486517358912739	-4.30156934218934	-0.0900928923002099	-0.404644521502288	18.1372989922279	0.556797064241479	-0.146979670658001	-0.19928127245064	0.170532142798867	-0.122738525940468	-0.193870496814624	82317.9111781793	0.31984206274108	-0.0426984273993574	-0.653099154696359	0.134762630556861	0.391927179999456	189.572425778023	0.0529978405047122	0.103380460581885	6.87888864952773	0.0926958280901188	0.334197057433064	0.102182807112407	0.154707673938005	0.0684856325503758	0.216560979549092	26872.347575113	0.0706744081518476	0.2332433314665	0.167486259446563	50	6	0	325
QG7	39D5-39D5	2L:21503521..21504013	His2A:CG33844	FBgn0053844	CG33844	23.0439820260228	2L	20740000	20510000	20860000	53.9757757099406	53.9414580042694	53.989749405029	0.0986790045869604	0.486517358912739	-4.30156934218934	-0.0900928923002099	-0.404644521502288	18.1372989922279	0.556797064241479	-0.146979670658001	-0.19928127245064	0.170532142798867	-0.122738525940468	-0.193870496814624	82317.9111781793	0.31984206274108	-0.0426984273993574	-0.653099154696359	0.134762630556861	0.391927179999456	189.572425778023	0.0529978405047122	0.103380460581885	6.87888864952773	0.0926958280901188	0.334197057433064	0.102182807112407	0.154707673938005	0.0684856325503758	0.216560979549092	26872.347575113	0.0706744081518476	0.2332433314665	0.167486259446563	50	6	0	325
QG7	39D5-39D5	2L:21508566..21509058	His2A:CG33847	FBgn0053847	CG33847	23.0439820260228	2L	20740000	20510000	20860000	53.9757757099406	53.9414580042694	53.989749405029	0.0986790045869604	0.486517358912739	-4.30156934218934	-0.0900928923002099	-0.404644521502288	18.1372989922279	0.556797064241479	-0.146979670658001	-0.19928127245064	0.170532142798867	-0.122738525940468	-0.193870496814624	82317.9111781793	0.31984206274108	-0.0426984273993574	-0.653099154696359	0.134762630556861	0.391927179999456	189.572425778023	0.0529978405047122	0.103380460581885	6.87888864952773	0.0926958280901188	0.334197057433064	0.102182807112407	0.154707673938005	0.0684856325503758	0.216560979549092	26872.347575113	0.0706744081518476	0.2332433314665	0.167486259446563	50	6	0	325
QG7	39E1-39E1	2L:21513610..21514102	His2A:CG33850	FBgn0053850	CG33850	23.0439820260228	2L	20740000	20510000	20860000	53.9757757099406	53.9414580042694	53.989749405029	0.0986790045869604	0.486517358912739	-4.30156934218934	-0.0900928923002099	-0.404644521502288	18.1372989922279	0.556797064241479	-0.146979670658001	-0.19928127245064	0.170532142798867	-0.122738525940468	-0.193870496814624	82317.9111781793	0.31984206274108	-0.0426984273993574	-0.653099154696359	0.134762630556861	0.391927179999456	189.572425778023	0.0529978405047122	0.103380460581885	6.87888864952773	0.0926958280901188	0.334197057433064	0.102182807112407	0.154707673938005	0.0684856325503758	0.216560979549092	26872.347575113	0.0706744081518476	0.2332433314665	0.167486259446563	50	6	0	325
QG7	39E1-39E1	2L:21518655..21519147	His2A:CG33853	FBgn0053853	CG33853	23.0439820260228	2L	20740000	20510000	20860000	53.9757757099406	53.9414580042694	53.989749405029	0.0986790045869604	0.486517358912739	-4.30156934218934	-0.0900928923002099	-0.404644521502288	18.1372989922279	0.556797064241479	-0.146979670658001	-0.19928127245064	0.170532142798867	-0.122738525940468	-0.193870496814624	82317.9111781793	0.31984206274108	-0.0426984273993574	-0.653099154696359	0.134762630556861	0.391927179999456	189.572425778023	0.0529978405047122	0.103380460581885	6.87888864952773	0.0926958280901188	0.334197057433064	0.102182807112407	0.154707673938005	0.0684856325503758	0.216560979549092	26872.347575113	0.0706744081518476	0.2332433314665	0.167486259446563	50	6	0	325
QG7	39E1-39E1	2L:21523498..21523990	His2A:CG33856	FBgn0053856	CG33856	23.0439820260228	2L	20740000	20510000	20860000	53.9757757099406	53.9414580042694	53.989749405029	0.0986790045869604	0.486517358912739	-4.30156934218934	-0.0900928923002099	-0.404644521502288	18.1372989922279	0.556797064241479	-0.146979670658001	-0.19928127245064	0.170532142798867	-0.122738525940468	-0.193870496814624	82317.9111781793	0.31984206274108	-0.0426984273993574	-0.653099154696359	0.134762630556861	0.391927179999456	189.572425778023	0.0529978405047122	0.103380460581885	6.87888864952773	0.0926958280901188	0.334197057433064	0.102182807112407	0.154707673938005	0.0684856325503758	0.216560979549092	26872.347575113	0.0706744081518476	0.2332433314665	0.167486259446563	50	6	0	325
QG7	39E1-39E1	2L:21528341..21528833	His2A:CG33859	FBgn0053859	CG33859	23.0439820260228	2L	20740000	20510000	20860000	53.9757757099406	53.9414580042694	53.989749405029	0.0986790045869604	0.486517358912739	-4.30156934218934	-0.0900928923002099	-0.404644521502288	18.1372989922279	0.556797064241479	-0.146979670658001	-0.19928127245064	0.170532142798867	-0.122738525940468	-0.193870496814624	82317.9111781793	0.31984206274108	-0.0426984273993574	-0.653099154696359	0.134762630556861	0.391927179999456	189.572425778023	0.0529978405047122	0.103380460581885	6.87888864952773	0.0926958280901188	0.334197057433064	0.102182807112407	0.154707673938005	0.0684856325503758	0.216560979549092	26872.347575113	0.0706744081518476	0.2332433314665	0.167486259446563	50	6	0	325
QG7	39E1-39E1	2L:21533184..21533676	His2A:CG33862	FBgn0053862	CG33862	23.0439820260228	2L	20740000	20510000	20860000	53.9757757099406	53.9414580042694	53.989749405029	0.0986790045869604	0.486517358912739	-4.30156934218934	-0.0900928923002099	-0.404644521502288	18.1372989922279	0.556797064241479	-0.146979670658001	-0.19928127245064	0.170532142798867	-0.122738525940468	-0.193870496814624	82317.9111781793	0.31984206274108	-0.0426984273993574	-0.653099154696359	0.134762630556861	0.391927179999456	189.572425778023	0.0529978405047122	0.103380460581885	6.87888864952773	0.0926958280901188	0.334197057433064	0.102182807112407	0.154707673938005	0.0684856325503758	0.216560979549092	26872.347575113	0.0706744081518476	0.2332433314665	0.167486259446563	50	6	0	325
QG7	39E1-39E1	2L:21538228..21538720	His2A:CG33865	FBgn0053865	CG33865	23.0439820260228	2L	20740000	20510000	20860000	53.9757757099406	53.9414580042694	53.989749405029	0.0986790045869604	0.486517358912739	-4.30156934218934	-0.0900928923002099	-0.404644521502288	18.1372989922279	0.556797064241479	-0.146979670658001	-0.19928127245064	0.170532142798867	-0.122738525940468	-0.193870496814624	82317.9111781793	0.31984206274108	-0.0426984273993574	-0.653099154696359	0.134762630556861	0.391927179999456	189.572425778023	0.0529978405047122	0.103380460581885	6.87888864952773	0.0926958280901188	0.334197057433064	0.102182807112407	0.154707673938005	0.0684856325503758	0.216560979549092	26872.347575113	0.0706744081518476	0.2332433314665	0.167486259446563	50	6	0	325
QG7	39D3-39D3	2L:21423014..21423608	His2B:CG17949	FBgn0061209	CG17949	21.118459423211	2R	1340000	20510000	2e+06	54.978664682157	53.9414580042694	55.2083293658254	-0.00146596524998447	0.965404393329472	-380.857552375065	-0.0315730844587991	-0.529767217065685	13.5830158288861	0.572996568603324	0.200942559716797	-0.272827780601863	0.126089389041795	0.00473185017344733	-0.129450748852032	-271.211237497033	0.307443153314006	-0.311259522995227	-0.473584421570031	0.133857394919234	0.674283240251638	2358.63076794628	0.0526111866043394	0.0991366880037333	94.3354460627676	0.0950744594884526	0.312187531105707	0.099853200090402	0.147876843685835	0.0659135162869576	0.27997415365071	111.065032494274	0.0765565624893465	0.25688063325549	0.155674438941407	50	2	0	324
QG7	39E1-39E1	2L:21537505..21538099	His2B:CG33868	FBgn0053868	CG33868	21.118459423211	2R	1340000	20510000	2e+06	54.978664682157	53.9414580042694	55.2083293658254	-0.00146596524998447	0.965404393329472	-380.857552375065	-0.0315730844587991	-0.529767217065685	13.5830158288861	0.572996568603324	0.200942559716797	-0.272827780601863	0.126089389041795	0.00473185017344733	-0.129450748852032	-271.211237497033	0.307443153314006	-0.311259522995227	-0.473584421570031	0.133857394919234	0.674283240251638	2358.63076794628	0.0526111866043394	0.0991366880037333	94.3354460627676	0.0950744594884526	0.312187531105707	0.099853200090402	0.147876843685835	0.0659135162869576	0.27997415365071	111.065032494274	0.0765565624893465	0.25688063325549	0.155674438941407	50	2	0	324
QG7	39E1-39E1	2L:21532461..21533055	His2B:CG33870	FBgn0053870	CG33870	21.118459423211	2R	1340000	20510000	2e+06	54.978664682157	53.9414580042694	55.2083293658254	-0.00146596524998447	0.965404393329472	-380.857552375065	-0.0315730844587991	-0.529767217065685	13.5830158288861	0.572996568603324	0.200942559716797	-0.272827780601863	0.126089389041795	0.00473185017344733	-0.129450748852032	-271.211237497033	0.307443153314006	-0.311259522995227	-0.473584421570031	0.133857394919234	0.674283240251638	2358.63076794628	0.0526111866043394	0.0991366880037333	94.3354460627676	0.0950744594884526	0.312187531105707	0.099853200090402	0.147876843685835	0.0659135162869576	0.27997415365071	111.065032494274	0.0765565624893465	0.25688063325549	0.155674438941407	50	2	0	324
QG7	39E1-39E1	2L:21527618..21528212	His2B:CG33872	FBgn0053872	CG33872	21.118459423211	2R	1340000	20510000	2e+06	54.978664682157	53.9414580042694	55.2083293658254	-0.00146596524998447	0.965404393329472	-380.857552375065	-0.0315730844587991	-0.529767217065685	13.5830158288861	0.572996568603324	0.200942559716797	-0.272827780601863	0.126089389041795	0.00473185017344733	-0.129450748852032	-271.211237497033	0.307443153314006	-0.311259522995227	-0.473584421570031	0.133857394919234	0.674283240251638	2358.63076794628	0.0526111866043394	0.0991366880037333	94.3354460627676	0.0950744594884526	0.312187531105707	0.099853200090402	0.147876843685835	0.0659135162869576	0.27997415365071	111.065032494274	0.0765565624893465	0.25688063325549	0.155674438941407	50	2	0	324
QG7	39E1-39E1	2L:21522775..21523369	His2B:CG33874	FBgn0053874	CG33874	21.118459423211	2R	1340000	20510000	2e+06	54.978664682157	53.9414580042694	55.2083293658254	-0.00146596524998447	0.965404393329472	-380.857552375065	-0.0315730844587991	-0.529767217065685	13.5830158288861	0.572996568603324	0.200942559716797	-0.272827780601863	0.126089389041795	0.00473185017344733	-0.129450748852032	-271.211237497033	0.307443153314006	-0.311259522995227	-0.473584421570031	0.133857394919234	0.674283240251638	2358.63076794628	0.0526111866043394	0.0991366880037333	94.3354460627676	0.0950744594884526	0.312187531105707	0.099853200090402	0.147876843685835	0.0659135162869576	0.27997415365071	111.065032494274	0.0765565624893465	0.25688063325549	0.155674438941407	50	2	0	324
QG7	39E1-39E1	2L:21517932..21518526	His2B:CG33876	FBgn0053876	CG33876	21.118459423211	2R	1340000	20510000	2e+06	54.978664682157	53.9414580042694	55.2083293658254	-0.00146596524998447	0.965404393329472	-380.857552375065	-0.0315730844587991	-0.529767217065685	13.5830158288861	0.572996568603324	0.200942559716797	-0.272827780601863	0.126089389041795	0.00473185017344733	-0.129450748852032	-271.211237497033	0.307443153314006	-0.311259522995227	-0.473584421570031	0.133857394919234	0.674283240251638	2358.63076794628	0.0526111866043394	0.0991366880037333	94.3354460627676	0.0950744594884526	0.312187531105707	0.099853200090402	0.147876843685835	0.0659135162869576	0.27997415365071	111.065032494274	0.0765565624893465	0.25688063325549	0.155674438941407	50	2	0	324
QG7	39E1-39E1	2L:21512887..21513481	His2B:CG33878	FBgn0053878	CG33878	21.118459423211	2R	1340000	20510000	2e+06	54.978664682157	53.9414580042694	55.2083293658254	-0.00146596524998447	0.965404393329472	-380.857552375065	-0.0315730844587991	-0.529767217065685	13.5830158288861	0.572996568603324	0.200942559716797	-0.272827780601863	0.126089389041795	0.00473185017344733	-0.129450748852032	-271.211237497033	0.307443153314006	-0.311259522995227	-0.473584421570031	0.133857394919234	0.674283240251638	2358.63076794628	0.0526111866043394	0.0991366880037333	94.3354460627676	0.0950744594884526	0.312187531105707	0.099853200090402	0.147876843685835	0.0659135162869576	0.27997415365071	111.065032494274	0.0765565624893465	0.25688063325549	0.155674438941407	50	2	0	324
QG7	39D5-39D5	2L:21507843..21508437	His2B:CG33880	FBgn0053880	CG33880	21.118459423211	2R	1340000	20510000	2e+06	54.978664682157	53.9414580042694	55.2083293658254	-0.00146596524998447	0.965404393329472	-380.857552375065	-0.0315730844587991	-0.529767217065685	13.5830158288861	0.572996568603324	0.200942559716797	-0.272827780601863	0.126089389041795	0.00473185017344733	-0.129450748852032	-271.211237497033	0.307443153314006	-0.311259522995227	-0.473584421570031	0.133857394919234	0.674283240251638	2358.63076794628	0.0526111866043394	0.0991366880037333	94.3354460627676	0.0950744594884526	0.312187531105707	0.099853200090402	0.147876843685835	0.0659135162869576	0.27997415365071	111.065032494274	0.0765565624893465	0.25688063325549	0.155674438941407	50	2	0	324
QG7	39D5-39D5	2L:21502798..21503392	His2B:CG33882	FBgn0053882	CG33882	21.118459423211	2R	1340000	20510000	2e+06	54.978664682157	53.9414580042694	55.2083293658254	-0.00146596524998447	0.965404393329472	-380.857552375065	-0.0315730844587991	-0.529767217065685	13.5830158288861	0.572996568603324	0.200942559716797	-0.272827780601863	0.126089389041795	0.00473185017344733	-0.129450748852032	-271.211237497033	0.307443153314006	-0.311259522995227	-0.473584421570031	0.133857394919234	0.674283240251638	2358.63076794628	0.0526111866043394	0.0991366880037333	94.3354460627676	0.0950744594884526	0.312187531105707	0.099853200090402	0.147876843685835	0.0659135162869576	0.27997415365071	111.065032494274	0.0765565624893465	0.25688063325549	0.155674438941407	50	2	0	324
QG7	39D5-39D5	2L:21497745..21498339	His2B:CG33884	FBgn0053884	CG33884	21.118459423211	2R	1340000	20510000	2e+06	54.978664682157	53.9414580042694	55.2083293658254	-0.00146596524998447	0.965404393329472	-380.857552375065	-0.0315730844587991	-0.529767217065685	13.5830158288861	0.572996568603324	0.200942559716797	-0.272827780601863	0.126089389041795	0.00473185017344733	-0.129450748852032	-271.211237497033	0.307443153314006	-0.311259522995227	-0.473584421570031	0.133857394919234	0.674283240251638	2358.63076794628	0.0526111866043394	0.0991366880037333	94.3354460627676	0.0950744594884526	0.312187531105707	0.099853200090402	0.147876843685835	0.0659135162869576	0.27997415365071	111.065032494274	0.0765565624893465	0.25688063325549	0.155674438941407	50	2	0	324
QG7	39D5-39D5	2L:21492700..21493294	His2B:CG33886	FBgn0053886	CG33886	21.118459423211	2R	1340000	20510000	2e+06	54.978664682157	53.9414580042694	55.2083293658254	-0.00146596524998447	0.965404393329472	-380.857552375065	-0.0315730844587991	-0.529767217065685	13.5830158288861	0.572996568603324	0.200942559716797	-0.272827780601863	0.126089389041795	0.00473185017344733	-0.129450748852032	-271.211237497033	0.307443153314006	-0.311259522995227	-0.473584421570031	0.133857394919234	0.674283240251638	2358.63076794628	0.0526111866043394	0.0991366880037333	94.3354460627676	0.0950744594884526	0.312187531105707	0.099853200090402	0.147876843685835	0.0659135162869576	0.27997415365071	111.065032494274	0.0765565624893465	0.25688063325549	0.155674438941407	50	2	0	324
QG7	39D5-39D5	2L:21487655..21488249	His2B:CG33888	FBgn0053888	CG33888	21.118459423211	2R	1340000	20510000	2e+06	54.978664682157	53.9414580042694	55.2083293658254	-0.00146596524998447	0.965404393329472	-380.857552375065	-0.0315730844587991	-0.529767217065685	13.5830158288861	0.572996568603324	0.200942559716797	-0.272827780601863	0.126089389041795	0.00473185017344733	-0.129450748852032	-271.211237497033	0.307443153314006	-0.311259522995227	-0.473584421570031	0.133857394919234	0.674283240251638	2358.63076794628	0.0526111866043394	0.0991366880037333	94.3354460627676	0.0950744594884526	0.312187531105707	0.099853200090402	0.147876843685835	0.0659135162869576	0.27997415365071	111.065032494274	0.0765565624893465	0.25688063325549	0.155674438941407	50	2	0	324
QG7	39D5-39D5	2L:21482504..21483098	His2B:CG33890	FBgn0053890	CG33890	21.118459423211	2R	1340000	20510000	2e+06	54.978664682157	53.9414580042694	55.2083293658254	-0.00146596524998447	0.965404393329472	-380.857552375065	-0.0315730844587991	-0.529767217065685	13.5830158288861	0.572996568603324	0.200942559716797	-0.272827780601863	0.126089389041795	0.00473185017344733	-0.129450748852032	-271.211237497033	0.307443153314006	-0.311259522995227	-0.473584421570031	0.133857394919234	0.674283240251638	2358.63076794628	0.0526111866043394	0.0991366880037333	94.3354460627676	0.0950744594884526	0.312187531105707	0.099853200090402	0.147876843685835	0.0659135162869576	0.27997415365071	111.065032494274	0.0765565624893465	0.25688063325549	0.155674438941407	50	2	0	324
QG7	39D5-39D5	2L:21477461..21478055	His2B:CG33892	FBgn0053892	CG33892	21.118459423211	2R	1340000	20510000	2e+06	54.978664682157	53.9414580042694	55.2083293658254	-0.00146596524998447	0.965404393329472	-380.857552375065	-0.0315730844587991	-0.529767217065685	13.5830158288861	0.572996568603324	0.200942559716797	-0.272827780601863	0.126089389041795	0.00473185017344733	-0.129450748852032	-271.211237497033	0.307443153314006	-0.311259522995227	-0.473584421570031	0.133857394919234	0.674283240251638	2358.63076794628	0.0526111866043394	0.0991366880037333	94.3354460627676	0.0950744594884526	0.312187531105707	0.099853200090402	0.147876843685835	0.0659135162869576	0.27997415365071	111.065032494274	0.0765565624893465	0.25688063325549	0.155674438941407	50	2	0	324
QG7	39D5-39D5	2L:21472418..21473012	His2B:CG33894	FBgn0053894	CG33894	21.118459423211	2R	1340000	20510000	2e+06	54.978664682157	53.9414580042694	55.2083293658254	-0.00146596524998447	0.965404393329472	-380.857552375065	-0.0315730844587991	-0.529767217065685	13.5830158288861	0.572996568603324	0.200942559716797	-0.272827780601863	0.126089389041795	0.00473185017344733	-0.129450748852032	-271.211237497033	0.307443153314006	-0.311259522995227	-0.473584421570031	0.133857394919234	0.674283240251638	2358.63076794628	0.0526111866043394	0.0991366880037333	94.3354460627676	0.0950744594884526	0.312187531105707	0.099853200090402	0.147876843685835	0.0659135162869576	0.27997415365071	111.065032494274	0.0765565624893465	0.25688063325549	0.155674438941407	50	2	0	324
QG7	39D4-39D4	2L:21467375..21467969	His2B:CG33896	FBgn0053896	CG33896	21.118459423211	2R	1340000	20510000	2e+06	54.978664682157	53.9414580042694	55.2083293658254	-0.00146596524998447	0.965404393329472	-380.857552375065	-0.0315730844587991	-0.529767217065685	13.5830158288861	0.572996568603324	0.200942559716797	-0.272827780601863	0.126089389041795	0.00473185017344733	-0.129450748852032	-271.211237497033	0.307443153314006	-0.311259522995227	-0.473584421570031	0.133857394919234	0.674283240251638	2358.63076794628	0.0526111866043394	0.0991366880037333	94.3354460627676	0.0950744594884526	0.312187531105707	0.099853200090402	0.147876843685835	0.0659135162869576	0.27997415365071	111.065032494274	0.0765565624893465	0.25688063325549	0.155674438941407	50	2	0	324
QG7	39D4-39D4	2L:21462332..21462926	His2B:CG33898	FBgn0053898	CG33898	21.118459423211	2R	1340000	20510000	2e+06	54.978664682157	53.9414580042694	55.2083293658254	-0.00146596524998447	0.965404393329472	-380.857552375065	-0.0315730844587991	-0.529767217065685	13.5830158288861	0.572996568603324	0.200942559716797	-0.272827780601863	0.126089389041795	0.00473185017344733	-0.129450748852032	-271.211237497033	0.307443153314006	-0.311259522995227	-0.473584421570031	0.133857394919234	0.674283240251638	2358.63076794628	0.0526111866043394	0.0991366880037333	94.3354460627676	0.0950744594884526	0.312187531105707	0.099853200090402	0.147876843685835	0.0659135162869576	0.27997415365071	111.065032494274	0.0765565624893465	0.25688063325549	0.155674438941407	50	2	0	324
QG7	39D4-39D4	2L:21457272..21457866	His2B:CG33900	FBgn0053900	CG33900	21.118459423211	2R	1340000	20510000	2e+06	54.978664682157	53.9414580042694	55.2083293658254	-0.00146596524998447	0.965404393329472	-380.857552375065	-0.0315730844587991	-0.529767217065685	13.5830158288861	0.572996568603324	0.200942559716797	-0.272827780601863	0.126089389041795	0.00473185017344733	-0.129450748852032	-271.211237497033	0.307443153314006	-0.311259522995227	-0.473584421570031	0.133857394919234	0.674283240251638	2358.63076794628	0.0526111866043394	0.0991366880037333	94.3354460627676	0.0950744594884526	0.312187531105707	0.099853200090402	0.147876843685835	0.0659135162869576	0.27997415365071	111.065032494274	0.0765565624893465	0.25688063325549	0.155674438941407	50	2	0	324
QG7	39D4-39D4	2L:21452211..21452805	His2B:CG33902	FBgn0053902	CG33902	21.118459423211	2R	1340000	20510000	2e+06	54.978664682157	53.9414580042694	55.2083293658254	-0.00146596524998447	0.965404393329472	-380.857552375065	-0.0315730844587991	-0.529767217065685	13.5830158288861	0.572996568603324	0.200942559716797	-0.272827780601863	0.126089389041795	0.00473185017344733	-0.129450748852032	-271.211237497033	0.307443153314006	-0.311259522995227	-0.473584421570031	0.133857394919234	0.674283240251638	2358.63076794628	0.0526111866043394	0.0991366880037333	94.3354460627676	0.0950744594884526	0.312187531105707	0.099853200090402	0.147876843685835	0.0659135162869576	0.27997415365071	111.065032494274	0.0765565624893465	0.25688063325549	0.155674438941407	50	2	0	324
QG7	39D3-39D3	2L:21438170..21438764	His2B:CG33904	FBgn0053904	CG33904	21.118459423211	2R	1340000	20510000	2e+06	54.978664682157	53.9414580042694	55.2083293658254	-0.00146596524998447	0.965404393329472	-380.857552375065	-0.0315730844587991	-0.529767217065685	13.5830158288861	0.572996568603324	0.200942559716797	-0.272827780601863	0.126089389041795	0.00473185017344733	-0.129450748852032	-271.211237497033	0.307443153314006	-0.311259522995227	-0.473584421570031	0.133857394919234	0.674283240251638	2358.63076794628	0.0526111866043394	0.0991366880037333	94.3354460627676	0.0950744594884526	0.312187531105707	0.099853200090402	0.147876843685835	0.0659135162869576	0.27997415365071	111.065032494274	0.0765565624893465	0.25688063325549	0.155674438941407	50	2	0	324
QG7	39D3-39D3	2L:21433122..21433716	His2B:CG33906	FBgn0053906	CG33906	21.118459423211	2R	1340000	20510000	2e+06	54.978664682157	53.9414580042694	55.2083293658254	-0.00146596524998447	0.965404393329472	-380.857552375065	-0.0315730844587991	-0.529767217065685	13.5830158288861	0.572996568603324	0.200942559716797	-0.272827780601863	0.126089389041795	0.00473185017344733	-0.129450748852032	-271.211237497033	0.307443153314006	-0.311259522995227	-0.473584421570031	0.133857394919234	0.674283240251638	2358.63076794628	0.0526111866043394	0.0991366880037333	94.3354460627676	0.0950744594884526	0.312187531105707	0.099853200090402	0.147876843685835	0.0659135162869576	0.27997415365071	111.065032494274	0.0765565624893465	0.25688063325549	0.155674438941407	50	2	0	324
QG7	39D3-39D3	2L:21428075..21428669	His2B:CG33908	FBgn0053908	CG33908	21.118459423211	2R	1340000	20510000	2e+06	54.978664682157	53.9414580042694	55.2083293658254	-0.00146596524998447	0.965404393329472	-380.857552375065	-0.0315730844587991	-0.529767217065685	13.5830158288861	0.572996568603324	0.200942559716797	-0.272827780601863	0.126089389041795	0.00473185017344733	-0.129450748852032	-271.211237497033	0.307443153314006	-0.311259522995227	-0.473584421570031	0.133857394919234	0.674283240251638	2358.63076794628	0.0526111866043394	0.0991366880037333	94.3354460627676	0.0950744594884526	0.312187531105707	0.099853200090402	0.147876843685835	0.0659135162869576	0.27997415365071	111.065032494274	0.0765565624893465	0.25688063325549	0.155674438941407	50	2	0	324
QG7	39D3-39D3	2L:21418112..21418706	His2B:CG33910	FBgn0053910	CG33910	21.118459423211	2R	1340000	20510000	2e+06	54.978664682157	53.9414580042694	55.2083293658254	-0.00146596524998447	0.965404393329472	-380.857552375065	-0.0315730844587991	-0.529767217065685	13.5830158288861	0.572996568603324	0.200942559716797	-0.272827780601863	0.126089389041795	0.00473185017344733	-0.129450748852032	-271.211237497033	0.307443153314006	-0.311259522995227	-0.473584421570031	0.133857394919234	0.674283240251638	2358.63076794628	0.0526111866043394	0.0991366880037333	94.3354460627676	0.0950744594884526	0.312187531105707	0.099853200090402	0.147876843685835	0.0659135162869576	0.27997415365071	111.065032494274	0.0765565624893465	0.25688063325549	0.155674438941407	50	2	0	324
QG7	39D3-39D3	2L:21425193..21425721	His3:CG31613	FBgn0051613	CG31613	27.2432272349103	2L	21630000	20190000	1670000	54.0293981426139	53.8758069456986	55.0695447199581	0.103879647953711	0.221208743405907	452.012402200777	-0.0682835669218647	-0.531418813859962	-717.960956223874	0.602533789611052	-0.136778247854812	-0.180304289326427	0.0849988826502908	-0.0544509090442122	-0.421397973834663	-6479.57875101068	0.370408019288754	-0.283016924082177	-0.761357156722569	0.130891498108794	0.384336074627574	215.314113304018	0.0523959788710502	0.0989615550069881	488.794833204442	0.0915400923218349	0.309542671944764	0.103718567114797	0.146447933797981	0.0638324124590768	0.233490454913424	45262.6453512702	0.0749621047842697	0.259640670618909	0.166755906118701	51	6	0	319
QG7	39D3-39D3	2L:21420129..21420657	His3:CG33803	FBgn0053803	CG33803	27.2432272349103	2L	21630000	20190000	1670000	54.0293981426139	53.8758069456986	55.0695447199581	0.103879647953711	0.221208743405907	452.012402200777	-0.0682835669218647	-0.531418813859962	-717.960956223874	0.602533789611052	-0.136778247854812	-0.180304289326427	0.0849988826502908	-0.0544509090442122	-0.421397973834663	-6479.57875101068	0.370408019288754	-0.283016924082177	-0.761357156722569	0.130891498108794	0.384336074627574	215.314113304018	0.0523959788710502	0.0989615550069881	488.794833204442	0.0915400923218349	0.309542671944764	0.103718567114797	0.146447933797981	0.0638324124590768	0.233490454913424	45262.6453512702	0.0749621047842697	0.259640670618909	0.166755906118701	51	6	0	319
QG7	39D3-39D3	2L:21430255..21430783	His3:CG33806	FBgn0053806	CG33806	27.2432272349103	2L	21630000	20190000	1670000	54.0293981426139	53.8758069456986	55.0695447199581	0.103879647953711	0.221208743405907	452.012402200777	-0.0682835669218647	-0.531418813859962	-717.960956223874	0.602533789611052	-0.136778247854812	-0.180304289326427	0.0849988826502908	-0.0544509090442122	-0.421397973834663	-6479.57875101068	0.370408019288754	-0.283016924082177	-0.761357156722569	0.130891498108794	0.384336074627574	215.314113304018	0.0523959788710502	0.0989615550069881	488.794833204442	0.0915400923218349	0.309542671944764	0.103718567114797	0.146447933797981	0.0638324124590768	0.233490454913424	45262.6453512702	0.0749621047842697	0.259640670618909	0.166755906118701	51	6	0	319
QG7	39D3-39D3	2L:21435299..21435827	His3:CG33809	FBgn0053809	CG33809	27.2432272349103	2L	21630000	20190000	1670000	54.0293981426139	53.8758069456986	55.0695447199581	0.103879647953711	0.221208743405907	452.012402200777	-0.0682835669218647	-0.531418813859962	-717.960956223874	0.602533789611052	-0.136778247854812	-0.180304289326427	0.0849988826502908	-0.0544509090442122	-0.421397973834663	-6479.57875101068	0.370408019288754	-0.283016924082177	-0.761357156722569	0.130891498108794	0.384336074627574	215.314113304018	0.0523959788710502	0.0989615550069881	488.794833204442	0.0915400923218349	0.309542671944764	0.103718567114797	0.146447933797981	0.0638324124590768	0.233490454913424	45262.6453512702	0.0749621047842697	0.259640670618909	0.166755906118701	51	6	0	319
QG7	39D3-39D3	2L:21440187..21440715	His3:CG33812	FBgn0053812	CG33812	27.2432272349103	2L	21630000	20190000	1670000	54.0293981426139	53.8758069456986	55.0695447199581	0.103879647953711	0.221208743405907	452.012402200777	-0.0682835669218647	-0.531418813859962	-717.960956223874	0.602533789611052	-0.136778247854812	-0.180304289326427	0.0849988826502908	-0.0544509090442122	-0.421397973834663	-6479.57875101068	0.370408019288754	-0.283016924082177	-0.761357156722569	0.130891498108794	0.384336074627574	215.314113304018	0.0523959788710502	0.0989615550069881	488.794833204442	0.0915400923218349	0.309542671944764	0.103718567114797	0.146447933797981	0.0638324124590768	0.233490454913424	45262.6453512702	0.0749621047842697	0.259640670618909	0.166755906118701	51	6	0	319
QG7	39D4-39D4	2L:21454388..21454916	His3:CG33815	FBgn0053815	CG33815	27.2432272349103	2L	21630000	20190000	1670000	54.0293981426139	53.8758069456986	55.0695447199581	0.103879647953711	0.221208743405907	452.012402200777	-0.0682835669218647	-0.531418813859962	-717.960956223874	0.602533789611052	-0.136778247854812	-0.180304289326427	0.0849988826502908	-0.0544509090442122	-0.421397973834663	-6479.57875101068	0.370408019288754	-0.283016924082177	-0.761357156722569	0.130891498108794	0.384336074627574	215.314113304018	0.0523959788710502	0.0989615550069881	488.794833204442	0.0915400923218349	0.309542671944764	0.103718567114797	0.146447933797981	0.0638324124590768	0.233490454913424	45262.6453512702	0.0749621047842697	0.259640670618909	0.166755906118701	51	6	0	319
QG7	39D4-39D4	2L:21459447..21459975	His3:CG33818	FBgn0053818	CG33818	27.0038544615261	2L	21580000	20170000	1580000	54.0288241835941	53.8709874007413	55.0407155701412	0.0757554166905463	0.244528296246857	522.788002864624	-0.0659070915878555	-0.523649001587831	-640.170987186588	0.598531935371561	-0.137862641943212	-0.179619475450688	0.0661445120734912	-0.0524431659555456	-0.490162757057251	-4549.38452912786	0.378482413067919	-0.277408769571809	-0.760305294139441	0.131375299592365	0.385160651763535	250.990786949895	0.0525127658586234	0.0991743578732823	430.746985729715	0.0917032612857566	0.310203789443948	0.104195182865874	0.146574103680466	0.0639285027631326	0.23292522911154	44473.7212942376	0.0750038204132898	0.259380825282535	0.167232434659036	50	6	0	319
QG7	39D4-39D4	2L:21464507..21465035	His3:CG33821	FBgn0053821	CG33821	27.0038544615261	2L	21580000	20170000	1580000	54.0288241835941	53.8709874007413	55.0407155701412	0.0757554166905463	0.244528296246857	522.788002864624	-0.0659070915878555	-0.523649001587831	-640.170987186588	0.598531935371561	-0.137862641943212	-0.179619475450688	0.0661445120734912	-0.0524431659555456	-0.490162757057251	-4549.38452912786	0.378482413067919	-0.277408769571809	-0.760305294139441	0.131375299592365	0.385160651763535	250.990786949895	0.0525127658586234	0.0991743578732823	430.746985729715	0.0917032612857566	0.310203789443948	0.104195182865874	0.146574103680466	0.0639285027631326	0.23292522911154	44473.7212942376	0.0750038204132898	0.259380825282535	0.167232434659036	50	6	0	319
QG7	39D4-39D4	2L:21469550..21470078	His3:CG33824	FBgn0053824	CG33824	27.0038544615261	2L	21580000	20170000	1580000	54.0288241835941	53.8709874007413	55.0407155701412	0.0757554166905463	0.244528296246857	522.788002864624	-0.0659070915878555	-0.523649001587831	-640.170987186588	0.598531935371561	-0.137862641943212	-0.179619475450688	0.0661445120734912	-0.0524431659555456	-0.490162757057251	-4549.38452912786	0.378482413067919	-0.277408769571809	-0.760305294139441	0.131375299592365	0.385160651763535	250.990786949895	0.0525127658586234	0.0991743578732823	430.746985729715	0.0917032612857566	0.310203789443948	0.104195182865874	0.146574103680466	0.0639285027631326	0.23292522911154	44473.7212942376	0.0750038204132898	0.259380825282535	0.167232434659036	50	6	0	319
QG7	39D5-39D5	2L:21474593..21475121	His3:CG33827	FBgn0053827	CG33827	27.0038544615261	2L	21580000	20170000	1580000	54.0288241835941	53.8709874007413	55.0407155701412	0.0757554166905463	0.244528296246857	522.788002864624	-0.0659070915878555	-0.523649001587831	-640.170987186588	0.598531935371561	-0.137862641943212	-0.179619475450688	0.0661445120734912	-0.0524431659555456	-0.490162757057251	-4549.38452912786	0.378482413067919	-0.277408769571809	-0.760305294139441	0.131375299592365	0.385160651763535	250.990786949895	0.0525127658586234	0.0991743578732823	430.746985729715	0.0917032612857566	0.310203789443948	0.104195182865874	0.146574103680466	0.0639285027631326	0.23292522911154	44473.7212942376	0.0750038204132898	0.259380825282535	0.167232434659036	50	6	0	319
QG7	39D5-39D5	2L:21479636..21480164	His3:CG33830	FBgn0053830	CG33830	27.0038544615261	2L	21580000	20170000	1580000	54.0288241835941	53.8709874007413	55.0407155701412	0.0757554166905463	0.244528296246857	522.788002864624	-0.0659070915878555	-0.523649001587831	-640.170987186588	0.598531935371561	-0.137862641943212	-0.179619475450688	0.0661445120734912	-0.0524431659555456	-0.490162757057251	-4549.38452912786	0.378482413067919	-0.277408769571809	-0.760305294139441	0.131375299592365	0.385160651763535	250.990786949895	0.0525127658586234	0.0991743578732823	430.746985729715	0.0917032612857566	0.310203789443948	0.104195182865874	0.146574103680466	0.0639285027631326	0.23292522911154	44473.7212942376	0.0750038204132898	0.259380825282535	0.167232434659036	50	6	0	319
QG7	39D5-39D5	2L:21484681..21485209	His3:CG33833	FBgn0053833	CG33833	27.2432272349103	2L	21630000	20190000	1670000	54.0293981426139	53.8758069456986	55.0695447199581	0.103879647953711	0.221208743405907	452.012402200777	-0.0682835669218647	-0.531418813859962	-717.960956223874	0.602533789611052	-0.136778247854812	-0.180304289326427	0.0849988826502908	-0.0544509090442122	-0.421397973834663	-6479.57875101068	0.370408019288754	-0.283016924082177	-0.761357156722569	0.130891498108794	0.384336074627574	215.314113304018	0.0523959788710502	0.0989615550069881	488.794833204442	0.0915400923218349	0.309542671944764	0.103718567114797	0.146447933797981	0.0638324124590768	0.233490454913424	45262.6453512702	0.0749621047842697	0.259640670618909	0.166755906118701	51	6	0	319
QG7	39D5-39D5	2L:21489830..21490358	His3:CG33836	FBgn0053836	CG33836	27.2432272349103	2L	21630000	20190000	1670000	54.0293981426139	53.8758069456986	55.0695447199581	0.103879647953711	0.221208743405907	452.012402200777	-0.0682835669218647	-0.531418813859962	-717.960956223874	0.602533789611052	-0.136778247854812	-0.180304289326427	0.0849988826502908	-0.0544509090442122	-0.421397973834663	-6479.57875101068	0.370408019288754	-0.283016924082177	-0.761357156722569	0.130891498108794	0.384336074627574	215.314113304018	0.0523959788710502	0.0989615550069881	488.794833204442	0.0915400923218349	0.309542671944764	0.103718567114797	0.146447933797981	0.0638324124590768	0.233490454913424	45262.6453512702	0.0749621047842697	0.259640670618909	0.166755906118701	51	6	0	319
QG7	39D5-39D5	2L:21494875..21495403	His3:CG33839	FBgn0053839	CG33839	27.2432272349103	2L	21630000	20190000	1670000	54.0293981426139	53.8758069456986	55.0695447199581	0.103879647953711	0.221208743405907	452.012402200777	-0.0682835669218647	-0.531418813859962	-717.960956223874	0.602533789611052	-0.136778247854812	-0.180304289326427	0.0849988826502908	-0.0544509090442122	-0.421397973834663	-6479.57875101068	0.370408019288754	-0.283016924082177	-0.761357156722569	0.130891498108794	0.384336074627574	215.314113304018	0.0523959788710502	0.0989615550069881	488.794833204442	0.0915400923218349	0.309542671944764	0.103718567114797	0.146447933797981	0.0638324124590768	0.233490454913424	45262.6453512702	0.0749621047842697	0.259640670618909	0.166755906118701	51	6	0	319
QG7	39D5-39D5	2L:21499920..21500448	His3:CG33842	FBgn0053842	CG33842	27.2432272349103	2L	21630000	20190000	1670000	54.0293981426139	53.8758069456986	55.0695447199581	0.103879647953711	0.221208743405907	452.012402200777	-0.0682835669218647	-0.531418813859962	-717.960956223874	0.602533789611052	-0.136778247854812	-0.180304289326427	0.0849988826502908	-0.0544509090442122	-0.421397973834663	-6479.57875101068	0.370408019288754	-0.283016924082177	-0.761357156722569	0.130891498108794	0.384336074627574	215.314113304018	0.0523959788710502	0.0989615550069881	488.794833204442	0.0915400923218349	0.309542671944764	0.103718567114797	0.146447933797981	0.0638324124590768	0.233490454913424	45262.6453512702	0.0749621047842697	0.259640670618909	0.166755906118701	51	6	0	319
QG7	39D5-39D5	2L:21504973..21505501	His3:CG33845	FBgn0053845	CG33845	27.2432272349103	2L	21630000	20190000	1670000	54.0293981426139	53.8758069456986	55.0695447199581	0.103879647953711	0.221208743405907	452.012402200777	-0.0682835669218647	-0.531418813859962	-717.960956223874	0.602533789611052	-0.136778247854812	-0.180304289326427	0.0849988826502908	-0.0544509090442122	-0.421397973834663	-6479.57875101068	0.370408019288754	-0.283016924082177	-0.761357156722569	0.130891498108794	0.384336074627574	215.314113304018	0.0523959788710502	0.0989615550069881	488.794833204442	0.0915400923218349	0.309542671944764	0.103718567114797	0.146447933797981	0.0638324124590768	0.233490454913424	45262.6453512702	0.0749621047842697	0.259640670618909	0.166755906118701	51	6	0	319
QG7	39D5-39D5	2L:21510018..21510546	His3:CG33848	FBgn0053848	CG33848	27.2432272349103	2L	21630000	20190000	1670000	54.0293981426139	53.8758069456986	55.0695447199581	0.103879647953711	0.221208743405907	452.012402200777	-0.0682835669218647	-0.531418813859962	-717.960956223874	0.602533789611052	-0.136778247854812	-0.180304289326427	0.0849988826502908	-0.0544509090442122	-0.421397973834663	-6479.57875101068	0.370408019288754	-0.283016924082177	-0.761357156722569	0.130891498108794	0.384336074627574	215.314113304018	0.0523959788710502	0.0989615550069881	488.794833204442	0.0915400923218349	0.309542671944764	0.103718567114797	0.146447933797981	0.0638324124590768	0.233490454913424	45262.6453512702	0.0749621047842697	0.259640670618909	0.166755906118701	51	6	0	319
QG7	39E1-39E1	2L:21515062..21515590	His3:CG33851	FBgn0053851	CG33851	27.2432272349103	2L	21630000	20190000	1670000	54.0293981426139	53.8758069456986	55.0695447199581	0.103879647953711	0.221208743405907	452.012402200777	-0.0682835669218647	-0.531418813859962	-717.960956223874	0.602533789611052	-0.136778247854812	-0.180304289326427	0.0849988826502908	-0.0544509090442122	-0.421397973834663	-6479.57875101068	0.370408019288754	-0.283016924082177	-0.761357156722569	0.130891498108794	0.384336074627574	215.314113304018	0.0523959788710502	0.0989615550069881	488.794833204442	0.0915400923218349	0.309542671944764	0.103718567114797	0.146447933797981	0.0638324124590768	0.233490454913424	45262.6453512702	0.0749621047842697	0.259640670618909	0.166755906118701	51	6	0	319
QG7	39E1-39E1	2L:21520109..21520637	His3:CG33854	FBgn0053854	CG33854	27.2432272349103	2L	21630000	20190000	1670000	54.0293981426139	53.8758069456986	55.0695447199581	0.103879647953711	0.221208743405907	452.012402200777	-0.0682835669218647	-0.531418813859962	-717.960956223874	0.602533789611052	-0.136778247854812	-0.180304289326427	0.0849988826502908	-0.0544509090442122	-0.421397973834663	-6479.57875101068	0.370408019288754	-0.283016924082177	-0.761357156722569	0.130891498108794	0.384336074627574	215.314113304018	0.0523959788710502	0.0989615550069881	488.794833204442	0.0915400923218349	0.309542671944764	0.103718567114797	0.146447933797981	0.0638324124590768	0.233490454913424	45262.6453512702	0.0749621047842697	0.259640670618909	0.166755906118701	51	6	0	319
QG7	39E1-39E1	2L:21524952..21525480	His3:CG33857	FBgn0053857	CG33857	27.2432272349103	2L	21630000	20190000	1670000	54.0293981426139	53.8758069456986	55.0695447199581	0.103879647953711	0.221208743405907	452.012402200777	-0.0682835669218647	-0.531418813859962	-717.960956223874	0.602533789611052	-0.136778247854812	-0.180304289326427	0.0849988826502908	-0.0544509090442122	-0.421397973834663	-6479.57875101068	0.370408019288754	-0.283016924082177	-0.761357156722569	0.130891498108794	0.384336074627574	215.314113304018	0.0523959788710502	0.0989615550069881	488.794833204442	0.0915400923218349	0.309542671944764	0.103718567114797	0.146447933797981	0.0638324124590768	0.233490454913424	45262.6453512702	0.0749621047842697	0.259640670618909	0.166755906118701	51	6	0	319
QG7	39E1-39E1	2L:21529795..21530323	His3:CG33860	FBgn0053860	CG33860	27.2432272349103	2L	21630000	20190000	1670000	54.0293981426139	53.8758069456986	55.0695447199581	0.103879647953711	0.221208743405907	452.012402200777	-0.0682835669218647	-0.531418813859962	-717.960956223874	0.602533789611052	-0.136778247854812	-0.180304289326427	0.0849988826502908	-0.0544509090442122	-0.421397973834663	-6479.57875101068	0.370408019288754	-0.283016924082177	-0.761357156722569	0.130891498108794	0.384336074627574	215.314113304018	0.0523959788710502	0.0989615550069881	488.794833204442	0.0915400923218349	0.309542671944764	0.103718567114797	0.146447933797981	0.0638324124590768	0.233490454913424	45262.6453512702	0.0749621047842697	0.259640670618909	0.166755906118701	51	6	0	319
QG7	39E1-39E1	2L:21534636..21535164	His3:CG33863	FBgn0053863	CG33863	27.2432272349103	2L	21630000	20190000	1670000	54.0293981426139	53.8758069456986	55.0695447199581	0.103879647953711	0.221208743405907	452.012402200777	-0.0682835669218647	-0.531418813859962	-717.960956223874	0.602533789611052	-0.136778247854812	-0.180304289326427	0.0849988826502908	-0.0544509090442122	-0.421397973834663	-6479.57875101068	0.370408019288754	-0.283016924082177	-0.761357156722569	0.130891498108794	0.384336074627574	215.314113304018	0.0523959788710502	0.0989615550069881	488.794833204442	0.0915400923218349	0.309542671944764	0.103718567114797	0.146447933797981	0.0638324124590768	0.233490454913424	45262.6453512702	0.0749621047842697	0.259640670618909	0.166755906118701	51	6	0	319
QG7	39E1-39E1	2L:21541153..21541681	His3:CG33866	FBgn0053866	CG33866	27.2432272349103	2L	21630000	20190000	1670000	54.0293981426139	53.8758069456986	55.0695447199581	0.103879647953711	0.221208743405907	452.012402200777	-0.0682835669218647	-0.531418813859962	-717.960956223874	0.602533789611052	-0.136778247854812	-0.180304289326427	0.0849988826502908	-0.0544509090442122	-0.421397973834663	-6479.57875101068	0.370408019288754	-0.283016924082177	-0.761357156722569	0.130891498108794	0.384336074627574	215.314113304018	0.0523959788710502	0.0989615550069881	488.794833204442	0.0915400923218349	0.309542671944764	0.103718567114797	0.146447933797981	0.0638324124590768	0.233490454913424	45262.6453512702	0.0749621047842697	0.259640670618909	0.166755906118701	51	6	0	319
QG7	39D3-39D3	2L:21424593..21425005	His4:CG31611	FBgn0051611	CG31611	26.1765416425375	2L	20750000	20490000	1800000	53.9770389680488	53.9379790897896	55.1175806155973	0.125581098672492	0.355485683551978	-137.693304182503	-0.044220433036726	-0.600192616274593	14.9363879883077	0.582345624225058	-0.215538475264578	-0.226369602454483	0.155816333050337	-0.0775473737038423	-0.322982243454903	126099.982311206	0.282936107469818	-0.0239306491740545	-0.617322185672246	0.132861550991349	0.386398349332737	469.092081008249	0.0522859608544177	0.101921607633917	7.94123617302259	0.0913870568543242	0.32779672822788	0.102457516117303	0.155197716279009	0.0687185168185076	0.217246879996989	37975.8328290713	0.0709234365004997	0.234650868041197	0.168218043678086	50	6	0	324
QG7	39E1-39E1	2L:21534085..21534610	His4:CG33869	FBgn0053869	CG33869	24.0827441171674	2R	1e+06	20480000	1800000	54.9170008746321	53.9362090702393	55.1175806155973	-0.0180344107548873	1.03120422922964	120.819770873454	-0.030526760712949	-0.561747938806896	-52.5387253596253	0.599704169794092	-0.118857957070939	-0.265078716663398	0.267453056678233	-0.0368896152026394	-0.183381547836258	-7.14713961082181	0.302601253196	-0.119839251505728	-0.516033143248374	0.132038553346917	0.67092390912062	169.960480666152	0.0527083832540521	0.099158884513815	115.134705706268	0.0925604410728123	0.310699391630725	0.0999743572295378	0.148112858959882	0.0659016602556562	0.280446323297794	4.96890304444199	0.0765543719304087	0.265738667487872	0.1559234077307	50	2	0	320
QG7	39E1-39E1	2L:21529242..21529769	His4:CG33871	FBgn0053871	CG33871	26.1765416425375	2L	20750000	20490000	1800000	53.9770389680488	53.9379790897896	55.1175806155973	0.125581098672492	0.355485683551978	-137.693304182503	-0.044220433036726	-0.600192616274593	14.9363879883077	0.582345624225058	-0.215538475264578	-0.226369602454483	0.155816333050337	-0.0775473737038423	-0.322982243454903	126099.982311206	0.282936107469818	-0.0239306491740545	-0.617322185672246	0.132861550991349	0.386398349332737	469.092081008249	0.0522859608544177	0.101921607633917	7.94123617302259	0.0913870568543242	0.32779672822788	0.102457516117303	0.155197716279009	0.0687185168185076	0.217246879996989	37975.8328290713	0.0709234365004997	0.234650868041197	0.168218043678086	50	6	0	324
QG7	39E1-39E1	2L:21524399..21524926	His4:CG33873	FBgn0053873	CG33873	26.1765416425375	2L	20750000	20490000	1800000	53.9770389680488	53.9379790897896	55.1175806155973	0.125581098672492	0.355485683551978	-137.693304182503	-0.044220433036726	-0.600192616274593	14.9363879883077	0.582345624225058	-0.215538475264578	-0.226369602454483	0.155816333050337	-0.0775473737038423	-0.322982243454903	126099.982311206	0.282936107469818	-0.0239306491740545	-0.617322185672246	0.132861550991349	0.386398349332737	469.092081008249	0.0522859608544177	0.101921607633917	7.94123617302259	0.0913870568543242	0.32779672822788	0.102457516117303	0.155197716279009	0.0687185168185076	0.217246879996989	37975.8328290713	0.0709234365004997	0.234650868041197	0.168218043678086	50	6	0	324
QG7	39E1-39E1	2L:21519556..21520083	His4:CG33875	FBgn0053875	CG33875	26.1765416425375	2L	20750000	20490000	1800000	53.9770389680488	53.9379790897896	55.1175806155973	0.125581098672492	0.355485683551978	-137.693304182503	-0.044220433036726	-0.600192616274593	14.9363879883077	0.582345624225058	-0.215538475264578	-0.226369602454483	0.155816333050337	-0.0775473737038423	-0.322982243454903	126099.982311206	0.282936107469818	-0.0239306491740545	-0.617322185672246	0.132861550991349	0.386398349332737	469.092081008249	0.0522859608544177	0.101921607633917	7.94123617302259	0.0913870568543242	0.32779672822788	0.102457516117303	0.155197716279009	0.0687185168185076	0.217246879996989	37975.8328290713	0.0709234365004997	0.234650868041197	0.168218043678086	50	6	0	324
QG7	39E1-39E1	2L:21514466..21514878	His4:CG33877	FBgn0053877	CG33877	24.0827441171674	2R	1e+06	20480000	1800000	54.9170008746321	53.9362090702393	55.1175806155973	-0.0180344107548873	1.03120422922964	120.819770873454	-0.030526760712949	-0.561747938806896	-52.5387253596253	0.599704169794092	-0.118857957070939	-0.265078716663398	0.267453056678233	-0.0368896152026394	-0.183381547836258	-7.14713961082181	0.302601253196	-0.119839251505728	-0.516033143248374	0.132038553346917	0.67092390912062	169.960480666152	0.0527083832540521	0.099158884513815	115.134705706268	0.0925604410728123	0.310699391630725	0.0999743572295378	0.148112858959882	0.0659016602556562	0.280446323297794	4.96890304444199	0.0765543719304087	0.265738667487872	0.1559234077307	50	2	0	320
QG7	39D5-39D5	2L:21509422..21509834	His4:CG33879	FBgn0053879	CG33879	24.0827441171674	2R	1e+06	20480000	1800000	54.9170008746321	53.9362090702393	55.1175806155973	-0.0180344107548873	1.03120422922964	120.819770873454	-0.030526760712949	-0.561747938806896	-52.5387253596253	0.599704169794092	-0.118857957070939	-0.265078716663398	0.267453056678233	-0.0368896152026394	-0.183381547836258	-7.14713961082181	0.302601253196	-0.119839251505728	-0.516033143248374	0.132038553346917	0.67092390912062	169.960480666152	0.0527083832540521	0.099158884513815	115.134705706268	0.0925604410728123	0.310699391630725	0.0999743572295378	0.148112858959882	0.0659016602556562	0.280446323297794	4.96890304444199	0.0765543719304087	0.265738667487872	0.1559234077307	50	2	0	320
QG7	39D5-39D5	2L:21504377..21504789	His4:CG33881	FBgn0053881	CG33881	24.0827441171674	2R	1e+06	20480000	1800000	54.9170008746321	53.9362090702393	55.1175806155973	-0.0180344107548873	1.03120422922964	120.819770873454	-0.030526760712949	-0.561747938806896	-52.5387253596253	0.599704169794092	-0.118857957070939	-0.265078716663398	0.267453056678233	-0.0368896152026394	-0.183381547836258	-7.14713961082181	0.302601253196	-0.119839251505728	-0.516033143248374	0.132038553346917	0.67092390912062	169.960480666152	0.0527083832540521	0.099158884513815	115.134705706268	0.0925604410728123	0.310699391630725	0.0999743572295378	0.148112858959882	0.0659016602556562	0.280446323297794	4.96890304444199	0.0765543719304087	0.265738667487872	0.1559234077307	50	2	0	320
QG7	39D5-39D5	2L:21499324..21499736	His4:CG33883	FBgn0053883	CG33883	26.1765416425375	2L	20750000	20490000	1800000	53.9770389680488	53.9379790897896	55.1175806155973	0.125581098672492	0.355485683551978	-137.693304182503	-0.044220433036726	-0.600192616274593	14.9363879883077	0.582345624225058	-0.215538475264578	-0.226369602454483	0.155816333050337	-0.0775473737038423	-0.322982243454903	126099.982311206	0.282936107469818	-0.0239306491740545	-0.617322185672246	0.132861550991349	0.386398349332737	469.092081008249	0.0522859608544177	0.101921607633917	7.94123617302259	0.0913870568543242	0.32779672822788	0.102457516117303	0.155197716279009	0.0687185168185076	0.217246879996989	37975.8328290713	0.0709234365004997	0.234650868041197	0.168218043678086	50	6	0	324
QG7	39D5-39D5	2L:21494279..21494691	His4:CG33885	FBgn0053885	CG33885	26.1765416425375	2L	20750000	20490000	1800000	53.9770389680488	53.9379790897896	55.1175806155973	0.125581098672492	0.355485683551978	-137.693304182503	-0.044220433036726	-0.600192616274593	14.9363879883077	0.582345624225058	-0.215538475264578	-0.226369602454483	0.155816333050337	-0.0775473737038423	-0.322982243454903	126099.982311206	0.282936107469818	-0.0239306491740545	-0.617322185672246	0.132861550991349	0.386398349332737	469.092081008249	0.0522859608544177	0.101921607633917	7.94123617302259	0.0913870568543242	0.32779672822788	0.102457516117303	0.155197716279009	0.0687185168185076	0.217246879996989	37975.8328290713	0.0709234365004997	0.234650868041197	0.168218043678086	50	6	0	324
QG7	39D5-39D5	2L:21489234..21489646	His4:CG33887	FBgn0053887	CG33887	26.1765416425375	2L	20750000	20490000	1800000	53.9770389680488	53.9379790897896	55.1175806155973	0.125581098672492	0.355485683551978	-137.693304182503	-0.044220433036726	-0.600192616274593	14.9363879883077	0.582345624225058	-0.215538475264578	-0.226369602454483	0.155816333050337	-0.0775473737038423	-0.322982243454903	126099.982311206	0.282936107469818	-0.0239306491740545	-0.617322185672246	0.132861550991349	0.386398349332737	469.092081008249	0.0522859608544177	0.101921607633917	7.94123617302259	0.0913870568543242	0.32779672822788	0.102457516117303	0.155197716279009	0.0687185168185076	0.217246879996989	37975.8328290713	0.0709234365004997	0.234650868041197	0.168218043678086	50	6	0	324
QG7	39D5-39D5	2L:21484085..21484497	His4:CG33889	FBgn0053889	CG33889	26.1765416425375	2L	20750000	20490000	1800000	53.9770389680488	53.9379790897896	55.1175806155973	0.125581098672492	0.355485683551978	-137.693304182503	-0.044220433036726	-0.600192616274593	14.9363879883077	0.582345624225058	-0.215538475264578	-0.226369602454483	0.155816333050337	-0.0775473737038423	-0.322982243454903	126099.982311206	0.282936107469818	-0.0239306491740545	-0.617322185672246	0.132861550991349	0.386398349332737	469.092081008249	0.0522859608544177	0.101921607633917	7.94123617302259	0.0913870568543242	0.32779672822788	0.102457516117303	0.155197716279009	0.0687185168185076	0.217246879996989	37975.8328290713	0.0709234365004997	0.234650868041197	0.168218043678086	50	6	0	324
QG7	39D5-39D5	2L:21479042..21479454	His4:CG33891	FBgn0053891	CG33891	26.2051923126127	2L	20750000	20490000	1800000	53.9770389680488	53.9379790897896	55.1175806155973	0.142440913197297	0.35670231030507	-113.499510343451	-0.0427066341683029	-0.602936503055263	14.5402264631593	0.577291802922941	-0.262335687490944	-0.224709675477502	0.184989994711486	-0.0808463311843883	-0.344536831065459	124516.322867668	0.280357977383393	-0.00318507732776072	-0.61165577327214	0.132843033611352	0.386344495640594	469.026702000908	0.0522786735768087	0.10190740246226	7.94012937510578	0.0913743199199294	0.327751042049049	0.102429599390701	0.1551554293646	0.0686997929989266	0.217187686469918	37965.4855067592	0.0709041119037158	0.234586932427899	0.168172209098909	50	6	0	324
QG7	39D5-39D5	2L:21473999..21474411	His4:CG33893	FBgn0053893	CG33893	26.2051923126127	2L	20750000	20490000	1800000	53.9770389680488	53.9379790897896	55.1175806155973	0.142440913197297	0.35670231030507	-113.499510343451	-0.0427066341683029	-0.602936503055263	14.5402264631593	0.577291802922941	-0.262335687490944	-0.224709675477502	0.184989994711486	-0.0808463311843883	-0.344536831065459	124516.322867668	0.280357977383393	-0.00318507732776072	-0.61165577327214	0.132843033611352	0.386344495640594	469.026702000908	0.0522786735768087	0.10190740246226	7.94012937510578	0.0913743199199294	0.327751042049049	0.102429599390701	0.1551554293646	0.0686997929989266	0.217187686469918	37965.4855067592	0.0709041119037158	0.234586932427899	0.168172209098909	50	6	0	324
QG7	39D4-39D4	2L:21468956..21469368	His4:CG33895	FBgn0053895	CG33895	26.2051923126127	2L	20750000	20490000	1800000	53.9770389680488	53.9379790897896	55.1175806155973	0.142440913197297	0.35670231030507	-113.499510343451	-0.0427066341683029	-0.602936503055263	14.5402264631593	0.577291802922941	-0.262335687490944	-0.224709675477502	0.184989994711486	-0.0808463311843883	-0.344536831065459	124516.322867668	0.280357977383393	-0.00318507732776072	-0.61165577327214	0.132843033611352	0.386344495640594	469.026702000908	0.0522786735768087	0.10190740246226	7.94012937510578	0.0913743199199294	0.327751042049049	0.102429599390701	0.1551554293646	0.0686997929989266	0.217187686469918	37965.4855067592	0.0709041119037158	0.234586932427899	0.168172209098909	50	6	0	324
QG7	39D4-39D4	2L:21463913..21464325	His4:CG33897	FBgn0053897	CG33897	26.2051923126127	2L	20750000	20490000	1800000	53.9770389680488	53.9379790897896	55.1175806155973	0.142440913197297	0.35670231030507	-113.499510343451	-0.0427066341683029	-0.602936503055263	14.5402264631593	0.577291802922941	-0.262335687490944	-0.224709675477502	0.184989994711486	-0.0808463311843883	-0.344536831065459	124516.322867668	0.280357977383393	-0.00318507732776072	-0.61165577327214	0.132843033611352	0.386344495640594	469.026702000908	0.0522786735768087	0.10190740246226	7.94012937510578	0.0913743199199294	0.327751042049049	0.102429599390701	0.1551554293646	0.0686997929989266	0.217187686469918	37965.4855067592	0.0709041119037158	0.234586932427899	0.168172209098909	50	6	0	324
QG7	39D4-39D4	2L:21458853..21459265	His4:CG33899	FBgn0053899	CG33899	26.2051923126127	2L	20750000	20490000	1800000	53.9770389680488	53.9379790897896	55.1175806155973	0.142440913197297	0.35670231030507	-113.499510343451	-0.0427066341683029	-0.602936503055263	14.5402264631593	0.577291802922941	-0.262335687490944	-0.224709675477502	0.184989994711486	-0.0808463311843883	-0.344536831065459	124516.322867668	0.280357977383393	-0.00318507732776072	-0.61165577327214	0.132843033611352	0.386344495640594	469.026702000908	0.0522786735768087	0.10190740246226	7.94012937510578	0.0913743199199294	0.327751042049049	0.102429599390701	0.1551554293646	0.0686997929989266	0.217187686469918	37965.4855067592	0.0709041119037158	0.234586932427899	0.168172209098909	50	6	0	324
QG7	39D4-39D4	2L:21453790..21454202	His4:CG33901	FBgn0053901	CG33901	26.1765416425375	2L	20750000	20490000	1800000	53.9770389680488	53.9379790897896	55.1175806155973	0.125581098672492	0.355485683551978	-137.693304182503	-0.044220433036726	-0.600192616274593	14.9363879883077	0.582345624225058	-0.215538475264578	-0.226369602454483	0.155816333050337	-0.0775473737038423	-0.322982243454903	126099.982311206	0.282936107469818	-0.0239306491740545	-0.617322185672246	0.132861550991349	0.386398349332737	469.092081008249	0.0522859608544177	0.101921607633917	7.94123617302259	0.0913870568543242	0.32779672822788	0.102457516117303	0.155197716279009	0.0687185168185076	0.217246879996989	37975.8328290713	0.0709234365004997	0.234650868041197	0.168218043678086	50	6	0	324
QG7	39D3-39D3	2L:21439589..21440001	His4:CG33903	FBgn0053903	CG33903	26.1765416425375	2L	20750000	20490000	1800000	53.9770389680488	53.9379790897896	55.1175806155973	0.125581098672492	0.355485683551978	-137.693304182503	-0.044220433036726	-0.600192616274593	14.9363879883077	0.582345624225058	-0.215538475264578	-0.226369602454483	0.155816333050337	-0.0775473737038423	-0.322982243454903	126099.982311206	0.282936107469818	-0.0239306491740545	-0.617322185672246	0.132861550991349	0.386398349332737	469.092081008249	0.0522859608544177	0.101921607633917	7.94123617302259	0.0913870568543242	0.32779672822788	0.102457516117303	0.155197716279009	0.0687185168185076	0.217246879996989	37975.8328290713	0.0709234365004997	0.234650868041197	0.168218043678086	50	6	0	324
QG7	39D3-39D3	2L:21434703..21435115	His4:CG33905	FBgn0053905	CG33905	26.1765416425375	2L	20750000	20490000	1800000	53.9770389680488	53.9379790897896	55.1175806155973	0.125581098672492	0.355485683551978	-137.693304182503	-0.044220433036726	-0.600192616274593	14.9363879883077	0.582345624225058	-0.215538475264578	-0.226369602454483	0.155816333050337	-0.0775473737038423	-0.322982243454903	126099.982311206	0.282936107469818	-0.0239306491740545	-0.617322185672246	0.132861550991349	0.386398349332737	469.092081008249	0.0522859608544177	0.101921607633917	7.94123617302259	0.0913870568543242	0.32779672822788	0.102457516117303	0.155197716279009	0.0687185168185076	0.217246879996989	37975.8328290713	0.0709234365004997	0.234650868041197	0.168218043678086	50	6	0	324
QG7	39D3-39D3	2L:21429655..21430066	His4:CG33907	FBgn0053907	CG33907	26.1765416425375	2L	20750000	20490000	1800000	53.9770389680488	53.9379790897896	55.1175806155973	0.125581098672492	0.355485683551978	-137.693304182503	-0.044220433036726	-0.600192616274593	14.9363879883077	0.582345624225058	-0.215538475264578	-0.226369602454483	0.155816333050337	-0.0775473737038423	-0.322982243454903	126099.982311206	0.282936107469818	-0.0239306491740545	-0.617322185672246	0.132861550991349	0.386398349332737	469.092081008249	0.0522859608544177	0.101921607633917	7.94123617302259	0.0913870568543242	0.32779672822788	0.102457516117303	0.155197716279009	0.0687185168185076	0.217246879996989	37975.8328290713	0.0709234365004997	0.234650868041197	0.168218043678086	50	6	0	324
QG7	39D3-39D3	2L:21419531..21419943	His4:CG33909	FBgn0053909	CG33909	26.1765416425375	2L	20750000	20490000	1800000	53.9770389680488	53.9379790897896	55.1175806155973	0.125581098672492	0.355485683551978	-137.693304182503	-0.044220433036726	-0.600192616274593	14.9363879883077	0.582345624225058	-0.215538475264578	-0.226369602454483	0.155816333050337	-0.0775473737038423	-0.322982243454903	126099.982311206	0.282936107469818	-0.0239306491740545	-0.617322185672246	0.132861550991349	0.386398349332737	469.092081008249	0.0522859608544177	0.101921607633917	7.94123617302259	0.0913870568543242	0.32779672822788	0.102457516117303	0.155197716279009	0.0687185168185076	0.217246879996989	37975.8328290713	0.0709234365004997	0.234650868041197	0.168218043678086	50	6	0	324
QG7	41F1-41F1	2R:5413744..5456095	laccase2	FBgn0259247	CG42345-PD	17.6646409610828	2R	1560000	21380000	2080000	55.0347594395207	54.0242940187937	55.250977408784	0.609626275234337	1.59536492313777	-2013.43046770057	-0.0630690522778886	-0.0454569075996904	-4.4141086777882	-0.0645950981544343	0.0618263596864177	0.198092915649826	-0.788939620444664	-0.0799251445703786	-0.383019171328572	869.344842776622	0.235512180466694	0.253619938841008	-0.253510602476493	0.138180053558089	0.696110534839702	1860.81197277999	0.0538353708388441	0.10594558153985	9.64103644382358	0.0998023353203285	0.322670657167428	0.0981094945636132	0.145992515044476	0.0648162733159074	0.290172501847939	418.877590219199	0.0762474193840067	0.252864858375353	0.153692817056792	50	2	0	326
QG7	39B1-39B1	2L:21179933..21182812	Mcm10	FBgn0032929	CG9241	17.2825552172861	2L	21170000	20830000	1e+05	54.0148643705312	53.9864949826756	54.7992117025711	0.133977710093181	0.198240537800415	561.412975714414	-0.0462543553448735	0.00322695308818202	-199.667075918381	0.0998024867309483	0.14008795389556	0.417355205526968	0.116877655417329	-0.29499413823431	0.331491249828248	-108261.238906256	0.261942903470591	0.294888675873907	-0.601961852568123	0.14045654124005	0.408489820073994	585.336216692483	0.0556725662970553	0.105305210123904	92.0425282887966	0.0970338231963247	0.328554549603904	0.103159358824596	0.146831159861857	0.063707027022534	0.21260591132958	48864.0401157726	0.0737922973989481	0.255529262501676	0.16443731199528	50	6	0	317
QG7	39A2-39A3	2L:21104568..21134255	Nhe2	FBgn0040297	CG9256-PA	54.2371472784982	2L	21050000	20750000	1180000	54.0068837551125	53.9770389680488	54.9467304937869	-0.0900963373575122	-0.432568686853759	284.032868682077	0.224695025210105	-0.180115487153616	-34.615986094353	-0.336412491357743	-1.05642820344756	0.128054362388502	-1.31498878385992	-0.0539667915455874	-0.0748226966378063	-130.319165048695	0.14189924747196	2.28278257118424	-0.0350147460167612	0.134868296679718	0.392234689039072	645.859958005989	0.0534902020841919	0.101346579903854	25.503649270651	0.093152705394556	0.31478735265789	0.092616186768807	0.135170202409398	0.0581155941625553	0.192857388606307	190.625358691373	0.0672417453918985	0.228358823786513	0.149522798012291	50	6	0	317
QG7	39A2-39A3	2L:21104568..21134255	Nhe2	FBgn0040297	CG9256-PB	54.2371472784982	2L	21050000	20750000	1180000	54.0068837551125	53.9770389680488	54.9467304937869	-0.0900963373575122	-0.432568686853759	284.032868682077	0.224695025210105	-0.180115487153616	-34.615986094353	-0.336412491357743	-1.05642820344756	0.128054362388502	-1.31498878385992	-0.0539667915455874	-0.0748226966378063	-130.319165048695	0.14189924747196	2.28278257118424	-0.0350147460167612	0.134868296679718	0.392234689039072	645.859958005989	0.0534902020841919	0.101346579903854	25.503649270651	0.093152705394556	0.31478735265789	0.092616186768807	0.135170202409398	0.0581155941625553	0.192857388606307	190.625358691373	0.0672417453918985	0.228358823786513	0.149522798012291	50	6	0	317
QG7	39A2-39A3	2L:21104568..21134255	Nhe2	FBgn0040297	CG9256-PH	42.3641397739563	2L	21050000	20680000	1e+05	54.0068837551125	53.9678068549745	54.7992117025711	-0.0638342964350958	-0.290532577063568	246.480599686795	0.184590827743978	-0.15982912385046	-38.1905991834424	-0.279575842403585	-0.920112208098664	0.056669040210594	-1.11878133809315	-0.0406772941844759	-0.0860124013780421	-248.38687725253	0.11181077655925	2.27076949124893	-0.0472973755704384	0.137014045236257	0.398475125365104	656.135560995985	0.0543412288023814	0.102958999448644	25.9094111876932	0.0946347607630816	0.31979560533262	0.0954209853167949	0.139263711337762	0.0598755730583556	0.198697902477624	196.398277529005	0.0692781016317658	0.235274466934028	0.154050962487501	50	6	0	317
QG7	39A2-39A3	2L:21104568..21134255	Nhe2	FBgn0040297	CG9256-PI	47.1559997960571	2L	21090000	20750000	1100000	54.0097731876407	53.9770389680488	54.9328541122087	-0.0767302085299892	-0.36410380844072	-571.772952631829	0.210648310263767	-0.187007757675083	-38.4869864191138	-0.311082081489199	-0.81880917675535	0.0909523583163066	-1.19573361566682	-0.0353895944114038	-0.137580487379492	-211.081588472698	0.100864004360269	2.3345938709051	0.0438543870785872	0.136162975308923	0.395999984577771	607.544791587593	0.0539931574561653	0.102250976939095	33.8910397071744	0.0940525773995223	0.318083018588217	0.094583353937923	0.136918528354021	0.059024565571861	0.196128077887814	299.110475909821	0.0683154871163425	0.23442119954739	0.152017633568205	50	6	0	317
QG7	39A2-39A3	2L:21104568..21134255	Nhe2	FBgn0040297	CG9256-PC	72.1766084912832	2L	21110000	20910000	1250000	54.0111304303892	53.9948302886307	54.9599417655656	-0.19947012597951	-0.399962223727533	374.468235827731	0.224203717078341	-0.213929106470598	-78.3395158986502	-0.264211715732473	-1.0486097903232	0.101818224924904	-1.58201266528928	-0.0697355013697806	0.0877789842859706	-519.794683611357	0.275057299021156	2.35017808223768	-0.264697907300162	0.135478473217664	0.39400926535696	585.898230385638	0.0537157060619709	0.10169875275926	40.0728402087777	0.0935827433572933	0.316606160777945	0.0885257617355846	0.127607912505325	0.0550942207081258	0.183219798478082	383.527632983384	0.0637715196396641	0.219696942972771	0.141983060100474	50	6	0	317
QG7	39A2-39A3	2L:21104568..21134255	Nhe2	FBgn0040297	CG9256-PE	72.1766084912832	2L	21110000	20910000	1250000	54.0111304303892	53.9948302886307	54.9599417655656	-0.19947012597951	-0.399962223727533	374.468235827731	0.224203717078341	-0.213929106470598	-78.3395158986502	-0.264211715732473	-1.0486097903232	0.101818224924904	-1.58201266528928	-0.0697355013697806	0.0877789842859706	-519.794683611357	0.275057299021156	2.35017808223768	-0.264697907300162	0.135478473217664	0.39400926535696	585.898230385638	0.0537157060619709	0.10169875275926	40.0728402087777	0.0935827433572933	0.316606160777945	0.0885257617355846	0.127607912505325	0.0550942207081258	0.183219798478082	383.527632983384	0.0637715196396641	0.219696942972771	0.141983060100474	50	6	0	317
QG7	39A2-39A3	2L:21104568..21134255	Nhe2	FBgn0040297	CG9256-PG	48.0932537504726	2L	21050000	20570000	1280000	54.0068837551125	53.9514101354683	54.9659514839134	-0.0157637238386123	-0.36461140850209	466.484058135732	0.192865283392836	-0.151539398092565	-17.6318074434908	-0.329802364377576	-0.854159715724446	0.151164347250051	-1.27067201230567	-0.0388376119704038	-0.116401225112065	46.809776822316	0.0898723576774363	2.30151450673885	0.00470683714315248	0.136241798554438	0.396229216248122	652.437410861602	0.0540349475481037	0.102378695834146	25.7633790288507	0.094101374715994	0.317993154389341	0.0931698256488691	0.135978219691156	0.0584629962052093	0.194010247003579	191.764874512304	0.067643701528412	0.229723901834577	0.150416611905125	50	6	0	317
QG7	39A2-39A3	2L:21104568..21134255	Nhe2	FBgn0040297	CG9256-PJ	54.2371472784982	2L	21050000	20750000	1180000	54.0068837551125	53.9770389680488	54.9467304937869	-0.0900963373575122	-0.432568686853759	284.032868682077	0.224695025210105	-0.180115487153616	-34.615986094353	-0.336412491357743	-1.05642820344756	0.128054362388502	-1.31498878385992	-0.0539667915455874	-0.0748226966378063	-130.319165048695	0.14189924747196	2.28278257118424	-0.0350147460167612	0.134868296679718	0.392234689039072	645.859958005989	0.0534902020841919	0.101346579903854	25.503649270651	0.093152705394556	0.31478735265789	0.092616186768807	0.135170202409398	0.0581155941625553	0.192857388606307	190.625358691373	0.0672417453918985	0.228358823786513	0.149522798012291	50	6	0	317
[truncated: 292 more rows]
[truncated: 12 more columns]
